# Supplementary material for: Olfactory Receptor Activation Reduces Platelet Reactivity and Arterial Thrombosis Through Actin Cytoskeleton Remodeling
Source: Circulation. 2026 Apr 7;153(23):1827–44. doi: 10.1161/CIRCULATIONAHA.125.078927 (PMC13236044; doi:10.1161/CIRCULATIONAHA.125.078927)
Supplement: Supplementary file 2 [file cir-153-1827-s002.xlsx]

## Sheet: Sheet1
Table 8. Diffentially modified phosphopeptides identified in TiO2 enrichment
Protein	accession	Gene	[M+H]	m/z	z	Δm	Ret Time	Sequence	Site (probability)		Amanda	Xcorr	Vehicle	Vehicle	Vehicle	CCF0054500	CCF0054501	CCF0054502	LFQ ratios
		ID				ppm	min		Peptide	Protein	Score	Score	TiO2_DMSO_1	TiO2_DMSO_2	TiO2_DMSO_3	TiO2_500_1	TiO2_500_2	TiO2_500_3	TiO2_500/TiO2-DMSO	p-value
Platelet endothelial aggregation receptor 1	Q5VY43	PEAR1	1524.67	508.896	3	-0.66	44.6577	[R].QPPQFWDSQRR.[R]	1xPO3 [S8(100)]	PO3 [S964(100)]	57.66		274100	148400	361676	4924.1	8665.36	12578.9	0.0333705	0.0151027
Serine/threonine-protein kinaseR1	O95747	OXSR1	2934.13	978.715	3	0.97	60.3948	[R].LHKTEDGGWEWSDDEFDEESEEGK.[A]	1xPO3 [S12(100)]	PO3 [S339(100)]		5.39	363846	242414	422362	16837.6	15317.6	11139.5	0.04209	0.00345306
Rho GTPase-activating protein 1	Q07960	ARHGAP1	1809.83	603.947	3	0.6	36.9809	[K].SDDSKSSSPELVTHLK.[W]	1xPO3 [S/T]		61.56	2.93	176765	163130	118900	9219.11	6865.87	6081.69	0.048315	0.00113948
[3-methyl-2-oxobutanoate dehydrogenase [lipoamide]] kinase, mitochondrial	O14874	BCKDK	1622.66	811.834	2	-1.3	26.3971	[R].STSATDTHHVEMAR.[E]	1xPO3 [S1(91.9)]	PO3 [S31(91.9)]	95.86	2.5	1905130	1952210	3713460	87216.3	176742	111687	0.0496176	0.0157823
GRB2-related adapter protein 2	O75791	GRAP2	1372.64	686.822	2	-0.86	34.1274	[R].HTDPVQLQAAGR.[V]	1xPO3 [T2(100)]	PO3 [T262(100)]	87.18	3.82	182296	359075	356497	26887.9	11706.8	11767.6	0.056091	0.00857854
WD repeat-containing protein 44	Q5JSH3	WDR44	3394.36	1132.13	3	1.39	42.1277	[R].VSPSPSQESLSSSKSDTDTGVCSGTDEDPDDK.[N]	1xPO3 [S/T]			4.78	72422	102688	72801.5	2805.93	6727.69	5870.36	0.062135	0.00154866
E3 ubiquitin-protein ligase DTX3L	Q8TDB6	DTX3L	1755.64	878.324	2	0.09	37.2649	[K].EGHETPMDIDSDDSK.[A]	1xPO3 [S11(99.7)]	PO3 [S532(99.7)]	79.38	2.97	117895	128783	253302	14165.5	15756.4	7254.85	0.0743565	0.023899
Kininogen-1	P01042	KNG1	1763.7	882.356	2	0.07	25.0066	[K].ESNEELTESCETKK.[L]	1xPO3 [S2(100)]	PO3 [S332(100)]	41.35	1.35	101712	186111	111827	10171.5	14549.6	7046	0.0794873	0.0100812
Probable G-protein coupled receptor 162	Q16538	GPR162	1637.77	546.594	3	-1.3	34.4226	[R].QFLESGVLGSGGGPPR.[G]	1xPO3 [S10(99.9)]	PO3 [S490(99.9)]	41.71		116951	98906.6	37411.4	7953.04	5929.6	10921.8	0.0979371	0.0342702
Enhancer of mRNA-decapping protein 4	Q6P2E9	EDC4	2962.19	988.067	3	0.66	61.1027	[R].DSQDASAEQSDHDDEVASLASASGGFGTK.[V]	1xPO3 [S6(84.1)]	PO3 [S875(84.1)]		3.18	114487	100453	56355.6	9308.65	14665	4221.62	0.103928	0.0103395
Myotubularin	Q13496	MTM1	1656.74	552.918	3	0.13	30.3073	[K].YNSHSLENESIKR.[T]	1xPO3 [S5(99.7)]	PO3 [S18(100)]	72.88	2.14	929716	688145	452025	206331	7837.65	6496.74	0.106608	0.0157661
(E3-independent) E2 ubiquitin-conjugating enzyme	Q9C0C9	UBE2O	1838.71	919.858	2	0.24	26.782	[R].LIHGEDSDSEGEEEGR.[G]	1xPO3 [S9(92.2)]	PO3 [S89(92.2)]	182.51	4.13	57093.6	43898.3	71177.1	3124.29	8499.69	7396.61	0.110476	0.00315918
Eukaryotic translation initiation factor 5B	O60841	EIF5B	2036.81	1018.91	2	0.24	49.8361	[R].INSSGESGDESDEFLQSR.[K]	1xPO3 [S11(100)]	PO3 [S190(100)]	102.34	3.7	30283.7	58302.2	67600.8	5726.85	4493.01	10321.4	0.131517	0.0163722
Proto-oncogene tyrosine-protein kinase Src	P12931	SRC	3180.45	1060.82	3	0.5	42.4487	[R].SLEPAENVHGAGGGAFPASQTPSKPASADGHR.[G]	1xPO3 [S1(100)]	PO3 [S17(100)]		3.23	1874130	1671020	2595540	7819.18	508713	303577	0.133553	0.00494955
Protein phosphatase 1 regulatory subunit 12A	O14974	PPP1R12A	3732.34	1244.79	3	1.51	28.5999	[K].VDEEEEGKKDESSCSSEEDEEDDSESEAETDK.[T]	1xPO3 [S24(99.5)]	PO3 [S365(99.5)]		4.86	179971	127948	154119	13685.5	24127.7	24447.4	0.134752	0.000988082
PO3furin acidic cluster sorting protein 1	Q6VY07	PACS1	2263.99	755.337	3	0.83	35.2366	[R].TNSSDSERSPDLGHSTQIPR.[K]	1xPO3 [S9(98.5)]	PO3 [S534(98.5)]	136.21	3.83	114712	298999	282824	82296.9	13950.8	8957.46	0.151041	0.0360622
C-myc promoter-binding protein	Q7Z401	DENND4A	1553.57	777.287	2	-0.22	26.5093	[K].GSDCSSLSESESTK.[G]	1xPO3 [S8(91)]	PO3 [S941(91)]	62.16	2.96	127513	68306.6	129555	13878.1	19293.9	20762.1	0.16576	0.0109838
Heat shock protein HSP 90-alpha	P07900	HSP90AA1	3202.33	1068.12	3	1.35	30.7803	[K].EEKESEDKPEIEDVGSDEEEEKKDGDK.[K]	1xPO3 [S16(100)]	PO3 [S263(100)]		4.57	1634590	1832210	803360	657650	57332.6	40839.6	0.177001	0.0353605
Heat shock protein HSP 90-beta	P08238	HSP90AB1	3289.33	823.087	4	0.13	31.8752	[K].EEEDKDDEEKPKIEDVGSDEEDDSGKDK.[K]	1xPO3 [S18(100)]	PO3 [S255(100)]		4.39	139767	126653	131418	67217.2	3164.46	3725.84	0.186276	0.00751335
Caspase-7	P55210	CASP7	3071.21	1024.41	3	1.55	51.4544	[-].ace-ADDQGCIEEQGVEDSANEDSVDAKPDR.[S]	1xPO3 [S16(100)]	PO3 [S16(100)]		3.65	63662.4	58695.5	44437.9	13092.9	8337.85	9719.72	0.186758	0.00159076
E3 ubiquitin-protein ligase PPP1R11	O60927	PPP1R11	2819.02	940.345	3	0.46	34.3186	[R].AFGESSTESDEEEEEGCGHTHCVR.[G]	1xPO3 [S9(99.9)]	PO3 [S77(99.9)]		4.9	127683	212025	163067	62652.4	17342.7	14793.9	0.188532	0.00935364
Aminoacyl tRNA synthase complex-interacting multifunctional protein 1	Q12904	AIMP1	1838.86	919.936	2	0.39	39.2266	[K].QQSIAGSADSKPIDVSR.[L]	1xPO3 [S3(100)]	PO3 [S140(100)]	39.37	1.79	56100.3	59693.4	79261.2	3643.4	18857.9	14822.9	0.191352	0.00349361
(E3-independent) E2 ubiquitin-conjugating enzyme	Q9C0C9	UBE2O	4731.08	1183.53	4	2.17	68.674	[K].TKSEAESASPEETPDGSASPVEMQDEGAEEPHEAGEQLPPFLLK.[E]	1xPO3 [S19(91.5)]	PO3 [S441(91.5)]		6.78	47189.4	81880	39749.3	8966.19	9231.4	16023.4	0.202709	0.0272152
Protein CASC3	O15234	CASC3	2318.89	1159.95	2	1.55	37.5094	[R].ASQDTEDEESGASGSDSGGSPLR.[G]	1xPO3 [S/T]			3.65	53874.1	58967.9	69368.9	8922.91	14298.4	14066.4	0.20464	0.000587036
Proline and serine-rich protein 2	Q86WR7	PROSER2	1095.51	548.259	2	0.8	28.0394	[R].ARQSFPGPR.[Q]	1xPO3 [S4(100)]	PO3 [S382(100)]	55.69	1.58	182480	124557	185374	88053.1	9448.51	4176.06	0.206489	0.017872
Partitioning defective 3 homolog	Q8TEW0	PARD3	1809.77	905.386	2	-0.38	30.9967	[R].ESVSTASDQPSHSLER.[Q]	1xPO3 [S11(96.8)]	PO3 [S971(96.8)]	58.54	3.07	51804.7	46908.9	29438.9	9352.51	7988.6	9648.95	0.210609	0.0077411
Serine/threonine-protein kinase PAK 4	O96013	PAK4	1709.75	570.589	3	-0.4	21.1639	[R].SNSLRRDSPPPPAR.[A]	2xPO3 [S8(99);S]	PO3 [S104(99);S]	47.85	2.37	442179	242749	233848	106160	10356.4	84128	0.218382	0.0317263
Tyrosine-protein kinase Fes/Fps	P07332	FES	3383.53	846.639	4	1.12	64.4129	[K].LEHLGPGEPPPVLLLQDDRHSTSSSEQER.[E]	2xPO3 [S/T]			4.73	175601	213014	140399	82692.6	21264.4	16343.2	0.227405	0.0103885
GATOR complex protein DEPDC5	O75140	DEPDC5	2040.79	1020.9	2	0.92	36.0878	[R].RNSTSSTNQNMFCEER.[V]	1xPO3 [S5(76)]	PO3 [S1532(76)]	44.49	3.06	46241.5	97387.6	109794	40705.4	12043.2	5382.86	0.229385	0.0430762
T-complex protein 1 subunit gamma	P49368	CCT3	1456.67	728.838	2	0.53	35.1274	[K].KGESQTDIEITR.[E]	1xPO3 [T6(89.1)]	PO3 [T254(89.1)]	56.07	2.71	48346.5	41864.1	93442.7	14001.6	6271.49	22319.9	0.231921	0.0494503
FERM domain-containing protein 4B	Q9Y2L6	FRMD4B	1262.53	631.766	2	0.14	56.9089	[R].SMPTTPVLTR.[N]	2xPO3 [S1(100);T5(93.3)]	PO3 [S662(100);T666(93.3)]	58.75	1.99	243010	347695	266617	174415	20171.4	8378.39	0.236743	0.0247161
Cas scaffolding protein family member 4	Q9NQ75	CASS4	1402.54	701.774	2	0.27	20.671	[R].RTTSPSPEPDR.[L]	2xPO3 [S4(92.7);S6(99.9)]	PO3 [S390(92.7);S392(99.9)]	98.72	2.88	1386370	859852	698930	265086	12130.3	424007	0.238094	0.0355295
Rab11 family-interacting protein 3	O75154	RAB11FIP3	1539.74	770.374	2	-0.55	44.5063	[R].EKSIEIENLQTR.[L]	1xPO3 [S3(100)]	PO3 [S538(100)]	78.83	2.93	55739.9	28485.5	42089.7	12504.8	8305.84	10416.3	0.247215	0.0163783
Hepatoma-derived growth factor-related protein 2	Q7Z4V5	HDGFL2	1993.74	997.374	2	-0.64	40.2767	[R].GSGGSSGDELREDDEPVK.[K]	2xPO3 [S5(87.8);S6(87.8)]	PO3 [S369(87.8);S370(87.8)]	62.78	2.57	27263.1	62525.4	37081.9	6525.86	14233.8	10663.4	0.247678	0.0414639
Dedicator of cytokinesis protein 11	Q5JSL3	DOCK11	1873.8	937.405	2	-0.87	66.2555	[R].EMLWGSSTQLASDGSPK.[G]	1xPO3 [S15(99.5)]	PO3 [S440(99.5)]	158.82	5.53	274540	311342	271073	190800	14717.4	10467.9	0.252038	0.0245758
Eukaryotic translation initiation factor 5B	O60841	EIF5B	2116.77	1058.89	2	1.37	59.081	[R].INSSGESGDESDEFLQSR.[K]	2xPO3 [S7(99.9);S11(100)]	PO3 [S186(99.9);S190(100)]	118.1	4.85	134924	206031	309873	12044.2	47519.3	105081	0.252977	0.0480897
WD repeat-containing protein 44	Q5JSH3	WDR44	1459.72	487.245	3	0.06	45.7895	[K].RKSELEFETLK.[T]	1xPO3 [S3(100)]	PO3 [S262(100)]	69.3	2.53	415022	606651	511223	363604	15093	15330.1	0.257048	0.0419192
Nesprin-2	Q8WXH0	SYNE2	2278.03	760.015	3	-0.2	51.8035	[R].TAACPNSSEVLYTSAKEELK.[R]	1xPO3 [Y/T/S]		41.88		148903	101577	64614.1	39839.1	10279.7	30975.8	0.257366	0.0395699
Spectrin alpha chain, non-erythrocytic 1	Q13813	SPTAN1	1153.52	577.266	2	0.69	45.8982	[R].SLQQLAEER.[S]	1xPO3 [S1(100)]	PO3 [S1217(100)]	114.48	2.54	100980	53054.7	86330.2	5387.16	36847.8	24018.7	0.275638	0.0262671
Guanine nucleotide-binding protein-like 1	P36915	GNL1	2100.79	1050.9	2	0.02	33.3248	[R].EEQTDTSDGESVTHHIR.[R]	2xPO3 [T6(96.8);S7(99.6)]	PO3 [T50(96.8);S51(99.6)]	23.89	1.61	49955.5	63113	57737.2	20263	12822.8	14114.5	0.276339	0.000760554
Cofilin-1	P23528	CFL1	1224.59	612.798	2	0.51	64.9679	[-].ace-ASGVAVSDGVIK.[V]	1xPO3 [S3(100)]	PO3 [S3(100)]		3.63	18469200	26570400	18120100	5708840	6392600	5389100	0.276926	0.00538682
Rho GTPase-activating protein 6	O43182	ARHGAP6	1507.64	754.325	2	-0.13	30.775	[K].SSDKEFSVQSSAR.[A]	1xPO3 [S11(90.6)]	PO3 [S578(90.6)]	82.15	3.09	105626	101440	47621.8	36338.2	26888.1	9877.75	0.287034	0.0401837
Caveolae-associated protein 2	O95810	CAVIN2	1582.71	791.857	2	0.09	72.4849	[K].SSPFKVSPLTFGR.[K]	2xPO3 [S7(100);S/T]	PO3 [S293(100);S/T]	113.33	3.06	1456100	2073820	2123780	587667	783772	334998	0.301827	0.00632691
Nuclear ubiquitous casein and cyclin-dependent kinase substrate 1	Q9H1E3	NUCKS1	2508.84	1254.92	2	0.2	68.853	[K].DSGSDEDFLMEDDDDSDYGSSK.[K]	1xPO3 [S16(99.6)]	PO3 [S144(99.6)]		4.76	64825.8	42310.9	57814.8	14559.4	9407.07	27040.3	0.309223	0.0109301
PO3lipid transfer protein C2CD2L	O14523	C2CD2L	2492.14	831.385	3	-0.1	39.9295	[R].QKEAGLSQSHDDLSNATATPSVR.[K]	1xPO3 [S/T]			2.34	47803.8	88131.3	74215.6	40140.9	9876.97	15871.3	0.313533	0.0328226
Destrin	P60981	DSTN	1412.59	706.797	2	-0.02	60.3054	[-].ace-ASGVQVADEVCR.[I]	1xPO3 [S3(100)]	PO3 [S3(100)]		4.1	1618470	2234060	1030720	459943	689900	391494	0.315638	0.0360974
Acetyl-CoA carboxylase 1	Q13085	ACACA	1138.53	569.77	2	0.23	44.9135	[R].SSMSGLHLVK.[Q]	1xPO3 [S]		36.77	2.07	301988	411792	341340	237018	81446.8	14678	0.315739	0.0303859
THUMP domain-containing protein 1	Q9NXG2	THUMPD1	2661.12	887.712	3	0.63	37.1228	[K].FTDKDQQPSGSEGEDDDAEAALKK.[E]	1xPO3 [S9(99.6)]	PO3 [S86(99.6)]		5.41	234740	243373	312221	170186	9635.57	71910.2	0.318513	0.0272276
Protein arginine N-methyltransferase 3	O60678	PRMT3	3634.45	1212.16	3	1.56	69.9946	[R].GAVENEEDLPELSDSGDEAAWEDEDDADLPHGK.[Q]	1xPO3 [S]			5.09	79685.9	78540.2	111349	23107.2	40108.7	23070.8	0.320084	0.00735314
SLAIN motif-containing protein 2	Q9P270	SLAIN2	3469.43	1157.15	3	1.57	61.5905	[R].GTFSDQELDAQSLDDEDDNMHHAVYPAVNR.[F]	1xPO3 [S4(85.4)]	PO3 [S315(85.4)]		5.67	676870	742401	839247	275270	264333	188240	0.322266	0.000726582
Caveolae-associated protein 2	O95810	CAVIN2	3548.5	1183.5	3	0.74	71.7276	[K].SLEETLHTVDLSSDDDLPHDEEALEDSAEEK.[V]	1xPO3 [S/T]			5.87	1967380	3862000	2877150	491506	1592150	763431	0.327006	0.0378582
Coagulation factor XIII A chain	P00488	F13A1	1259.57	630.289	2	-0.21	53.669	[K].LIASMSSDSLR.[H]	1xPO3 [S7(90.3)]	PO3 [S712(90.3)]	44.88	2.5	39464.1	25745.9	38724.3	15353.1	4671.05	15299.5	0.339865	0.0159398
Early activation antigen CD69	Q07108	CD69	3543.44	1181.82	3	1.05	57.2345	[-]ace-SSENCFVAENSSLHPESGQENDATSPHFSTR.[H]	1xPO3 [S13(97.4)]	PO3 [S13(97.4)]		3.85	196393	243068	210005	46377	78213.9	98624.1	0.34369	0.00230469
C-X-C chemokine receptor type 4	P61073	CXCR4	2191.74	1096.37	2	2.69	27.2372	[K].RGGHSSVSTESESSSFHSS.[-]	3xPO3 [T9(87.6);S]	PO3 [S339(98.1);S346(98.3);S348(80.1)]		2.87	53300.2	52977.3	37506.4	17650.6	8161.5	24216.5	0.347943	0.011074
CSC1-like protein 1	O94886	TMEM63A	2920.29	730.827	4	0.05	64.4085	[K].TEEPASDKGSEAEAHMPPPFTPYVPR.[I]	1xPO3 [S10(85.8)]	PO3 [S739(85.8)]		3.7	138934	146254	161995	91341.7	42632.8	22208.3	0.349259	0.0109091
Protein pelota homolog	Q9BRX2	PELO	2046.77	1023.89	2	-0.22	77.0101	[R].FPVPELSDQEGDSSSEED.[-]	1xPO3 [S7(100)]	PO3 [S374(100)]	52.81	3.28	60208.8	29167.3	51513.7	13214.1	16471.5	19530.3	0.349322	0.0315907
Rho GTPase-activating protein 21	Q5T5U3	ARHGAP21	1407.57	704.288	2	0.5	29.9272	[K].GSWGSGKDQYSR.[E]	1xPO3 [S5(87.5)]	PO3 [S1399(87.5)]	115.85	2.44	98413.1	56710.6	126560	41923.7	33234.1	24516.2	0.353851	0.0440096
Hepatoma-derived growth factor	P51858	HDGF	2590.13	864.05	3	0.78	38.3931	[K].KGNAEGSSDEEGKLVIDEPAKEK.[N]	2xPO3 [S7(100);S8(100)]	PO3 [S132(100);S133(100)]		3.12	840885	455522	603804	342002	153515	194195	0.362966	0.0328194
(E3-independent) E2 ubiquitin-conjugating enzyme	Q9C0C9	UBE2O	3504.29	876.828	4	0.14	31.0539	[R].LIHGEDSDSEGEEEGRGSSGCSEAGGAGHEEGR.[A]	2xPO3 [S7(99.8);S9(99.8)]	PO3 [S87(99.8);S89(99.8)]		3.8	253859	152940	197896	119003	78032.8	25290.6	0.367667	0.0329431
Rab-like protein 6	Q3YEC7	RABL6	3123.38	781.6	4	-0.36	62.768	[R].LKNDSDLFGLGLEEAGPKESSEEGKEGK.[T]	2xPO3 [S20(100);S21(100)]	PO3 [S640(100);S641(100)]		4.21	133033	110763	171964	10400.2	71522.6	71369.5	0.368704	0.0319911
Tumor necrosis factor receptor superfamily member 14	Q92956	TNFRSF14	880.465	440.736	2	0.11	38.171	[K].VIVSVQR.[K]	1xPO3 [S4(100)]	PO3 [S240(100)]	39.62	1.98	309751	434043	337902	182450	101549	116404	0.370162	0.0073054
Filamin-A	P21333	FLNA	2393.07	798.36	3	-0.41	61.4197	[R].SAGQGEVLVYVEDPAGHQEEAK.[V]	1xPO3 [S1(100)]	PO3 [S310(100)]		2.3	89572.2	79020.6	75079	40906.7	33428.7	16745.3	0.373784	0.00367259
Protein pelota homolog	Q9BRX2	PELO	2126.74	1063.87	2	0.99	94.9254	[R].FPVPELSDQEGDSSSEED.[-]	2xPO3 [S7(100);S]	PO3 [S374(100);S]	102.22	3.84	49003.7	39877.6	61487.2	18194.6	13655.2	24573.1	0.375231	0.0111431
Casein kinase I isoform gamma-3	Q9Y6M4	CSNK1G3	2011.89	1006.45	2	0.46	64.7334	[R].SNAPITAPTEVEVMDETK.[C]	1xPO3 [S1(100)]	PO3 [S413(100)]	90.52	3.52	26394.9	36389.8	37214.5	10844.3	21700.1	5637.25	0.38182	0.0246886
Rab-like protein 6	Q3YEC7	RABL6	2882.2	961.405	3	-0.33	68.063	[K].NDSDLFGLGLEEAGPKESSEEGKEGK.[T]	2xPO3 [S18(100);S19(100)]	PO3 [S640(100);S641(100)]		3.32	57090	96344.6	92769.2	49608.9	17201.2	28006.4	0.385114	0.0327237
Ankyrin repeat and SAM domain-containing protein 1A	Q92625	ANKS1A	2554.07	852.027	3	-0.67	51.6511	[R].SLSKSDSDLLTCSPTEDATMoGSR.[S]	1xPO3 [S/T]			3.04	28822.8	38712.4	32454.6	7865.44	26264.2	4523.36	0.386569	0.0497383
Large neutral amino acids transporter small subunit 3	O75387	SLC43A1	2001.83	1001.42	2	2.29	66.9993	[K].APSLEDGSDAFMSPQDVR.[G]	1xPO3 [S3(98.8)]	PO3 [S267(98.8)]	130.74	4.33	24412.2	41217.3	28476.5	21403	6473.05	8538.35	0.386951	0.0492108
Bridging integrator 2	Q9UBW5	BIN2	2759.14	920.386	3	0.52	56.1282	[K].SESESVSATEDLAPDAAQGEDNSEIK.[E]	1xPO3 [S5(95.9)]	PO3 [S292(95.9)]		4.58	1368390	2139590	2049540	931055	582325	645657	0.388489	0.0130717
Breakpoint cluster region protein	P11274	BCR	3388.51	1130.17	3	-0.15	36.5777	[R].ASASRPQPAPADGADPPPAEEPEARPDGEGSPGK.[A]	1xPO3 [S31(100)]	PO3 [S122(100)]		4.06	208492	245640	212043	8794.57	98712	153814	0.39227	0.0371192
Protein phosphatase 1 regulatory subunit 14A	Q96A00	PPP1R14A	1034.47	517.737	2	0.29	25.4175	[R].GPGGSPGGLQK.[R]	1xPO3 [S5(100)]	PO3 [S26(100)]	102.38	2.57	6788630	4230650	5234950	2230070	2692430	1517740	0.396219	0.0161916
Actin-related protein 2/3 complex subunit 5	O15511	ARPC5	767.406	384.207	2	0.14	38.0871	[R].AGSIVLK.[V]	1xPO3 [S3(100)]	PO3 [S77(100)]	118.45	2.54	171809	136036	270884	95031.3	64316.5	70336.1	0.396876	0.0483396
Transcription elongation factor A protein-like 3	Q969E4	TCEAL3	3865.59	967.154	4	0.21	39.282	[K].NEGNLENEGKPEDEVEPDDEGKSDEEEKPDVEGK.[T]	1xPO3 [S23(100)]	PO3 [S30(100)]		4.01	110431	146043	99757.3	59828.2	44008.7	38180.2	0.398665	0.00979204
Serine/threonine-protein kinase TAO1	Q7L7X3	TAOK1	2343.12	781.71	3	-0.24	74.5789	[R].AGSLKDPEIAELFFKEDPEK.[L]	1xPO3 [S3(100)]	PO3 [S9(100)]	89.97	3.32	49127.8	37585.4	56780.4	14147.5	24237.2	19975.5	0.406709	0.0107795
Platelet basic protein	P02775	PPBP	1804.8	902.904	2	0.56	63.7692	[K].GKEESLDSDLYAELR.[C]	1xPO3 [Y11(100)]	PO3 [Y58(100)]	296.4	5.59	1495090	1078370	1696390	278131	790315	690261	0.41189	0.0252338
Galectin-related protein	Q3ZCW2	LGALSL	2604.12	868.712	3	1.54	74.656	[K].LDDGHLNNSLSSPVQADVYFPR.[L]	2xPO3 [S11(87.7);S12(98.1)]	PO3 [S24(87.7);S25(98.1)]		2.71	29550.7	20520	17727	12402.6	8561.75	7114.2	0.414152	0.027438
Transcription intermediary factor 1-alpha	O15164	TRIM24	2438.93	813.646	3	-0.56	49.134	[R].NESEDNKFSDDSDDDFVQPR.[K]	1xPO3 [S12(98.2)]	PO3 [S1028(98.2)]		2.48	30181	36252.2	36458.1	11792.6	24907.7	6372.98	0.418629	0.027426
FYN-binding protein 1	O15117	FYB1	1434.64	717.823	2	-0.71	58.0771	[K].TTAVEIDYDSLK.[L]	1xPO3 [S10(100)]	PO3 [S573(100)]	168.09	3.6	611416	374819	783908	284977	201778	263005	0.423559	0.0484528
Arf-GAP with SH3 domain, ANK repeat and PH domain-containing protein 1	Q9ULH1	ASAP1	2457.15	819.724	3	0.84	79.1613	[K].QASEDSNDLTPTLPETPVPLPR.[K]	1xPO3 [S3(99.1)]	PO3 [S1041(99.1)]		3.24	159125	85874.5	173881	74723	51071	52240.8	0.425025	0.0469194
Vesicle-associated membrane protein 8	Q9BV40	VAMP8	1728.75	576.922	3	2.45	32.8191	[R].NKTEDLEATSEHFK.[T]	1xPO3 [S10(90.7)]	PO3 [S55(90.7)]	86.61	1.64	115994	128218	94670.6	79294	34683.2	32480.2	0.432177	0.0240561
Heat shock protein HSP 90-alpha	P07900	HSP90AA1	2944.25	736.817	4	0.5	34.0042	[K].ESEDKPEIEDVGSDEEEEKKDGDKK.[K]	1xPO3 [S13(100)]	PO3 [S263(100)]		2.84	33873600	38157000	20688800	11842300	17089600	11402100	0.435011	0.0349177
Inositol polyphosphate 4-phosphatase type II	O15327	INPP4B	2294.86	765.625	3	-0.29	44.5664	[R].GQDSIPHHSDYDEEEWDR.[V]	1xPO3 [S4(100)]	PO3 [S509(100)]	121.89	3.38	206348	162821	250180	81514.3	53429.1	139567	0.443224	0.0324708
La-related protein 7	Q4G0J3	LARP7	2007.79	1004.4	2	-0.35	35.1874	[R].SRPTSEGSDIESTEPQK.[Q]	2xPO3 [T4(96.1);S5(96.1)]	PO3 [T257(96.1);S258(96.1)]	61.13	3.15	64423.9	65723.5	45053.9	37522.2	25803.6	15589.3	0.450425	0.0252406
Adenylyl cyclase-associated protein 1	Q01518	CAP1	2154.01	718.676	3	0.19	33.071	[R].SGPKPFSAPKPQTSPSPKR.[A]	2xPO3 [S14(96);S16(96)]	PO3 [S308(96);S310(96)]	50.7	2.59	156938	135007	211892	83958	77253.2	68321.7	0.45557	0.0172136
Thyroid hormone receptor-associated protein 3	Q9Y2W1	THRAP3	2079.77	1040.39	2	0.48	43.3153	[K].FSGEEGEIEDDESGTENR.[E]	1xPO3 [S/T]		54.47	3.3	71553.6	57677.9	43937.8	21790.2	24486.1	32783.4	0.456546	0.0220714
Tectonin beta-propeller repeat-containing protein 1	Q7Z6L1	TECPR1	3475.54	1159.19	3	2.34	63.1873	[R].GSGESAPSDTDASSEVERPGPGQILPAEPLDDSK.[N]	1xPO3 [S/T]			3.2	89862	105669	85809.1	58697.2	29261.5	40728.8	0.457409	0.00834093
Membrane-associated progesterone receptor component 2	O15173	PGRMC2	2897.24	966.418	3	0.89	35.2654	[R].LLKPGEEPSEYTDEEDTKDHNKQD.[-]	1xPO3 [Y11(97.7)]	PO3 [Y210(97.7)]		4.8	6247890	8471460	7135200	4275260	2731020	3100630	0.462463	0.00794863
Heat shock protein HSP 90-alpha	P07900	HSP90AA1	2816.15	939.389	3	-0.06	32.4705	[K].ESEDKPEIEDVGSDEEEEKKDGDK.[K]	1xPO3 [S13(100)]	PO3 [S263(100)]		4.32	57151800	84941800	58914100	39818100	32556400	20818500	0.463629	0.0271341
Signal recognition particle receptor subunit alpha	P08240	SRPRA	3249.35	1083.79	3	0.49	40.8309	[R].GTGSGGQLQDLDCSSSDDEGAAQNSTKPSATK.[G]	1xPO3 [S14(79.9)]	PO3 [S296(79.9)]		6.32	993757	775744	1064570	535143	320944	466819	0.466786	0.00938993
Pyruvate dehydrogenase E1 component subunit alpha, somatic form, mitochondrial	P08559	PDHA1	1672.66	558.224	3	0.15	32.7003	[R].YHGHSMSDPGVSYR.[T]	1xPO3 [S5(99.7)]	PO3 [S293(99.7)]	180.84	4.06	2516150	2643960	3277700	1610570	1159850	1196540	0.470141	0.00571374
GAS2-like protein 1	Q99501	GAS2L1	2009.81	1005.41	2	0.32	41.3292	[R].YSGDSDSSASSAQSGPLGTR.[S]	1xPO3 [Y/S/T]		99.84	5.17	132422	137271	158041	86715.3	55748.9	59482.5	0.472132	0.00386623
Transmembrane protein 104	Q8NE00	TMEM104	2758.07	920.028	3	0.48	60.5498	[R].MENLKEEEDDDSSTASDSDVLIR.[D]	2xPO3 [S12(90.1);S16(89.2)]	PO3 [S90(90.1);S94(89.2)]		6.03	503391	572946	601186	203738	339897	248986	0.472495	0.00397256
Plexin domain-containing protein 2	Q6UX71	PLXDC2	1862.84	621.619	3	-0.19	34.5208	[R].RGSGHPAYAEVEPVGEK.[E]	1xPO3 [S3(100)]	PO3 [S506(100)]	205.96	4.7	3979190	4235110	3247120	2695500	1367370	1405190	0.477084	0.0193091
Arf-GAP domain and FG repeat-containing protein 1	P52594	AGFG1	1244.51	622.757	2	-0.11	33.8738	[K].GTPSQSPVVGR.[S]	2xPO3 [T2(89);S6(98.4)]	PO3 [T177(89);S181(98.4)]	52.54	1.91	333216	526512	337914	177741	230667	165690	0.479357	0.0356875
C-myc promoter-binding protein	Q7Z401	DENND4A	2004.75	1002.88	2	0.51	18.8735	[K].DKKGSDCSSLSESESTK.[G]	2xPO3 [S5(99.5);S/T]	PO3 [S935(99.5);S/T]		2.28	19019.5	18637.5	22223.9	4275.8	13753	11150	0.487281	0.0283405
Probable bifunctional dTTP/UTP pyrophosphatase/methyltransferase protein	O95671	ASMTL	3124.37	1042.13	3	0.85	61.9912	[R].SVKHDSIPAADTFEDLSDVEGGGSEPTQR.[D]	1xPO3 [S1(97.2)]	PO3 [S223(97.2)]		4.29	453812	290419	392405	155149	201972	200813	0.490864	0.0182764
Transmembrane and coiled-coil domains protein 2	O75069	TMCC2	2629.19	877.069	3	0.35	65.9111	[K].FGSADNIAHLKDPLEDGPPEEAAR.[A]	1xPO3 [S3(100)]	PO3 [S438(100)]		5.22	156430	225165	151631	65293.7	112190	86605.1	0.495266	0.0304905
RalBP1-associated Eps domain-containing protein 1	Q96D71	REPS1	2132.99	711.667	3	0.4	35.6895	[R].LKSEDELRPEVDEHTQK.[T]	1xPO3 [S3(100)]	PO3 [S709(100)]	68.45	2.44	149905	169389	176822	117121	71156.1	57780.4	0.495968	0.0133154
Ras and Rab interactor 3	Q8TB24	RIN3	3041.34	1014.45	3	-0.48	34.0364	[R].EGQSPASQAGTQHPPAQATAHSQSSPEFK.[G]	1xPO3 [T19(78.6)]	PO3 [T518(78.6)]		4.19	82180.3	88985.6	124048	59834.4	43224.5	44910.6	0.501228	0.0247881
LEM domain-containing protein 2	Q8NC56	LEMD2	1506.63	753.817	2	0	38.5621	[R].WTKPSSFSDSER.[-]	1xPO3 [S8(99.1)]	PO3 [S499(99.1)]	116.6	2.95	431993	469744	462325	321188	194583	168108	0.501355	0.00957142
Hepatoma-derived growth factor	P51858	HDGF	2382.07	794.696	3	0.5	39.1923	[K].GNAEGSSDEEGKLVIDEPAKEK.[N]	1xPO3 [S6(87.5)]	PO3 [S132(87.5)]		3.97	470638	427961	632324	349003	195959	225405	0.503204	0.0312727
Transmembrane protein 40	Q8WWA1	TMEM40	1894.88	632.297	3	0.51	37.3151	[R].RGSDPASGEVEASQLRR.[L]	1xPO3 [S3(100)]	PO3 [S137(100)]	129.34	2.03	16250100	14321700	22961900	12367900	8312640	6347240	0.504874	0.0491035
TBC1 domain family member 9B	Q66K14	TBC1D9B	3340.46	1114.16	3	-0.47	51.7085	[R].KASVVDPSTESSPAPQEGSEQPASPASPLSSR.[Q]	2xPO3 [S24(100);S27(94.9)]	PO3 [S432(100);S435(94.9)]		4.62	156028	100913	265980	369891	281242	392510	1.99579	0.0427699
Rho GTPase-activating protein 32	A7KAX9	ARHGAP32	2858.2	953.406	3	0.07	47.915	[K].DAETGSSQCQTPGSTASSEPVSPLQEK.[L]	1xPO3 [S22(100)]	PO3 [S856(100)]		4.17	64704	46786.3	32510.3	110075	100353	84369.7	2.0472	0.0136404
Dematin	Q08495	DMTN	1852.66	926.834	2	0.46	77.2401	[K].STSPPPSPEVWADSR.[S]	3xPO3 [S3(96.7);S7(100);S/T]	PO3 [S92(96.7);S96(100);S/T]	152.44	3.94	166273	71982	193870	344072	249274	300314	2.06806	0.0286316
Rho guanine nucleotide exchange factor 7	Q14155	ARHGEF7	1245.51	623.261	2	0.45	26.8029	[R].KPSDEEFASR.[K]	1xPO3 [S3(100)]	PO3 [S694(100)]	82.53	2.72	695644	460322	747498	1266520	1248440	1426640	2.07075	0.00293424
Linker for activation of T-cells family member 1	O43561	LAT	1984.7	992.854	2	-0.22	82.9127	[R].LPGSYDSTSSDSLYPR.[G]	3xPO3 [T8(79.5);S9(90.5);S10(88.9)]	PO3 [T39(79.5);S40(90.5);S41(88.9)]	76.51	2.91	19659.8	39469.4	46384	76827.8	71453	71050.5	2.07871	0.00992325
Proteinase-activated receptor 1	P25116	F2R	1954.77	977.89	2	-0.42	44.162	[K].ESSDPSSYNSSGQLMASK.[M]	1xPO3 [S/Y]		110.74	4.32	85940.1	83004	88892.4	136151	185899	214666	2.08161	0.0155736
Spectrin beta chain, erythrocytic	P11277	SPTB	2003.78	1002.4	2	0.37	77.9976	[R].LSSSWESLQPEPSHPY.[-]	2xPO3 [S4(95.5);S/Y]	PO3 [S2125(95.5);S/Y]	113.64	4.12	29383.7	25381.9	37958.1	43441.3	77701.8	72130.6	2.0844	0.0407019
Ribosomal protein S6 kinase alpha-4	O75676	RPS6KA4	1921.81	961.411	2	1.03	61.3267	[R].LEPVYSPPGSPPPGDPR.[I]	2xPO3 [S6(98.5);S10(98.5)]	PO3 [S343(98.5);S347(98.5)]	88.41	3.68	20065.7	6249.49	12622.5	29162.7	22996.8	29212.7	2.08981	0.0346022
Dedicator of cytokinesis protein 2	Q92608	DOCK2	1918.9	959.955	2	-0.9	60.3445	[R].VEQEEPISPGSTLPEVK.[L]	1xPO3 [S8(99.9)]	PO3 [S1685(99.9)]	153.05	5.11	151358	43681.5	129189	234603	204512	243164	2.10432	0.0266818
Rab-interacting lysosomal protein	Q96NA2	RILP	3936.64	984.918	4	1.18	78.1463	[K].MoLGTPEEAESSEDEAGPWILLSDDKGDHPPPPESK.[I]	2xPO3 [S11(89.8);T/S]	PO3 [S315(89.8);T/S]		3.41	14757.9	14356.5	28851.8	37739.9	47372.9	38141	2.1263	0.0189307
CTD small phosphatase-like protein	O15194	CTDSPL	1086.46	543.736	2	-0.42	29.9465	[K].ASQCNVSLK.[K]	1xPO3 [S7(100)]	PO3 [S33(100)]	93.32	2.58	296094	183155	232766	495862	465235	591799	2.18099	0.00505097
Myc target protein 1	Q8N699	MYCT1	1828.85	914.929	2	-1.25	78.9218	[R].VGLSTPPPPAYESIIK.[A]	2xPO3 [T5(98);S13(88.1)]	PO3 [T219(98);S227(88.1)]	72	2.91	16031.3	7883.86	11623.1	21894.4	27415.8	29457.1	2.21641	0.0115452
Unconventional myosin-XVIIIa	Q92614	MYO18A	2086.91	696.307	3	-0.06	42.6628	[R].STSFRQGPEESGLGDGTGPK.[L]	1xPO3 [S/T]			3.4	16565.1	21780.1	53148.6	70364	72076.9	60973.5	2.22326	0.0353256
Prostaglandin E synthase 3	Q15185	PTGES3	3797.29	1266.43	3	0.03	78.4952	[R].FSEMMNNMoGGDEDVDLPEVDGADDDSQDSDDEK.[M]	2xPO3 [S26(100);S29(100)]	PO3 [S148(100);S151(100)]		4.69	32587.3	23872.7	24069.6	52972.2	75783.1	50718.5	2.22867	0.0178768
Integrin beta-3	P05106	ITGB3	1563.61	782.31	2	-0.03	63.0244	[K].EATSTFTNITYR.[G]	2xPO3 [S4(99.2);T5(99.2)]	PO3 [S778(99.2);T779(99.2)]	84.32	3.25	29221.3	14836	30273.7	57529.4	51916.8	57768.1	2.24959	0.00438285
Zinc finger protein 792	Q3KQV3	ZNF792	2256.93	752.982	3	0.16	79.8781	[R].VHTGESPHVCGDCGKFFSR.[S]	1xPO3 [S18(100)]	PO3 [S348(100)]	67.7	2.44	141874	34087.7	158671	267049	226940	284200	2.3255	0.0254892
Membrane-associated phosphatidylinositol transfer protein 2	Q9BZ72	PITPNM2	2985.19	995.735	3	0.26	76.7712	[K].WSSNDLMDKIESPEPEDTQDGLYR.[Q]	2xPO3 [S12(100);S/T/Y]	PO3 [S377(100);S/T/Y]		3.56	11179.8	13737.3	14817.1	30009.2	31828.7	30795.9	2.33134	0.000124935
SH3 and PX domain-containing protein 2A	Q5TCZ1	SH3PXD2A	1936.66	968.835	2	1.04	68.5781	[R].GSSGDSDSPGSSSLSLTR.[K]	3xPO3 [S6(94.5);S8(82.6);S/T]	PO3 [S642(94.5);S644(82.6);S/T]		2.97	13294.3	5252.9	23897.1	28413.7	38001	33964.1	2.36495	0.0335267
Overexpressed in colon carcinoma 1 protein	Q8TAD7	OCC1	1602.65	801.831	2	0.52	30.7291	[K].DVTEESVTEDDKR.[R]	1xPO3 [S6(99.4)]	PO3 [S28(99.4)]	135.66	3.58	21126.7	8854.79	14363.7	42689.7	31685.2	30972	2.37561	0.0173223
Sodium/hydrogen exchanger 1	P19634	SLC9A1	2273.96	758.657	3	-0.76	61.884	[R].CLSDPGPHPEPGEGEPFFPK.[G]	1xPO3 [S3(100)]	PO3 [S796(100)]	89.6	3.94	901343	302025	772066	1262190	1634500	1798770	2.37693	0.0198889
Tight junction-associated protein 1	Q5JTD0	TJAP1	1892.82	946.911	2	-0.39	66.0055	[R].EEEELNLPISPEEER.[Q]	1xPO3 [S10(100)]	PO3 [S491(100)]	101.32	3.44	28592.3	11024.1	28084	58382.6	44388.1	59122.8	2.39132	0.0138689
Nexilin	Q0ZGT2	NEXN	1380.58	690.796	2	-0.59	65.9224	[K].TISQEFLTPGK.[L]	2xPO3 [S3(98.6);T8(100)]	PO3 [S365(98.6);T370(100)]	114.82	3	25277.6	12978.7	23538.6	55218.1	43314.2	52904.7	2.45064	0.00485794
Myosin light chain kinase, smooth muscle	Q15746	MYLK	1535.6	768.304	2	-0.81	43.1946	[K].SSTGSPTSPLNAEK.[L]	2xPO3 [S8(99.4);S/T]	PO3 [S1779(99.4);S/T]	92.01	3.56	975535	535701	1298440	2573640	1811510	2586160	2.48118	0.0148529
Sterile alpha motif domain-containing protein 14	Q8IZD0	SAMD14	2453.97	818.662	3	0.88	31.8759	[K].GSASSGSTTSPTCSPKHEGFSPK.[K]	2xPO3 [S10(87.2);S14(99.8)]	PO3 [S256(87.2);S260(99.8)]		3.08	69466.1	12268.9	69877.1	130233	152113	98125	2.5095	0.036793
Cytoplasmic dynein 1 light intermediate chain 1	Q9Y6G9	DYNC1LI1	2190.9	1095.95	2	0.19	71.3888	[R].DFQEYVEPGEDFPASPQR.[R]	1xPO3 [S15(100)]	PO3 [S207(100)]	127.24	3.66	35163.1	9880.78	9625.46	40784.4	49378.7	48563.5	2.53756	0.0345988
Myosin-9	P35579	MYH9	1443.56	722.286	2	0.17	17.3403	[R].KGAGDGSDEEVDGK.[A]	1xPO3 [S7(100)]	PO3 [S1943(100)]	241.65	4.02	575273000	611411000	28847300	1049950000	1212020000	861906000	2.56997	0.04098
Rho guanine nucleotide exchange factor 2	Q92974	ARHGEF2	984.403	492.705	2	-0.22	27.8105	[R].SESLESPR.[G]	1xPO3 [S3(99.2)]	PO3 [S645(99.2)]	80.05	2.45	1352690	379442	542510	1991750	1759780	2100820	2.57287	0.0198004
Sorting nexin-29	Q8TEQ0	SNX29	2409.88	1205.45	2	0.58	51.8931	[K].SIDDEDVDENEDDVYGNSSGR.[K]	1xPO3 [S1(100)]	PO3 [S344(100)]		4.79	61903.8	68120.4	11821.7	128951	137995	104200	2.61654	0.0202736
Integrin beta-3	P05106	ITGB3	1483.65	742.327	2	0.3	54.5356	[K].EATSTFTNITYR.[G]	1xPO3 [T/S/Y]		75.3	3.38	165263	52879.6	356558	500667	494376	515666	2.62869	0.0246547
Ubiquitin carboxyl-terminal hydrolase 47	Q96K76	USP47	2590.79	1295.9	2	0.79	66.7988	[K].ETWDTAEEDSGTDSEYDESGK.[S]	3xPO3 [S10(97.8);T12(97.8);S14(97.5)]	PO3 [S1013(97.8);T1015(97.8);S1017(97.5)]		3.83	18334.4	20776.6	37671.1	55209	77050.1	70420.8	2.63968	0.00911262
Caveolae-associated protein 2	O95810	CAVIN2	1117.53	559.268	2	-0.17	18.9424	[K].ISSGKSSPFK.[V]	1xPO3 [S]		98.83	2.93	183719	156121	19209	245203	407532	297162	2.64559	0.0478315
Rho GTPase-activating protein 6	O43182	ARHGAP6	1683.73	842.369	2	0.19	54.9786	[R].SLLAMQEDAAPGGSEK.[L]	1xPO3 [S1(100)]	PO3 [S680(100)]	100.85	3.07	15069.9	28047.6	52824.4	115268	65905.9	74836.1	2.66839	0.0469256
E3 ubiquitin-protein ligase MYCBP2	O75592	MYCBP2	1256.57	628.789	2	0.11	16.7044	[K].KMSLQQDQAK.[K]	1xPO3 [S3(100)]	PO3 [S2319(100)]	77.89	2.73	65656.5	110345	150396	236032	284052	368704	2.72302	0.0150024
Insulin receptor substrate 2	Q9Y4H2	IRS2	2183.9	728.639	3	0.48	41.6258	[R].KSSEGGVGVGPGGGDEPPTSPR.[Q]	2xPO3 [S/T]			2.58	15926	15503.6	24812.1	68726.9	43347.5	43312.3	2.76284	0.021301
Scavenger receptor class F member 1	Q14162	SCARF1	1893.77	947.388	2	-0.11	30.7507	[R].AQEPVSGCGSPEQDPQK.[Q]	1xPO3 [S10(100)]	PO3 [S799(100)]	137.99	4.66	47345	12445.9	17740.4	78922	59665.5	81817.6	2.84279	0.0209504
Ras-related protein Rab-34	Q9BZG1	RAB34	1620.72	810.862	2	0.92	53.4751	[R].INSDDSNLYLTASK.[K]	1xPO3 [S3(100)]	PO3 [S241(100)]	112.1	3.48	7493.53	15715.5	12978.6	45394.7	25839.4	32086.5	2.85514	0.0231903
Calcium release-activated calcium channel protein 1	Q96D31	ORAI1	1683.72	842.364	2	-0.3	36.181	[R].SSPELPPSGGSTTSGSR.[R]	1xPO3 [S/T]			2.38	38443	71850.6	30475.6	142506	171664	89258.4	2.86589	0.0325029
Rap1 GTPase-activating protein 2	Q684P5	RAP1GAP2	3433.37	1145.13	3	0.35	56.5205	[R].SSSSTSSVSSTAGEGEAMEEGDSGGSQPSTTSPFK.[Q]	1xPO3 [S/T]			4.91	32024.9	28252.6	37898.4	87189.1	95203.5	99125.4	2.86749	0.000169588
[F-actin]-monooxygenase MICAL3	Q7RTP6	MICAL3	1093.5	547.256	2	0.21	26.535	[R].GPSQATSPIR.[S]	1xPO3 [T/S]		42.03	2.54	117449	7752.99	85047.3	244555	212056	153602	2.90233	0.0338005
RING finger protein 11	Q9Y3C5	RNF11	2046.81	682.94	3	-0.46	57.0708	[K].SPTSDDISLLHESQSDR.[A]	2xPO3 [S13(89.8);S15(98.7)]	PO3 [S19(89.8);S21(98.7)]	111.35	3.1	238705	147390	199670	612983	711087	422914	2.9824	0.0119927
TBC1 domain family member 9B	Q66K14	TBC1D9B	3212.37	1071.46	3	-1.14	59.5284	[K].ASVVDPSTESSPAPQEGSEQPASPASPLSSR.[Q]	2xPO3 [S23(99.6);S26(96.1)]	PO3 [S432(99.6);S435(96.1)]		5.49	32810.9	14890.7	16076.2	72419.9	45887.5	77348.2	3.06777	0.0179698
Myc target protein 1	Q8N699	MYCT1	1732.72	866.865	2	0.02	79.9509	[R].RSNLSLASLTFQR.[Q]	3xPO3 [S2(100);S5(100);S8(99.6)]	PO3 [S135(100);S138(100);S141(99.6)]	151.59	4.12	402142	144014	509713	1039030	1170620	1086320	3.12157	0.00291387
Phosphatidylinositol 3,4,5-trisphosphate 5-phosphatase 1	Q92835	INPP5D	2267	1134	2	0.34	61.3976	[K].QTLSPDQQPTAWSYDQPPK.[D]	1xPO3 [S4(91.6)]	PO3 [S934(91.6)]	104.44	4.49	45384.9	20347.1	21661.8	107212	71930	101620	3.21261	0.00913473
Oxysterol-binding protein-related protein 8	Q9BZF1	OSBPL8	2169.94	1085.47	2	0.22	67.7619	[-].ace-MEGGLADGEPDRTSLLGDSK.[D]	1xPO3 [S14(85.1)]	PO3 [S14(85.1)]		2.95	25698.5	45629.8	7333.69	76906.8	114237	63970.2	3.24317	0.0346229
Protein ripply2	Q5TAB7	RIPPLY2	2380.87	794.295	3	-1.54	26.8094	[-].ENAGGAEGTESGAAACAATDGPTR.[R]	2xPO3 [T10(93.3);T20(79.5)]	Met-loss [N-Term];2		1.76	7738.37	15870.2	29066.6	56452.6	61836	54210.3	3.27477	0.00379087
Cytoplasmic dynein 1 light intermediate chain 1	Q9Y6G9	DYNC1LI1	1965.91	983.456	2	0.17	42.8919	[R].KPVTVSPTTPTSPTEGEAS.[-]	1xPO3 [T/S]		144.14	2.72	31915.3	10836.4	10988.5	73315.5	57511.1	49678.9	3.35885	0.0128181
Inactive rhomboid protein 2	Q6PJF5	RHBDF2	2138.93	1069.97	2	1.21	72.7841	[R].GIPHSASPVSPDGVQIPLK.[E]	3xPO3 [S5(100);S7(100);S10(100)]	PO3 [S323(100);S325(100);S328(100)]	184.79	4.5	125835	30173.5	163193	344144	401707	326773	3.36034	0.00531303
Myc target protein 1	Q8N699	MYCT1	1576.62	788.814	2	-0.46	98.5284	[R].SNLSLASLTFQR.[Q]	3xPO3 [S1(100);S4(100);S7(100)]	PO3 [S135(100);S138(100);S141(100)]	238.34	4.73	371343	142203	538137	1252890	1231660	1062150	3.3724	0.00303666
DDB1- and CUL4-associated factor 11	Q8TEB1	DCAF11	1741.7	871.356	2	0.76	38.2436	[R].NSSSAGSGSGDPSEGLPR.[R]	1xPO3 [S2(90.9)]	PO3 [S6(90.9)]		4.87	77387.2	100894	126664	382317	339630	330132	3.45006	0.000314369
Striatin-interacting protein 2	Q9ULQ0	STRIP2	2306.1	1153.55	2	0.6	72.7023	[R].AASPPSYTLDLGESQLAPPPSK.[L]	1xPO3 [S3(95.6)]	PO3 [S318(95.6)]		4.16	9046.52	17648.4	9988.25	27251.8	62140	38883.9	3.49685	0.0451433
Proteinase-activated receptor 1	P25116	F2R	1726.68	863.843	2	-1.04	46.7181	[K].MDTCSSNLNNSIYK.[K]	1xPO3 [S11(99.4)]	PO3 [S418(99.4)]	122.27	4.31	45944.3	43566	54751.5	147080	207802	149837	3.49863	0.00392674
EH domain-binding protein 1-like protein 1	Q8N3D4	EHBP1L1	1625.78	813.394	2	0.18	35.8005	[R].RPSVNGEPGSVPPPR.[A]	1xPO3 [S3(100)]	PO3 [S1257(100)]	97.49	2.9	40525.8	63457.5	9631.34	155364	127956	114696	3.50321	0.00851326
Mitogen-activated protein kinase 14	Q16539	MAPK14	1655.58	828.294	2	-0.01	37.5257	[R].HTDDEMTGYVATR.[W]	2xPO3 [T7(100);Y9(100)]	PO3 [T180(100);Y182(100)]	279.59	3.67	945892	360206	1195100	3172010	2162340	3673760	3.60152	0.0130137
Dedicator of cytokinesis protein 11	Q5JSL3	DOCK11	3061.24	766.067	4	0.66	53.1962	[K].IPNHVFEIDEDCEKDEDSSSLCSQK.[G]	1xPO3 [S]			3.35	15737.2	8765.29	51741	101071	115790	63979	3.68346	0.0286205
Serine/threonine-protein kinase SIK3	Q9Y2K2	SIK3	1989.85	995.426	2	-0.17	79.0742	[K].TWCGSPPYAAPELFEGK.[E]	1xPO3 [T1(99.8)]	PO3 [T221(99.8)]	148.24	3.87	8641.65	9543.69	6918.17	22742.1	33812.3	36353.2	3.70098	0.00600783
E3 ubiquitin-protein ligase RNF213	Q63HN8	RNF213	3221.39	1074.47	3	-0.29	63.531	[R].EAAEPLSEPKEDQEAAELLSEPEEESER.[H]	1xPO3 [S20(93.8)]	PO3 [S1258(93.8)]		3.45	11855.7	10138.6	16478.8	43601.2	50159.2	49987.3	3.73632	0.000257143
CKLF-like MARVEL transmembrane domain-containing protein 3	Q96MX0	CMTM3	2707.84	903.286	3	-0.48	27.8718	[K].QGDSADETTAHKTEEENSDSDSD.[-]	3xPO3 [S18(99.3);S20(99.9);S22(100)]	PO3 [S177(99.3);S179(99.9);S181(100)]		3.38	331992	445046	489274	1153210	1767870	1981660	3.87167	0.0086671
Unconventional myosin-XVIIIa	Q92614	MYO18A	2046.81	1023.91	2	0.03	54.5019	[K].AASDDGSLKSSSPTSYWK.[S]	2xPO3 [S7(100);S11(84.1)]	PO3 [S2002(100);S2006(84.1)]		3.8	114582	77338.4	211267	561225	704400	301438	3.88669	0.0356663
Eukaryotic translation initiation factor 5B	O60841	EIF5B	1896.59	948.801	2	1.16	57.5431	[K].VEMYSGSDDDDDFNK.[L]	2xPO3 [S5(99);S7(100)]	PO3 [S135(99);S137(100)]	137.61	3.82	22064.9	5381.72	10115	46678.8	58717.1	42340.3	3.93317	0.00622937
SLAM family member 5	Q9UIB8	CD84	1188.55	594.781	2	0.01	49.4111	[R].IYDEILQSK.[V]	1xPO3 [Y2(100)]	PO3 [Y296(100)]	97.93	2.14	45700.1	19732.8	7345.49	148708	77915.8	80009.9	4.21325	0.0393652
Vesicle-trafficking protein SEC22b	O75396	SEC22B	1141.56	571.284	2	-0.02	24.2203	[K].ANNLSSLSKK.[Y]	1xPO3 [S8(87.8)]	PO3 [S177(87.8)]	106.21	2.39	325100	134985	14048.1	603475	507996	931733	4.30935	0.0290955
Cyclin-G-associated kinase	O14976	GAK	3453.33	1151.78	3	0.86	50.0354	[R].QPGSTAQYDAGAGSPEAEPTDSDSPPSSSADASR.[F]	2xPO3 [T20(90.4);S/T/Y]	PO3 [T776(90.4);S/T/Y]		4.73	8731.17	10525.7	8814.45	28698.5	30961.3	61400.8	4.31261	0.0425906
Inactive rhomboid protein 2	Q6PJF5	RHBDF2	2644.16	882.059	3	0.34	68.9516	[R].GIPHSASPVSPDGVQIPLKEYGR.[A]	3xPO3 [S5(100);S7(100);S10(100)]	PO3 [S323(100);S325(100);S328(100)]		2.84	65008.7	11807.6	40529.4	95509.5	239388	180076	4.38852	0.040767
Nuclear receptor-binding protein 2	Q9NSY0	NRBP2	2460.93	820.982	3	-0.9	50.5466	[R].EREDESEDESDILEESPCGR.[W]	1xPO3 [S6(98.5)]	PO3 [S22(98.5)]	61.19	3.32	28392.1	28497.8	9285.26	128260	122897	45372.2	4.48097	0.0493623
Misshapen-like kinase 1	Q8N4C8	MINK1	3311.13	1104.38	3	1.34	52.6528	[K].AMDYSSSSEEVESSEDDEEEGEGGPAEGSR.[D]	2xPO3 [S/Y]			4.29	4670.4	39734.7	15691.3	54937.1	105575	112621	4.54492	0.027377
Piezo-type mechanosensitive ion channel component 1	Q92508	PIEZO1	1798.76	899.885	2	-0.42	45.8493	[K].DPGLEPGPDSPGGSSPPR.[R]	1xPO3 [S10(83.6)]	PO3 [S1391(83.6)]		2.33	12606.7	17769.2	12165.5	67475.2	59713.7	68092.1	4.59038	9.59118e-05
RAS guanyl-releasing protein 2	Q7LDG7	RASGRP2	1147.57	383.196	3	0.38	20.8025	[R].RGSRPPEIR.[E]	1xPO3 [S3(100)]	PO3 [S587(100)]	99.57	1.63	4253450	1738670	12376400	31947700	28935700	25533300	4.70461	0.00361022
Junctional adhesion molecule A	Q9Y624	F11R	1848.77	924.889	2	0.33	36.2005	[K].GTSSKKVIYSQPSAR.[S]	3xPO3 [S4(99.9);S13(99.7);T/S/Y]	PO3 [S275(99.9);S284(99.7);T/S/Y]	107.34	3.15	11575.7	19655.5	11449.3	77705.9	55306.3	79281	4.97401	0.00232474
BCL2/adenovirus E1B 19 kDa protein-interacting protein 2	Q12982	BNIP2	1378.58	689.792	2	0.21	42.9146	[K].GSITEYTAAEEK.[E]	1xPO3 [S2(99)]	PO3 [S114(99)]	112.36	3.71	53434.2	8329.3	9166.99	98909.8	134742	128308	5.10302	0.00636777
Guanine nucleotide exchange protein SMCR8	Q8TEV9	SMCR8	2023.85	1012.43	2	-0.35	85.8516	[K].SDSQASLTVPLSPQVVR.[S]	3xPO3 [S6(85.8);S12(99.9);S/T]	PO3 [S492(85.8);S498(99.9);S/T]	112.01	3.84	6736.17	3039.09	6072.05	17045.2	41730.3	23366.7	5.18335	0.0419565
Ras-related protein Rab-4B	P61018	RAB4B	1434.61	717.807	2	-0.44	51.5264	[R].MGSGIQYGDASLR.[Q]	1xPO3 [S11(99.9)]	PO3 [S193(99.9)]	109.34	3.27	13434.9	19095.2	75856	114804	207586	265878	5.42752	0.0295911
Pyruvate dehydrogenase E1 component subunit alpha, somatic form, mitochondrial	P08559	PDHA1	1095.42	548.212	2	-0.03	24.9984	[R].YGMoGTSVER.[A]	1xPO3 [T/S/Y]		97.17	3.39	30980.8	4959.61	286263	649560	557822	607457	5.63259	0.00601857
Syndetin	Q96JG6	VPS50	1162.55	388.188	3	0.18	20.4039	[R].KKSDYSLNK.[V]	1xPO3 [S3(100)]	PO3 [S595(100)]	53.36	1.8	20165.4	12218.4	11837.9	43987.3	111133	95509.5	5.66757	0.0282598
Vacuolar protein sorting-associated protein 26B	Q4G0F5	VPS26B	1366.59	683.799	2	-1.88	27.6392	[K].SMSHQAAIASQR.[F]	1xPO3 [S3(91.3)]	PO3 [S304(91.3)]	130.88	2	15581.5	7515.02	18555.1	138892	62662.1	62217.2	6.3328	0.0449557
Rho GTPase-activating protein 25	P42331	ARHGAP25	1415.58	708.295	2	-0.8	60.2835	[R].SSVGWDATEDLR.[I]	1xPO3 [S1(92.1)]	PO3 [S378(92.1)]	118.62	3.09	7279.22	11747.9	10501.9	26333.5	82879.7	84040.3	6.54453	0.0459954
Melanoma-associated antigen D2	Q9UNF1	MAGED2	2498.04	833.351	3	-1.69	23.4129	[K].VKHLDGEEDGSSDQSQASGTTGGR.[R]	1xPO3 [S11(88.9)]	PO3 [S190(88.9)]		3.5	12803.4	18397.3	5960.61	85469.6	110467	52916.2	6.69656	0.0143777
Proteinase-activated receptor 1	P25116	F2R	1854.78	927.892	2	0.18	39.3443	[K].MDTCSSNLNNSIYKK.[L]	1xPO3 [S11(99)]	PO3 [S418(99)]	169.59	3.4	10742	113608	19936.1	335946	336090	314976	6.84066	0.00111972
Receptor-type tyrosine-protein phosphatase C	P08575	PTPRC	3101.3	1034.44	3	0.02	46.5265	[K].EQAEGSEPTSGTEGPEHSVNGPASPALNQGS.[-]	1xPO3 [S24(99.9)]	PO3 [S1299(99.9)]		3.42	7845.52	27484.9	10943.8	127717	65505.2	161864	7.67352	0.0234383
HEAT repeat-containing protein 5B	Q9P2D3	HEATR5B	1221.55	611.279	2	0.24	24.4894	[K].VSDSPSHIATK.[T]	1xPO3 [S4(97.9)]	PO3 [S1737(97.9)]	73.38	2.54	20471.6	9283.34	15282.8	120624	133588	100950	7.88588	0.000498685
Bridging integrator 2	Q9UBW5	BIN2	2134.99	1068	2	0.28	70.4343	[R].TATVSSPLTSPTSPSTLSLK.[S]	2xPO3 [S6(98.7);T12(82.7)]	PO3 [S273(98.7);T279(82.7)]	83.62	4.56	112344	7398.19	82935.4	584268	419296	596801	7.89611	0.00202646
Myc target protein 1	Q8N699	MYCT1	1449.57	725.29	2	-0.41	24.3232	[R].TGFYRHSGCER.[R]	1xPO3 [S7(98.7)]	PO3 [S129(98.7)]	62.34	3.13	15354.6	7595.31	758664	2359940	2017720	1871030	7.9946	0.00319778
Band 4.1-like protein 3	Q9Y2J2	EPB41L3	2884.18	962.063	3	-0.67	38.6369	[-].ace-TTESGSDSESKPDQEAEPQEAAGAQGR.[A]	1xPO3 [S/T]			7.24	14029.6	9522.14	35912.4	211178	238931	82023.2	8.94879	0.0324771
A-kinase anchor protein 13	Q12802	AKAP13	1827.72	914.363	2	0.9	32.7757	[R].DEDEGIPSENEEEKK.[M]	1xPO3 [S8(100)]	PO3 [S2345(100)]	62.74	1.91	16259	8245.83	5721.56	93559.6	125267	66599.2	9.44293	0.00786406
Leucine-rich repeat-containing protein 47	Q8N1G4	LRRC47	1119.54	373.852	3	0.18	20.8168	[K].RQSVSGLHR.[Y]	1xPO3 [S3(90.5)]		64.63	1.76	10745.3	10364.3	22298.4	88326.3	158717	218234	10.7187	0.0203809
Ras GTPase-activating protein 3	Q14644	RASA3	1539.68	770.345	2	-0.44	23.4008	[K].TKYGSQEHPIGDK.[S]	1xPO3 [Y/S/T]		60.55	2.23	187235	7975.58	97226.3	1309960	1095250	823171	11.0396	0.00285404
Src kinase-associated PO3protein 2	O75563	SKAP2	1716.64	858.824	2	-2.67	14.2893	[R].KMSQDSVHHTSGDK.[S]	2xPO3 [S3(100);S6(100)]	PO3 [S283(100);S286(100)]	163.58	3.16	661848	167256	1124050	12919500	20905900	12055300	23.4906	0.00663975
BCL2/adenovirus E1B 19 kDa protein-interacting protein 2	Q12982	BNIP2	2119.97	530.747	4	0.32	39.9934	[R].KGSITEYTAAEEKEDGRR.[W]	1xPO3 [T5(81.5)]	PO3 [T116(81.5)]		3.33	10937.9	10027.5	14887.9	277747	508293	403249	33.171	0.00448404
RIPOR family member 3	Q96MK2	RIPOR3	1621.78	811.391	2	-1.44	24.3712	[R].KGSVCADPKPQQVK.[K]	1xPO3 [S3(100)]	PO3 [S64(100)]	83.8	1.64	27408.2	13610.7	12471.5	1019750	1360540	1254730	67.9565	0.00029119
Tyrosine-protein kinase BTK	Q06187	BTK	1347.65	449.889	3	-0.05	16.2449	[R].NGSLKPGSSHRK.[T]	1xPO3 [S9(86.5)]	PO3 [S180(86.5)]	47.43	2.09	7323.87	12759	12141.8	1140750	494518	985251	81.3203	0.0114202
SLAIN motif-containing protein 2	Q9P270	SLAIN2	1057.47	529.236	2	-2.76	14.2953	[R].RTSSEELR.[D]	1xPO3 [S3(99.7)]	PO3 [S87(99.7)]	123.78	2.95	8617.13	14364.2	28444.1	5040560	7770380	10965700	462.352	0.00988978
