# Supplementary material for: Olfactory Receptor Activation Reduces Platelet Reactivity and Arterial Thrombosis Through Actin Cytoskeleton Remodeling
Source: Circulation. 2026 Apr 7;153(23):1827–44. doi: 10.1161/CIRCULATIONAHA.125.078927 (PMC13236044; doi:10.1161/CIRCULATIONAHA.125.078927)
Supplement: Supplementary file 3 [file cir-153-1827-s003.xlsx]

## Sheet: Proteins
Protein IDs	Sequence coverage [%]	Score	Unique peptides	Mol. weight [kDa]	Intensity V_HSP27	Intensity CCF0054500_HSP27	Intensity CCF0054500_and_BVDU_HSP27	Intensity V_Factin	Intensity CCF0054500_Factin	Intensity CCF0054500_and_BVDU_Factin	Gene Name	Intensity ratio CCF0054500_HSP27/V_HSP27
P21333;Q14315	70.6	323.31	127	280.74	7064300000	40549000000	8037300000	4139800000	513160000000	102410000000	FLNA	5.73999
P60709;Q6S8J3;A5A3E0;P0CG38;Q9BYX7;P0CG39	87.7	323.31	1	41.736	16125000000	47998000000	18882000000	9630800000	333960000000	140130000000	ACTB	2.97662
Q9Y490	61.6	323.31	100	269.76	4594200000	21945000000	6100400000	3392700000	309340000000	61519000000	TLN1	4.77667
P35579;P35749;REV__Q08AF3;P12883;P13535;Q9UKX3;Q9Y623;P13533;P12882;P11055;Q9UKX2;A7E2Y1	63.3	323.31	112	226.53	4221400000	16552000000	3686800000	1685900000	265150000000	48041000000	MYH9	3.92097
P07996;P35442	57.7	323.31	55	129.38	5014900000	18506000000	5068800000	3013400000	198770000000	50498000000	THBS1	3.6902
P02768	71.1	323.31	45	69.366	1927700000	18189000000	4637800000	3268800000	138300000000	44520000000	ALB	9.4356
P12814;P35609;Q08043	74.9	323.31	40	103.06	959760000	5895400000	1290200000	486220000	167210000000	27377000000	ACTN1	6.14258
P02675	72.7	323.31	34	55.928	1987900000	10006000000	2388400000	1258200000	156370000000	31110000000	FGB	5.03345
P08514	44	323.31	37	113.38	641430000	7304400000	1149200000	387540000	117130000000	27231000000	ITGA2B	11.3877
P02671	31.5	323.31	23	94.972	1095700000	7414000000	682430000	240080000	95274000000	13364000000	FGA	6.76645
Q86UX7;Q9BQL6	66	323.31	34	75.952	783660000	6253500000	1370400000	565690000	87169000000	16691000000	FERMT3	7.97986
P00488	59.6	323.31	33	83.267	420420000	5654100000	702090000	226190000	91614000000	13129000000	F13A1	13.4487
P02679	68	323.31	23	51.511	1659500000	6340100000	1112300000	780220000	65607000000	18720000000	FGG	3.82049
P68366	72.1	323.31	7	49.924	687580000	4496200000	604660000	1137700000	61598000000	10736000000	TUBA4A	6.53917
P04406	67.8	323.31	15	36.053	1326700000	5080700000	1728300000	1134600000	50028000000	12011000000	GAPDH	3.82958
P14618;P30613	73.8	323.31	32	57.936	453020000	2469500000	963080000	225660000	56899000000	9525800000	PKM	5.45119
P18206	53.9	323.31	50	123.8	751160000	4070700000	1321200000	823720000	43459000000	10158000000	VCL	5.41922
P02775	44.5	323.31	7	13.894	6078700000	7011600000	5150700000	2590700000	31120000000	6954100000	PPBP	1.15347
P61224;A6NIZ1	76.1	323.31	5	20.825	899680000	2612400000	583790000	235470000	46602000000	4786800000	RAP1B	2.9037
P63104	60.4	323.31	11	27.745	378870000	2576100000	466430000	288910000	44161000000	6976600000	YWHAZ	6.79943
Q9H4B7	81.2	323.31	19	50.326	470990000	3134900000	788950000	375910000	36487000000	8352900000	TUBB1	6.65598
P06396	49.2	323.31	25	85.696	338780000	2431900000	537620000	261100000	38256000000	5359100000	GSN	7.1784
P05106	47.2	323.31	28	87.057	335800000	2370700000	548660000	300320000	35636000000	7856500000	ITGB3	7.05986
O75083	67.5	323.31	30	66.193	182610000	1509700000	321520000	176940000	34742000000	5808400000	WDR1	8.26735
Q13418	52.9	323.31	18	51.419	163990000	1601600000	164960000	45211000	31394000000	4321600000	ILK	9.76645
P04075	82.4	323.31	19	39.42	907440000	1408700000	837840000	469870000	26842000000	4488600000	ALDOA	1.55239
P06733	56.7	323.31	15	47.168	1082300000	1897700000	791020000	545370000	25653000000	3469100000	ENO1	1.7534
P11142;P54652	43.5	323.31	19	70.897	525720000	1640700000	362190000	327560000	20030000000	3239300000	HSPA8	3.12086
Q00610;P53675	46	323.31	55	191.61	67258000	1158400000	163270000	18903000	19552000000	3852900000	CLTC	17.2232
P68371;P04350;A6NNZ2	59.3	323.31	3	49.83	60521000	604420000	8023500	11089000	18841000000	2600000000	TUBB4B	9.98695
P04275	41.9	323.31	84	309.26	18355000	563450000	26257000	0	18173000000	3262200000	VWF	30.6974
O00299	75.9	323.31	15	26.922	37543000	688520000	44329000	51420000	18349000000	2391200000	CLIC1	18.3395
Q93084	40.5	323.31	23	109.25	20245000	466250000	158200000	25237000	12868000000	2419600000	ATP2A3	23.0304
P00558;P07205	57.6	323.31	17	44.614	218100000	409850000	213400000	137070000	11504000000	1429300000	PGK1	1.87918
P26038;P15311	39.5	323.31	16	67.819	20299000	405990000	72596000	0	12457000000	804940000	MSN	20.0005
P07900;Q14568;Q58FG0;Q58FG1	40.6	323.31	17	84.659	209740000	280140000	49291000	42900000	10760000000	1903500000	HSP90AA1	1.33565
P27105	47.9	323.31	10	31.73	155270000	487370000	90543000	87342000	9876000000	2044600000	STOM	3.13885
P61158;Q9P1U1	49.5	323.31	14	47.371	54611000	676220000	106650000	66332000	9388700000	2096900000	ACTR3	12.3825
P00491	63	323.31	13	32.118	27339000	465520000	50589000	15147000	9329700000	1366200000	PNP	17.0277
P19367;P52789;Q2TB90;P52790	38.3	323.31	26	102.48	21631000	258480000	51691000	18575000	9326000000	1183700000	HK1	11.9495
P12259	23.5	323.31	38	251.7	123520000	254560000	99702000	65050000	8916800000	1189100000	F5	2.06088
P48735	39.8	323.31	16	50.909	28843000	395590000	47032000	30681000	8479000000	1219200000	IDH2	13.7153
Q13201	32.8	323.31	30	138.11	309070000	958070000	490820000	310400000	5881700000	1487900000	MMRN1	3.09985
Q15833	36.9	323.31	18	66.452	6574000	202960000	0	0	8498900000	593990000	STXBP2	30.8731	involved in intracellular vesicle trafficking and vesicle fusion with membranes. Contributes to the granule exocytosis machinery through interaction with soluble N-ethylmaleimide-sensitive factor attachment protein receptor (SNARE) proteins that regulate membrane fusion. Regulates cytotoxic granule exocytosis in natural killer (NK) cells
P30101	56.8	323.31	22	56.782	13768000	776390000	42740000	8724900	7408800000	393830000	PDIA3	56.3909
Q01518;P40123	45.7	323.31	17	51.901	204980000	467230000	387010000	176990000	5523200000	1157000000	CAP1	2.27939
Q9Y277	45.9	323.31	8	30.658	34428000	413980000	31526000	12866000	5456500000	1301800000	VDAC3	12.0245
O43707;Q9H254	64.7	323.31	32	104.85	5996800	354690000	5958800	0	5816800000	1043500000	ACTN4	59.1465
O15143	40.3	323.31	11	40.949	24168000	97519000	20925000	18184000	6315500000	544950000	ARPC1B	4.03505
Q70J99	36.4	323.31	27	123.28	0	140570000	12666000	0	5957500000	629510000	UNC13D	#DIV/0!	Plays a role in cytotoxic granule exocytosis in lymphocytes. Required for both granule maturation and granule docking and priming at the immunologic synapse. Regulates assembly of recycling and late endosomal structures, leading to the formation of an endosomal exocytic compartment that fuses with perforin-containing granules at the immunologic synapse and licences them for exocytosis. Regulates …
P04899;P11488;P19087;A8MTJ3;P09471;P38405;Q5JWF2	58.6	323.31	9	40.45	10768000	200540000	12455000	0	5522300000	848390000	GNAI2	18.6237
P23229	31.4	323.31	26	126.6	0	130090000	0	0	5437600000	706070000	ITGA6	#DIV/0!
P29144	35.5	323.31	35	138.35	0	81294000	0	0	4615600000	579670000	TPP2	#DIV/0!
P07237	47.6	323.31	20	57.116	0	171780000	11185000	7854200	4652100000	383910000	P4HB	#DIV/0!
P11413	47	323.31	19	59.256	2995800	28103000	0	0	4117800000	421950000	G6PD	9.3808
P62873;P16520	57.9	323.31	7	37.377	6220600	117300000	0	0	3727900000	594740000	GNB1	18.8567
P41226	32.9	323.31	21	111.69	0	145870000	9625100	0	3723600000	463640000	UBA7	#DIV/0!
Q13576;Q86VI3;P46940	25	323.31	27	180.58	0	72824000	0	0	3789200000	303240000	IQGAP2	#DIV/0!
P16109	31.4	323.31	17	90.819	3746000	96153000	0	0	3444100000	576690000	SELP	25.6682	P-Selectin
P47755	63.3	323.31	10	32.949	31352000	51641000	0	0	3475100000	509030000	CAPZA2	1.64714
P21291	48.2	323.31	6	20.567	477780000	466000000	802530000	590090000	303060000	402150000	CSRP1	0.975344
P02787	33.2	323.31	17	77.063	0	52810000	0	0	1813100000	204030000	TF	#DIV/0!
P27348	53.5	323.31	7	27.764	1962000	29448000	1807700	0	1061800000	213140000	YWHAQ	15.0092
P24539	27.3	323.31	6	28.908	0	21627000	0	0	1166200000	48114000	ATP5PB	#DIV/0!
O75915	20.7	323.31	3	21.614	8659900	20091000	17365000	0	636960000	43733000	ARL6IP5	2.32
P14625;Q58FF3	35	322.31	22	92.468	46647000	342190000	41986000	8678700	8053400000	925150000	HSP90B1	7.33573
P50851;Q8NFP9	18.2	319.28	39	319.1	0	38567000	0	0	3762200000	633780000	LRBA	#DIV/0!
P61160	30.7	317.84	9	44.76	31690000	482770000	103110000	42618000	12502000000	1839100000	ACTR2	15.2341	ATP-binding component of the Arp2/3 complex, a multiprotein complex that mediates actin polymerization upon stimulation by nucleation-promoting factor (NPF) (PubMed:9000076). The Arp2/3 complex mediates the formation of branched actin networks in the cytoplasm, providing the force for cell motility (PubMed:9000076).Seems to contact the pointed end of the daughter actin filament (PubMed:9000076). …
P06744	29	317.57	11	63.146	0	263290000	0	0	3710700000	489340000	GPI	#DIV/0!
P60842;P38919	37.2	315.55	5	46.153	3989800	68241000	0	0	2980800000	176800000	EIF4A1	17.1039
P11216	46	310.67	21	96.695	16712000	223780000	27369000	0	10683000000	1037600000	PYGB	13.3904
P23528;Q9Y281	75.3	303.23	12	18.502	201850000	904660000	437520000	305300000	18222000000	2766700000	CFL1	4.48184
P07195;Q6ZMR3;P07864	48.5	300.55	14	36.638	141440000	1104600000	158440000	12682000	17104000000	2066600000	LDHB	7.80967
P48643	47.9	295.84	19	59.67	0	8464800	0	0	3424000000	206660000	CCT5	#DIV/0!
Q06187;P29317;P29320;P54762;P54760;Q15375;P54753;P29322;Q9UF33;P54756;P29323	24.4	288.11	15	76.28	0	19881000	0	0	991800000	221540000	BTK	#DIV/0!
P49327	20.1	287.69	37	273.42	0	22215000	0	0	2698300000	242910000	FASN	#DIV/0!
P06737	42.6	286.52	20	97.147	0	77690000	0	0	3078500000	343780000	PYGL	#DIV/0!
P00387	67.4	286.5	13	34.234	32041000	134710000	6638900	0	4512600000	573450000	CYB5R3	4.2043
P07384	43.3	283.04	27	81.889	0	772170000	0	0	15653000000	3136400000	CAPN1	#DIV/0!
P22314	27.6	273.92	20	117.85	0	51819000	4569000	0	2884800000	449840000	UBA1	#DIV/0!
Q9H4M9;Q9NZN4	41.4	272.76	8	60.626	22043000	194360000	32467000	0	4851700000	505340000	EHD1	8.81731
P84077;P61204	54.7	263.34	3	20.697	295020000	644170000	177290000	131090000	10817000000	3262200000	ARF1	2.18348
Q01813	43.6	260.52	22	85.595	6446200	277860000	47563000	4528300	10514000000	1657400000	PFKP	43.1045
Q27J81	14.3	257.03	13	135.62	0	26178000	0	0	1395200000	174680000	INF2	#DIV/0!
Q9BSJ8	23.2	256.39	19	122.85	0	65098000	5067800	0	1855200000	295640000	ESYT1	#DIV/0!
Q13423	22.3	255.12	16	113.89	9269800	226270000	0	0	2769300000	489360000	NNT	24.4094	The transhydrogenation between NADH and NADP is coupled to respiration and ATP hydrolysis and functions as a proton pump across the membrane (By similarity).May play a role in reactive oxygen species (ROS) detoxification in the adrenal gland (PubMed:22634753).
Q9HBI1;Q9NVD7	40.4	254.56	11	41.714	22637000	350760000	60409000	23238000	9090700000	1562000000	PARVB	15.495
P55072	50.1	252.3	27	89.321	0	127140000	13807000	13188000	7654700000	655790000	VCP	#DIV/0!
P25705;REV__Q9Y5A7;REV__O00522	41.6	250.01	17	59.75	254080000	371400000	184510000	190040000	5887400000	1678200000	ATP5F1A	1.46174
Q05209	11.7	244.63	7	88.105	0	8490900	0	0	609810000	75597000	PTPN12	#DIV/0!
Q9NXH8	22.9	243.12	8	46.914	0	0	0	0	1060100000	96192000	TOR4A	#DIV/0!
O75116	23.6	242.69	22	160.9	0	11627000	0	0	1815600000	128120000	ROCK2	#DIV/0!
Q7L576	32.8	241.54	20	145.18	0	129240000	0	0	3780200000	422570000	CYFIP1	#DIV/0!
P59998	60.1	241.45	9	19.667	47016000	297500000	80144000	19414000	6144800000	1738900000	ARPC4	6.32763
O76074	32.2	241.38	25	99.984	0	54428000	0	0	2994300000	446640000	PDE5A	#DIV/0!
P40197	30.5	235.01	13	60.958	30547000	316160000	38143000	6252300	9962300000	993350000	GP5	10.35
P39656	31.1	232.87	8	50.8	0	50635000	12506000	0	979680000	343200000	DDOST	#DIV/0!
P17301	24.7	232.56	19	129.29	0	67013000	16037000	0	4723900000	942850000	ITGA2	#DIV/0!
P47756	45.6	228.3	12	30.628	0	126260000	24148000	0	4500600000	674400000	CAPZB	#DIV/0!
P52907	60.8	227.62	8	32.922	4296400	106760000	16803000	0	3212200000	262750000	CAPZA1	24.8487
Q14697	38.1	227.44	24	106.87	37176000	139650000	15698000	9183100	4647900000	750700000	GANAB	3.75646
P31150	66	227.03	12	50.582	0	270930000	30932000	6727600	6565400000	941110000	GDI1	#DIV/0!
P13667	22.2	227.01	12	72.932	0	28542000	0	0	2074600000	251520000	PDIA4	#DIV/0!
P30041	72.8	225.76	14	25.035	55878000	324490000	61530000	29000000	9781900000	1699000000	PRDX6	5.80712
Q14554	36.2	223.95	14	59.594	0	100420000	0	0	2988000000	287520000	PDIA5	#DIV/0!
P18669;P15259;Q8N0Y7	48.4	223.08	8	28.804	21614000	24614000	14481000	0	958030000	65146000	PGAM1	1.1388
P18054	45.1	222.81	23	75.693	10864000	199340000	23566000	6682600	5676300000	920270000	ALOX12	18.3487
P08567	45.4	222.78	9	40.124	931990000	2386800000	1197800000	664670000	28871000000	5967600000	PLEK	2.56097
P40763	19.5	220.99	9	88.067	0	16808000	0	0	633490000	43437000	STAT3	#DIV/0!
P11021	41.6	220.81	20	72.332	11724000	467860000	27029000	43167000	4288400000	691880000	HSPA5	39.9062
P62140	40.1	217.66	5	37.186	0	27936000	0	0	1547200000	165320000	PPP1CB	#DIV/0!
P30740	44.6	217.01	13	42.741	0	121740000	0	0	4299100000	436850000	SERPINB1	#DIV/0!
P48059;Q7Z4I7	63.7	216.52	16	37.251	715580000	896990000	786260000	565850000	6930000000	1810600000	LIMS1	1.25351
P58546	67.8	215.75	5	12.895	49763000	173970000	107980000	133250000	777700000	435670000	MTPN	3.49597
P23219;P35354	40.1	214.59	15	68.686	12002000	279650000	23010000	10376000	5603700000	1056400000	PTGS1	23.3003
Q9ULV4;Q6QEF8	44.5	214.57	15	53.248	23528000	265920000	39390000	8299000	10329000000	1709200000	CORO1C	11.3023
P16615	37.7	205.85	18	114.76	11033000	121120000	13263000	7628100	3615400000	498040000	ATP2A2	10.978
Q9H939	43.4	204.06	12	38.858	87377000	66924000	52779000	17444000	1985900000	309320000	PSTPIP2	0.765922
O95810	25.2	203.6	8	47.173	1112700000	1410900000	1132400000	559590000	5427700000	1515500000	CAVIN2	1.268
P0DMV9;P0DMV8	45.1	203.29	11	70.051	115670000	323560000	116430000	11164000	5364300000	696260000	HSPA1B	2.79727
Q16181;Q6ZU15	39.1	201.94	13	50.679	23119000	222240000	15241000	2849300	2678200000	484400000	SEPTIN7	9.61287
P23284	28.7	201.78	5	23.742	25190000	90050000	62441000	64597000	4575300000	326080000	PPIB	3.57483
P01024	21	201.5	23	187.15	0	56725000	0	0	1790300000	345590000	C3	#DIV/0!
P01023;P20742	20	200.74	21	163.29	0	38823000	0	0	1183600000	203060000	A2M	#DIV/0!
P51659	34.1	199.99	17	79.685	23509000	165230000	15926000	0	2146000000	543840000	HSD17B4	7.02837
O00429	31.8	197.78	20	81.876	0	111280000	0	0	3650800000	589240000	DNM1L	#DIV/0!
P0C7P3	13.2	197.09	10	103.91	0	0	0	0	720340000	67139000	SLFN14	#DIV/0!
O75874	31.9	194.03	8	46.659	0	0	0	0	955770000	49693000	IDH1	#DIV/0!
P17987	33.5	192.94	17	60.343	7365400	88066000	5311900	0	2292100000	416030000	TCP1	11.9567
Q9H0U4;Q92928;P59190	62.2	192.7	4	22.171	30350000	185420000	17498000	0	4250700000	984730000	RAB1B	6.10939
Q9Y3A3	6.2	191.53	1	26.032	0	0	0	0	100300000	0	MOB4	#DIV/0!
P55786;A6NEC2	28	189.64	19	103.28	0	18934000	0	0	2244900000	188940000	NPEPPS	#DIV/0!
P49368	40.7	187.53	17	60.533	2805200	121170000	5857100	3225200	4369500000	295950000	CCT3	43.1948
P29350	49.6	186.57	21	67.56	0	73184000	0	0	5889100000	396810000	PTPN6	#DIV/0!
P24557	36.8	186.11	15	60.518	6642700	286760000	7857700	7869900	8639300000	920890000	TBXAS1	43.1692	Catalyzes the conversion of prostaglandin H2 (PGH2) to thromboxane A2 (TXA2), a potent inducer of blood vessel constriction and platelet aggregation. Also cleaves PGH2 to 12-hydroxy-heptadecatrienoicacid (12-HHT) and malondialdehyde, which is known to act as a mediator of DNA damage. 12-HHT and malondialdehyde are formed stoichiometrically in the same amounts as TXA2
P37802	48.7	185.96	10	22.391	278200000	1349100000	657630000	202070000	6478300000	1759800000	TAGLN2	4.84939
Q14644	35.6	183.22	19	95.698	0	51419000	0	0	2150600000	444670000	RASA3	#DIV/0!
Q9NYU2	20.3	183.12	19	177.19	0	0	0	0	1494700000	164080000	UGGT1	#DIV/0!
P53621	24.9	182.07	23	138.34	0	22461000	0	0	2503000000	238940000	COPA	#DIV/0!
Q99798	35.8	179.62	18	85.424	2608500	0	0	0	1417400000	119980000	ACO2	0
Q9Y696	58.5	178.99	10	28.772	0	64937000	0	0	1624800000	352380000	CLIC4	#DIV/0!
Q16555;Q14194;Q14195	29.7	178.92	11	62.293	0	30352000	0	0	1434400000	57931000	DPYSL2	#DIV/0!
Q16851	33.9	177.98	12	56.94	5698200	41622000	0	0	2618000000	129580000	UGP2	7.30441
Q86VP6	15.5	177.74	13	136.37	0	7731700	0	0	1821600000	148080000	CAND1	#DIV/0!
P27797	43.9	177.4	12	48.141	291070000	246490000	10286000	6478200	1930000000	288360000	CALR	0.846841
O14672	22.5	176.34	11	84.141	0	14531000	8148800	6852400	1339900000	113570000	ADAM10	#DIV/0!
P50990	45.8	174.69	21	59.62	0	77702000	0	0	2959900000	298510000	CCT8	#DIV/0!
P08238	33.3	174.22	6	83.263	7858400	38744000	0	0	2426800000	265650000	HSP90AB1	4.93027
P62491;Q15907	21.8	173.45	4	24.393	0	0	0	0	466440000	94204000	RAB11A	#DIV/0!
P04040	37.6	172.09	14	59.755	0	49439000	0	0	1711800000	143610000	CAT	#DIV/0!
P29401	38.2	170.6	18	67.877	0	90958000	0	0	2359200000	304540000	TKT	#DIV/0!
P12931;Q9H3Y6;P42685;P08581;Q04912	39.6	170.51	13	59.834	19541000	338040000	34319000	10223000	8075700000	1263400000	SRC	17.299	In platelets, Src (a non-receptor tyrosine kinase) plays a crucial role in signal transduction, particularly in platelet activation and aggregation following vascular injury. It's the most abundant Src family kinase (SFK) in human platelets. Src acts as a central mediator, transmitting signals from various platelet surface receptors involved in thrombus formation
Q14141;Q92599;Q9P0V9	31.6	169.83	4	49.716	0	90018000	22837000	0	478700000	259450000	SEPTIN6	#DIV/0!
P0DOY3;P0DOY2	37.7	168.97	1	11.265	50136000	31875000	45701000	24282000	448970000	82592000	IGLC3	0.635771
P60174	78.3	168.75	13	26.669	289370000	710810000	854850000	191800000	9475000000	1429900000	TPI1	2.45641
P68871	87.1	168.63	5	15.998	277650000	1296100000	203190000	120810000	13005000000	1629500000	HBB	4.66811
P04843	38.2	168.56	15	68.569	27403000	148000000	4351000	0	3347400000	515520000	RPN1	5.40087
Q9NQC3	6	167.94	6	129.93	77293000	216620000	107000000	56864000	2379700000	893280000	RTN4	2.80258
P14543	22.3	167.87	22	136.38	0	30269000	0	0	2490000000	233210000	NID1	#DIV/0!
P45880	42.2	164.64	9	31.566	47071000	125100000	25308000	6832300	2283100000	428200000	VDAC2	2.65769
O00151	28.6	164.52	7	36.071	53942000	16969000	77212000	50740000	247420000	144630000	PDLIM1	0.314579
P21796	65.4	164.27	13	30.772	188460000	231770000	41230000	0	3478800000	632500000	VDAC1	1.22981
P11169;Q8TDB8	17.9	163.84	7	53.924	0	84980000	22276000	12166000	5148500000	669880000	SLC2A3	#DIV/0!
P62258	70.6	162.51	12	29.174	16451000	238620000	22426000	17178000	3259300000	395450000	YWHAE	14.5049
P31146	25.6	162.43	10	51.026	16503000	36659000	13990000	13500000	5213900000	556420000	CORO1A	2.22135
P53396	24.9	161.95	21	120.84	7480600	22782000	0	0	1986500000	146940000	ACLY	3.04548
P22695	30.2	160.01	9	48.442	5094300	63906000	6047200	0	755970000	93933000	UQCRC2	12.5446
P38606	24.6	159.24	11	68.303	14450000	28167000	12203000	0	1664500000	217560000	ATP6V1A	1.94927
P07737	82.1	159.19	9	15.054	3345700000	3620100000	3359100000	3381500000	44417000000	7890200000	PFN1	1.08202
Q5VTE0;P68104;Q05639	29.9	154.2	11	50.184	953060000	1446500000	849400000	483020000	6686800000	1175700000	EEF1A1P5	1.51774
P00338	51.2	153.89	16	36.688	115880000	877420000	54044000	30242000	13468000000	2096200000	LDHA	7.5718
P23368	32.4	150.82	12	65.443	0	68594000	0	0	1643100000	370620000	ME2	#DIV/0!
P35606	16.7	150.44	10	102.49	0	11697000	0	0	506770000	124060000	COPB2	#DIV/0!
P36871	37.5	150.26	16	61.448	0	36603000	4756600	0	2671000000	243920000	PGM1	#DIV/0!
P09211	48.1	149.65	7	23.356	41058000	0	78434000	59407000	4998700000	975370000	GSTP1	0
P52209	39.1	149.15	13	53.139	5182600	81909000	0	0	2629700000	360210000	PGD	15.8046
P61106	60	148.37	9	23.897	0	86653000	13522000	0	3593500000	742080000	RAB14	#DIV/0!
P63010	21	145.42	9	104.55	0	19748000	0	0	1033400000	98788000	AP2B1	#DIV/0!
Q15149;P58107	5.8	143.02	21	531.78	0	0	0	0	1172300000	55187000	PLEC	#DIV/0!
P00747	15.8	143.01	9	90.568	0	0	0	0	547030000	107010000	PLG	#DIV/0!
P62937;Q9Y536	63	142.04	10	18.012	119720000	543140000	529340000	79258000	14407000000	2758800000	PPIA	4.53675
Q12907	23	138.88	6	40.228	0	21479000	0	0	556870000	84209000	LMAN2	#DIV/0!
Q9Y2A7	17.9	138.86	17	128.79	0	7640500	0	0	1564400000	106940000	NCKAP1	#DIV/0!
P78417	47.3	138.47	10	27.566	144530000	430290000	18249000	126770000	4067300000	1225400000	GSTO1	2.97717
P01834	79.4	138.08	5	11.765	128810000	253060000	209710000	201460000	1702400000	488490000	IGKC	1.9646
Q71U36;P0DPH8;P0DPH7;Q6PEY2	63	138.01	1	50.135	147040000	116800000	8367000	9237600	6979100000	623200000	TUBA1A	0.794342
Q9NTJ5	33.9	136.48	18	66.966	0	62366000	0	0	1945400000	711200000	SACM1L	#DIV/0!
P78371	46.2	136.45	15	57.488	25621000	30250000	0	0	1820700000	393000000	CCT2	1.18067
O00410	20.2	136	15	123.63	0	0	0	0	718420000	61935000	IPO5	#DIV/0!
P49588	18	135.83	11	106.81	0	0	0	0	833610000	30847000	AARS1	#DIV/0!
P49411	41.3	135.48	14	49.874	0	44690000	0	0	1514300000	239700000	TUFM	#DIV/0!
O95834	28.2	134.9	11	70.678	0	10017000	3560700	0	717370000	108010000	EML2	#DIV/0!
O43488	22	134.41	5	39.589	0	34571000	0	0	990890000	81510000	AKR7A2	#DIV/0!
P12236;P12235;Q9H0C2	45.6	134.11	6	32.866	26688000	97965000	0	0	5142800000	671100000	SLC25A6	3.67075
O75390	32.8	133.17	9	51.712	23246000	154600000	0	0	983660000	267870000	CS	6.65061
P48426;P78356	28.1	132.19	10	46.224	0	70329000	0	0	2079700000	217480000	PIP4K2A	#DIV/0!
Q6ZNJ1	10.2	131.32	19	302.51	0	11099000	0	0	1310000000	62059000	NBEAL2	#DIV/0!
P09104;P13929	37.8	130.54	7	47.268	0	9994300	0	0	507190000	39385000	ENO2	#DIV/0!
P01857	49.9	129.57	5	43.911	1505200000	1274200000	2049800000	2300700000	9445300000	1501300000	IGHG1	0.846532
Q13642	40.9	128.83	11	36.263	712660000	479160000	659050000	440020000	415070000	289750000	FHL1	0.672354
P30405	32.4	127.96	4	22.04	52126000	194690000	139500000	16883000	1639500000	258510000	PPIF	3.73499
P63261	87.7	127.69	1	41.792	70859000	298240000	70582000	44888000	0	719750000	ACTG1	4.20892
Q15365	36	127.47	5	37.497	20480000	177160000	29509000	0	2256500000	373390000	PCBP1	8.65039
P31939	29.9	127.27	13	64.615	0	6229900	4577000	6139100	1032000000	123690000	ATIC	#DIV/0!
P05771	34.3	126.81	9	76.868	0	58709000	6579400	0	2330000000	188360000	PRKCB	#DIV/0!
Q14974	22.8	126.35	13	97.169	0	54274000	0	0	1575200000	207540000	KPNB1	#DIV/0!
Q8WUM4	24	126.14	17	96.022	0	6616000	0	0	1283700000	171380000	PDCD6IP	#DIV/0!
P49407	31.6	124.89	9	47.065	0	9176300	0	0	704430000	147450000	ARRB1	#DIV/0!
P16284	33.5	124.54	17	82.521	0	74846000	0	0	2055200000	358500000	PECAM1	#DIV/0!
Q7KZF4	26.9	124.25	16	102	0	0	0	0	1055300000	68360000	SND1	#DIV/0!
Q13045	18	124.14	17	144.75	0	0	0	0	683270000	79717000	FLII	#DIV/0!
P50570	25.9	124.03	10	98.063	0	68514000	0	0	1619500000	240090000	DNM2	#DIV/0!
Q8TF42	26.2	123.56	14	72.695	3652200	22382000	7186400	0	2296700000	263490000	UBASH3B	6.12836
Q5JSH3	15.9	123.48	13	101.37	0	32290000	7627100	0	1400500000	119340000	WDR44	#DIV/0!
Q9Y613	14.3	123.29	12	126.55	0	32377000	0	0	1975800000	225310000	FHOD1	#DIV/0!
P52306	16.1	123.26	7	66.316	0	0	0	0	354170000	21344000	RAP1GDS1	#DIV/0!
P07437	55.6	123.2	4	49.67	47542000	371940000	24347000	15267000	4036700000	658830000	TUBB	7.8234
P38646	25	121.94	13	73.68	12690000	15362000	0	0	799740000	76575000	HSPA9	1.21056
Q15746	10.6	121.7	17	210.71	0	34388000	0	0	2693500000	341090000	MYLK	#DIV/0!
O95870	30.5	120.94	14	63.243	0	28233000	0	0	1711700000	369160000	ABHD16A	#DIV/0!
P43304	23	120.7	14	80.852	0	34764000	0	0	2967700000	440610000	GPD2	#DIV/0!
P07225	25.4	120.54	12	75.122	0	25902000	5376400	0	1469800000	241020000	PROS1	#DIV/0!
P19086	36.6	119.56	9	40.923	0	51725000	0	0	1800400000	125400000	GNAZ	#DIV/0!
P17858	28.3	118.42	13	85.018	5259600	50679000	0	0	3168100000	229850000	PFKL	9.63552
P50991	36.5	117.44	15	57.924	0	71387000	0	0	1980500000	223260000	CCT4	#DIV/0!
P50416;Q92523	22.8	116.19	14	88.367	0	10187000	0	0	767110000	162700000	CPT1A	#DIV/0!
Q9NZN3	37.9	116.17	6	60.886	25167000	94087000	0	0	1972200000	303380000	EHD3	3.73851
O15144	49.3	115.72	13	34.333	4062400	342940000	73508000	62830000	9470900000	1971900000	ARPC2	84.4181	In platelets, the Arp2/3 complex, particularly its subunit ARPC2, plays a crucial role in actin polymerization and subsequent shape changes necessary for platelet function. Specifically, the Arp2/3 complex is essential for the formation of filopodia and lamellipodia, which are involved in platelet spreading and migration. Deletion of the Arp2/3 complex in platelets leads to microthrombocytopenia …
P67936	34.7	114.7	5	28.521	177200000	91081000	106150000	86323000	868010000	422910000	TPM4	0.514001
P14770	32.2	114.35	5	19.046	79188000	274830000	120170000	84221000	6900100000	711410000	GP9	3.4706
P51149	72.9	113.77	13	23.489	0	36511000	0	0	3010500000	168570000	RAB7A	#DIV/0!
Q99714	55.2	112.48	12	26.923	0	0	0	0	913360000	29019000	HSD17B10	#DIV/0!
Q16762	52.9	111.25	9	33.429	0	16857000	0	0	1311800000	63681000	TST	#DIV/0!
P40926	34.9	111.03	8	35.503	61260000	159060000	20186000	0	2756800000	418960000	MDH2	2.59647
P41240;P42679	36.7	110.98	12	50.704	0	24166000	0	0	1638200000	176040000	CSK	#DIV/0!
P26639	22.4	110.83	14	83.434	0	30198000	0	0	1572400000	82600000	TARS1	#DIV/0!
P14324	9.3	109.73	3	48.275	0	0	0	0	256160000	48696000	FDPS	#DIV/0!
P51692	26.9	109.57	7	89.865	0	11657000	0	0	1042900000	105550000	STAT5B	#DIV/0!
Q04917	50.4	109.51	9	28.218	7238500	55344000	14066000	10361000	1404100000	284570000	YWHAH	7.64578
Q05655	20.9	108.94	11	77.504	113210000	186830000	147440000	63795000	620170000	97214000	PRKCD	1.6503
Q12913	11.6	108.87	11	145.94	0	39649000	0	0	1503500000	191500000	PTPRJ	#DIV/0!
P31930	38.5	108.72	12	52.645	0	12732000	0	0	1185100000	97020000	UQCRC1	#DIV/0!
P27338;P21397	23.7	108.06	10	58.762	0	31428000	6047000	0	1436700000	140200000	MAOB	#DIV/0!
Q15084	29.5	106.55	9	48.121	0	76071000	33600000	0	2841000000	302670000	PDIA6	#DIV/0!
Q9UQ80	35.5	105.96	10	43.786	0	25135000	29869000	19043000	1017400000	92279000	PA2G4	#DIV/0!
Q96C24	26.4	105.34	13	76.023	2065600	76003000	34210000	0	1534200000	231620000	SYTL4	36.7946	SYTL4, also known as Synaptotagmin-like protein 4, plays a role in platelet function, specifically in the release of dense granules. It interacts with the small GTPase Rab8 and is involved in the process of dense granule exocytosis
P62879	39.4	105.26	3	37.331	0	22206000	0	0	679780000	123330000	GNB2	#DIV/0!
P30153;P30154	19.4	104.19	8	65.308	0	29841000	0	0	1350300000	91602000	PPP2R1A	#DIV/0!
P06576	23.4	103.25	9	56.559	320860000	614360000	237860000	73358000	565420000	278610000	ATP5F1B	1.91473
P14868	34.9	103.07	14	57.136	0	27057000	0	0	1018400000	73961000	DARS1	#DIV/0!
Q99832	37	102.68	15	59.366	8778500	78145000	5349800	6992900	2728000000	427590000	CCT7	8.90186
Q14643;Q14573	6.7	102.34	12	313.93	0	0	0	0	673500000	73177000	ITPR1	#DIV/0!
Q7LDG7	23.8	102.15	11	69.248	19571000	136930000	75911000	39599000	890010000	286100000	RASGRP2	6.99658
Q16698	20	101.35	5	36.067	0	72875000	0	0	960150000	118920000	DECR1	#DIV/0!
P40939	23.1	101.31	12	82.999	53681000	48244000	20933000	0	1590900000	215670000	HADHA	0.898716
P61163	22.1	100.4	4	42.613	0	34249000	0	0	1141600000	180500000	ACTR1A	#DIV/0!
P21281;P15313	31.7	100.08	10	56.5	0	17874000	0	0	763410000	95773000	ATP6V1B2	#DIV/0!
P35237;P50452	36.2	99.438	10	42.621	0	0	0	0	1334900000	86991000	SERPINB6	#DIV/0!
P31040	25.2	99.076	12	72.691	0	0	0	0	401410000	88917000	SDHA	#DIV/0!
P07359	17.9	98.083	11	71.539	90022000	508980000	105780000	71657000	12677000000	1854000000	GP1BA	5.65395
P34932;O95757	17.5	97.408	9	94.33	0	10217000	0	0	1265800000	124230000	HSPA4	#DIV/0!
P07741	47.8	96.439	6	19.608	0	16753000	0	0	424170000	83616000	APRT	#DIV/0!
P16885	10.1	96.165	9	147.87	0	0	0	0	644700000	6191800	PLCG2	#DIV/0!
Q9NZ08	20.7	95.969	14	107.23	0	31083000	0	0	1629000000	101640000	ERAP1	#DIV/0!
P26641	36.2	95.543	13	50.118	0	0	0	0	2104300000	214850000	EEF1G	#DIV/0!
Q96KP4	33.9	95.006	13	52.878	0	16556000	0	0	1354600000	51781000	CNDP2	#DIV/0!
Q9C0C9	14.8	94.571	14	141.29	0	13400000	0	0	939610000	65912000	UBE2O	#DIV/0!
P01137	40.5	94.141	12	44.325	118180000	182410000	95758000	138730000	1801500000	299820000	TGFB1	1.54349
P0C0L5;P0C0L4	8.4	93.555	12	192.75	0	17597000	11573000	24723000	502070000	28304000	C4B	#DIV/0!
P07948;P08631	29.5	93.489	11	58.573	0	34768000	0	0	1056600000	184240000	LYN	#DIV/0!
Q14766	8.8	92.536	12	186.79	408770000	400070000	199680000	108210000	573160000	132290000	LTBP1	0.978717
Q96G03	18.5	92.305	9	68.283	0	12979000	6984000	0	962890000	29397000	PGM2	#DIV/0!
O00139;Q8N4N8	16.6	91.885	10	79.954	0	42510000	0	0	1086900000	222750000	KIF2A	#DIV/0!
P23526	29.6	91.884	10	47.716	35512000	56392000	26934000	44156000	2095400000	68205000	AHCY	1.58797
Q15631	21.5	91.723	5	26.183	0	0	0	0	380840000	59701000	TSN	#DIV/0!
P52565	43.1	90.888	6	23.207	13069000	40058000	0	0	929560000	175120000	ARHGDIA	3.06512
P22694	39.9	90.691	4	40.622	0	108480000	0	0	3039200000	468580000	PRKACB	#DIV/0!
Q9NVA2	30.3	89.167	5	49.398	0	30669000	0	0	2549300000	155620000	SEPTIN11	#DIV/0!
P69905	77.5	89.02	7	15.257	385650000	1688200000	343840000	255630000	13595000000	3244000000	HBA1	4.37754
Q99719	17.3	88.539	5	42.777	0	2995300	0	0	420530000	84716000	SEPTIN5	#DIV/0!
P61026	53.5	87.307	8	22.541	12788000	674740000	31867000	20831000	6536200000	1265200000	RAB10	52.7635	Rab10, a small GTPase, plays a role in platelet membrane trafficking, specifically in exocytosis and endocytosis. It's involved in the transport of vesicles within cells, a process crucial for platelet function. Studies have also shown Rab10 can be phosphorylated by LRRK2, a protein linked to Parkinson's disease, and this phosphorylation can affect vesicle trafficking and potentially influence im…
Q96RL7	5.2	87.292	10	360.27	0	0	0	0	315450000	25367000	VPS13A	#DIV/0!
Q02218;Q9ULD0	19.8	86.956	12	115.93	0	0	0	0	509020000	50926000	OGDH	#DIV/0!
Q14019	57	86.715	6	15.945	9931300	84505000	9377800	0	2605200000	544950000	COTL1	8.50896
P40925	35.6	86.321	9	36.426	0	52618000	0	0	1876300000	115880000	MDH1	#DIV/0!
Q96BM9	44.6	86.281	2	21.416	0	0	5884400	0	979450000	375860000	ARL8A	#DIV/0!
Q3ZCM7	24.5	85.902	2	49.775	0	0	0	0	404080000	0	TUBB8	#DIV/0!
P16671	15.7	85.709	6	53.053	0	72569000	31108000	0	549370000	305130000	CD36	#DIV/0!
P53618	18.3	85.58	13	107.14	0	11248000	0	0	1071800000	85399000	COPB1	#DIV/0!
Q7Z6Z7	2.5	85.533	7	481.89	0	0	0	0	249860000	0	HUWE1	#DIV/0!
Q99685	51.5	84.293	11	33.261	8961000	147070000	12995000	12250000	3127100000	484720000	MGLL	16.4122
O95782	14.7	84.209	7	107.54	0	0	0	0	857430000	37032000	AP2A1	#DIV/0!
P02751	6.8	84.019	12	272.32	0	13326000	0	5884100	421390000	90947000	FN1	#DIV/0!
Q6IBS0;Q12792	22.1	83.774	6	39.548	0	0	4004400	0	247940000	45616000	TWF2	#DIV/0!
P60660;P14649	55.6	82.913	8	16.93	571900000	1395800000	490730000	504470000	9842300000	2281400000	MYL6	2.44064
Q07960	41.7	82.783	12	50.435	0	104920000	11905000	0	2924500000	535460000	ARHGAP1	#DIV/0!
P06132	27.8	82.647	6	40.786	0	0	0	0	336200000	62233000	UROD	#DIV/0!
Q96QK1	16.5	82.582	11	91.706	0	7673700	0	0	735160000	37427000	VPS35	#DIV/0!
P19971	20.7	82.551	8	49.955	0	9454000	0	0	447530000	49323000	TYMP	#DIV/0!
P50148;P29992;O95837	37.3	82.484	10	42.142	0	96803000	0	0	2080200000	117060000	GNAQ	#DIV/0!
P04439;P01893;P17693	32.3	82.473	7	40.84	9818400	129630000	0	0	3288500000	445050000	HLA-A	13.2028
P16152;O75828	32.5	81.552	7	30.375	0	20537000	5657600	8335700	482670000	137880000	CBR1	#DIV/0!
Q8TC12	30.5	81.448	7	35.386	5744400	153770000	5870000	0	2949900000	372980000	RDH11	26.7687
P50395	48.8	81.43	10	50.663	0	28526000	0	0	1267900000	172570000	GDI2	#DIV/0!
P28482	27.5	80.899	4	41.389	0	0	0	0	448150000	18671000	MAPK1	#DIV/0!
Q9H3U1	14.2	80.438	9	103.08	0	0	0	0	443480000	49855000	UNC45A	#DIV/0!
P40227;Q92526	21.8	79.311	9	58.024	0	0	0	0	1158100000	54286000	CCT6A	#DIV/0!
P52566	53.2	78.628	7	22.988	0	14306000	0	0	3332900000	471280000	ARHGDIB	#DIV/0!
Q10567	24.8	78.489	9	104.61	0	0	0	0	804600000	92433000	AP1B1	#DIV/0!
Q14008	8	78.033	12	225.49	0	6860600	0	0	643400000	84850000	CKAP5	#DIV/0!
Q9BXS5	35.5	77.958	10	48.586	0	21769000	0	0	1057400000	115060000	AP1M1	#DIV/0!
Q8IZ83	16.8	77.596	8	85.126	0	0	0	0	568650000	6885400	ALDH16A1	#DIV/0!
Q9Y2Q0	10.9	77.546	10	131.37	0	0	0	0	636840000	57775000	ATP8A1	#DIV/0!
P00918	52.7	76.821	10	29.246	28316000	207040000	93724000	67807000	3577600000	622820000	CA2	7.31177
P11586	15.4	76.788	12	101.53	0	12713000	0	0	791020000	29958000	MTHFD1	#DIV/0!
P50453	31.6	76.745	9	42.403	0	0	0	0	758050000	111950000	SERPINB9	#DIV/0!
Q15436;Q15437	19.1	76.46	9	86.16	0	6969800	0	0	562930000	22629000	SEC23A	#DIV/0!
Q9P2R7	9.7	76.077	3	50.317	0	0	0	0	205120000	29431000	SUCLA2	#DIV/0!
Q01082;O15020	6.1	75.731	10	274.61	0	0	0	0	487310000	25366000	SPTBN1	#DIV/0!
P67775;P62714	39.2	75.721	9	35.594	0	10278000	0	0	1067900000	120000000	PPP2CA	#DIV/0!
P21399	16.2	75.498	9	98.398	0	5664600	0	0	664580000	16893000	ACO1	#DIV/0!
Q99623	44.1	75.445	11	33.296	0	63204000	17958000	0	1390500000	189460000	PHB2	#DIV/0!
O60610	10.3	75.248	10	141.35	5136700	52037000	10348000	0	883220000	52402000	DIAPH1	10.1304
P04179	23	74.992	4	24.75	17011000	43664000	53586000	36146000	250560000	79141000	SOD2	2.56681
P54577	25	74.866	10	59.143	0	7943100	0	0	803950000	55727000	YARS1	#DIV/0!
Q01433	13.9	74.794	11	94.889	0	5365200	0	0	695860000	127050000	AMPD2	#DIV/0!
P25787	29.1	74.451	4	25.898	9149500	23711000	0	0	141670000	59410000	PSMA2	2.59151
P09622	24.4	73.989	7	54.177	10074000	32580000	7874200	0	677650000	72054000	DLD	3.23407
Q8IUI8	5.7	73.912	1	49.765	0	0	0	0	275980000	0	CRLF3	#DIV/0!
Q15942	21	73.711	8	61.277	114830000	161500000	92322000	40173000	383300000	130740000	ZYX	1.40643
P04632	26.9	73.271	4	28.315	0	0	0	0	194250000	79721000	CAPNS1	#DIV/0!
P05556	19	73.174	11	88.414	8056900	60577000	0	0	1658300000	114180000	ITGB1	7.51865
Q13976;Q13237	13.4	73.088	7	76.364	0	8480800	0	0	496730000	21112000	PRKG1	#DIV/0!
P27708	5.4	72.79	10	242.98	0	0	0	0	262120000	15511000	CAD	#DIV/0!
Q86UT6	14.1	72.627	8	107.61	0	0	0	0	463740000	0	NLRX1	#DIV/0!
Q9NUQ9	18.8	72.59	4	36.748	0	8325700	0	0	298850000	54157000	CYRIB	#DIV/0!
P41250	15.8	72.378	9	83.165	0	6707900	0	0	562980000	48076000	GARS1	#DIV/0!
P99999	49.5	72.254	6	11.749	363680000	481930000	535160000	371320000	357520000	536910000	CYCS	1.32515
P31323	23.4	71.652	5	46.302	0	38447000	0	0	1046500000	132760000	PRKAR2B	#DIV/0!
P30048	43.4	71.429	6	27.692	12313000	54783000	0	0	1746600000	167350000	PRDX3	4.4492
P45974	16.4	71.089	9	95.785	0	0	0	0	523760000	5833200	USP5	#DIV/0!
O00534	15.8	70.928	8	86.488	0	3666300	0	0	450980000	33584000	VWA5A	#DIV/0!
Q3LXA3	20.9	70.891	8	58.946	0	0	0	0	418970000	23999000	TKFC	#DIV/0!
P55160	11.5	70.726	10	128.15	0	19225000	0	0	1112100000	82125000	NCKAP1L	#DIV/0!
P54920;Q9H115	39.3	70.701	9	33.232	0	0	0	0	515030000	18293000	NAPA	#DIV/0!
Q15019	28	70.569	7	41.487	0	10235000	0	0	661220000	64324000	SEPTIN2	#DIV/0!
Q16777;Q6FI13	49.6	69.674	1	13.988	1120700000	80055000	124940000	1054900000	0	279970000	H2AC20	0.071433
P35813;O75688	36.6	69.644	10	42.447	0	16222000	0	0	705710000	18297000	PPM1A	#DIV/0!
P09960	16.4	69.326	7	69.284	0	0	0	0	580340000	21113000	LTA4H	#DIV/0!
Q9BS26	28.3	68.845	7	46.971	0	34410000	0	0	1149600000	89121000	ERP44	#DIV/0!
O95373	13.8	68.484	10	119.52	0	8845800	0	0	533160000	57881000	IPO7	#DIV/0!
P07203	64.5	67.738	9	22.088	61677000	176570000	105110000	48037000	2715900000	409350000	GPX1	2.86282
Q9NQW7	21.3	67.712	9	69.917	0	20482000	0	0	1397000000	146930000	XPNPEP1	#DIV/0!
P15121;C9JRZ8	35.8	67.625	8	35.853	28256000	0	0	0	298250000	16199000	AKR1B1	0
P61981	49.8	67.519	6	28.302	3881700	101590000	10384000	9616900	1747600000	162530000	YWHAG	26.1715
P09486	32.3	67.511	9	34.632	0	65380000	8505400	0	1230300000	175280000	SPARC	#DIV/0!
P35573	8	67.43	9	174.76	0	0	0	0	349280000	41337000	AGL	#DIV/0!
P11277	8.3	67.371	10	246.47	0	0	0	0	523650000	14608000	SPTB	#DIV/0!
O60229	2.4	67.21	5	340.26	0	0	0	0	735960000	18887000	KALRN	#DIV/0!
P61019	37.7	67.056	2	23.545	12829000	31780000	0	0	800840000	173850000	RAB2A	2.4772
P16930	28.4	66.84	9	46.374	0	29301000	0	0	940120000	136510000	FAH	#DIV/0!
P60981	43.6	66.692	7	18.506	41065000	18349000	20191000	17639000	1434200000	287240000	DSTN	0.446828
A6NHL2	7.8	66.61	1	49.908	0	148000000	0	0	5207600000	416040000	TUBAL3	#DIV/0!
P28838	24.9	66.565	10	56.166	0	0	0	0	748260000	44104000	LAP3	#DIV/0!
Q8NHM4	12.1	66.342	1	26.537	0	161780000	83009000	155820000	169530000	203200000	PRSS3P2	#DIV/0!
Q05193	17.9	66.238	9	97.407	0	0	0	0	850950000	12111000	DNM1	#DIV/0!
P37837	29.4	66.151	9	37.54	0	54481000	0	0	1556900000	129270000	TALDO1	#DIV/0!
P60953	58.6	66.147	7	21.258	0	62775000	14214000	0	3758500000	539550000	CDC42	#DIV/0!
Q9UBW5;O00499;P49418	8.7	66.019	4	61.874	12407000	32235000	7443600	6721700	355270000	163790000	BIN2	2.59813
Q16643	4.5	65.936	2	71.428	14436000	34110000	14298000	7411400	307150000	25183000	DBN1	2.36284
Q9Y6C2	11.3	65.904	8	106.69	0	10798000	0	0	303230000	61400000	EMILIN1	#DIV/0!
Q9UJU6	22.8	65.208	7	48.207	3174700	6048100	4510600	0	228170000	31624000	DBNL	1.90509
Q9Y251	21	65.076	10	61.148	13970000	96694000	0	0	2602700000	185310000	HPSE	6.92155
O43747	15	64.693	10	91.35	0	0	0	0	968220000	99890000	AP1G1	#DIV/0!
O94826	19.6	64.672	7	67.454	0	0	0	0	348260000	19838000	TOMM70	#DIV/0!
Q9NQ75	7.9	64.424	5	87.143	0	1366500000	58938000	0	836290000	32961000	CASS4	#DIV/0!
P61006;P20337;O95716	45.4	63.991	5	23.668	0	56805000	0	0	885960000	23219000	RAB8A	#DIV/0!
P14314	8.7	63.558	3	59.425	0	0	0	0	352570000	7371200	PRKCSH	#DIV/0!
P04844	22.5	62.905	8	69.283	0	68247000	0	0	609840000	368730000	RPN2	#DIV/0!
P43034	31.2	62.867	8	46.637	0	0	0	0	677360000	7224100	PAFAH1B1	#DIV/0!
P22234	25.2	62.535	7	47.079	0	8086900	0	0	545160000	53112000	PAICS	#DIV/0!
O00194;P51159	39	62.419	7	24.608	0	69083000	16036000	0	2270600000	105230000	RAB27B	#DIV/0!
Q02978	16.6	62.06	4	34.061	3711500	18028000	3734800	0	668690000	106930000	SLC25A11	4.85734
Q9Y315	28	61.774	6	35.23	0	11622000	0	0	450670000	74413000	DERA	#DIV/0!
P01033	31.4	61.648	5	23.171	20406000	75854000	0	0	329680000	146370000	TIMP1	3.71724
P10768	42.2	61.423	7	31.462	0	88127000	0	0	1398500000	140420000	ESD	#DIV/0!
P50552	21.6	61.359	7	39.829	58497000	231130000	107590000	21578000	1533300000	266400000	VASP	3.95114
P19105;O14950	45.6	61.057	3	19.794	408830000	230690000	105300000	86094000	1996800000	299650000	MYL12A	0.564269
Q9NR31	42.9	60.971	3	22.367	0	118110000	12049000	0	2419800000	385540000	SAR1A	#DIV/0!
P53004	32.4	60.763	8	33.428	0	8606300	0	0	650770000	39155000	BLVRA	#DIV/0!
Q02108	17	60.181	9	77.452	0	0	0	0	460650000	57047000	GUCY1A1	#DIV/0!
Q8TDZ2	5	59.707	4	117.87	0	0	0	0	200260000	0	MICAL1	#DIV/0!
P36507	18.8	59.655	2	44.424	0	0	0	0	148930000	7525200	MAP2K2	#DIV/0!
Q5SQ64	24.6	59.462	4	32.464	0	0	0	0	1114100000	130320000	LY6G6F	#DIV/0!
P28066	28.2	59.441	4	26.411	0	0	0	0	404900000	0	PSMA5	#DIV/0!
P07954	17.6	59.301	5	54.636	11878000	5941900	0	0	284060000	0	FH	0.500244
P13489	26	59.276	8	49.973	0	39959000	0	0	844640000	175770000	RNH1	#DIV/0!
P08134;P62745	43.5	58.984	1	22.006	39572000	317330000	17269000	16923000	4420000000	504070000	RHOC	8.01905
Q13464	9.7	58.901	10	158.17	0	0	0	0	550450000	0	ROCK1	#DIV/0!
O15533	20.8	58.474	5	47.57	0	0	0	0	470380000	55580000	TAPBP	#DIV/0!
Q13162	30.6	58.302	6	30.54	0	45503000	4139100	0	1337400000	159280000	PRDX4	#DIV/0!
P36959	34.5	58.275	8	37.418	0	15438000	0	0	831980000	123460000	GMPR	#DIV/0!
P02776;P10720	44.6	58.07	6	10.845	12660000000	21661000000	11423000000	17718000000	73763000000	29244000000	PF4	1.71098
Q9UL25	40	57.89	7	24.347	0	4670900	0	0	476810000	66637000	RAB21	#DIV/0!
P98194	12	57.797	9	100.58	0	0	0	0	168680000	51963000	ATP2C1	#DIV/0!
P20936	9.6	57.679	8	116.4	0	0	0	0	441520000	30052000	RASA1	#DIV/0!
P01859	36.5	57.217	4	43.805	145360000	42472000	4680100	143760000	872700000	202630000	IGHG2	0.292185
Q16539	29.2	57.103	9	41.293	0	0	0	0	577960000	60740000	MAPK14	#DIV/0!
Q9BX10	14.3	57.05	8	65.768	0	0	0	0	616090000	29604000	GTPBP2	#DIV/0!
P11310	15.2	57.047	4	46.588	0	5503400	0	0	241490000	0	ACADM	#DIV/0!
Q86WI1	2.3	56.319	7	465.73	0	0	0	0	174010000	10599000	PKHD1L1	#DIV/0!
P55809;Q9BYC2	22.3	56.038	7	56.157	0	0	0	0	557340000	46850000	OXCT1	#DIV/0!
Q6P3W7	8.6	55.954	6	103.71	0	0	0	0	500190000	0	SCYL2	#DIV/0!
P46459	15.6	55.936	7	82.593	0	3377300	0	0	604820000	43649000	NSF	#DIV/0!
Q96AX2;Q9ULW5	39.5	55.715	8	24.815	0	12080000	0	0	394690000	41993000	RAB37	#DIV/0!
O94919	23.6	55.539	7	55.016	0	0	0	0	531170000	41994000	ENDOD1	#DIV/0!
P31946	48.4	55.288	5	28.082	0	92239000	0	0	1092700000	200910000	YWHAB	#DIV/0!
Q86TP1	14.8	55.203	6	50.199	0	0	0	0	566920000	0	PRUNE1	#DIV/0!
P28070	27.3	55.056	4	29.204	0	0	0	0	190320000	48852000	PSMB4	#DIV/0!
Q14203	8.7	54.94	7	141.69	0	0	0	0	197400000	14536000	DCTN1	#DIV/0!
P08603;Q03591	9.3	54.852	8	139.09	0	0	0	0	282150000	57182000	CFH	#DIV/0!
P13716	38.5	54.806	8	36.294	0	31646000	0	0	1252400000	82802000	ALAD	#DIV/0!
P08670;P41219	17	54.749	4	53.651	225200000	151950000	0	0	0	0	VIM	0.674734
P00738	13.1	54.38	4	45.205	0	25524000	0	0	473830000	122770000	HP	#DIV/0!
Q9Y394	19.2	54.169	4	38.298	0	0	0	0	217590000	13152000	DHRS7	#DIV/0!
Q4KMQ2	9.3	54.006	6	106.16	0	16033000	0	0	372760000	42373000	ANO6	#DIV/0!
Q00013	23	53.84	7	52.296	0	0	0	0	1122900000	52572000	MPP1	#DIV/0!
P00367;P49448	22.2	53.663	8	61.397	0	0	0	0	224910000	25712000	GLUD1	#DIV/0!
P42768	7.8	53.588	3	52.912	0	11012000	0	0	226600000	26837000	WAS	#DIV/0!
P50995	15.4	53.456	6	54.389	0	0	0	0	415130000	7507600	ANXA11	#DIV/0!
Q53GQ0	30.8	53.169	6	34.324	5776100	55013000	0	0	529860000	157350000	HSD17B12	9.52425
Q9H479	26.9	52.994	6	35.171	0	19753000	0	0	1006400000	47399000	FN3K	#DIV/0!
P63241;Q9GZV4;Q6IS14	34.4	52.928	3	16.832	24280000	64171000	50258000	0	572760000	88716000	EIF5A	2.64296
P18031	15.9	52.695	5	49.966	0	0	0	0	404250000	34534000	PTPN1	#DIV/0!
P22392;O60361	48	52.645	3	17.298	23063000	75988000	28668000	0	5136400000	327550000	NME2	3.2948
Q06830	39.7	52.337	5	22.11	15628000	102160000	13484000	12102000	1610000000	208440000	PRDX1	6.53698
Q08209;P16298;P48454	20.3	52.29	7	58.687	0	12346000	0	0	755550000	32125000	PPP3CA	#DIV/0!
Q13637;O14966	38.7	52.167	6	24.997	0	73276000	0	0	400810000	210900000	RAB32	#DIV/0!
O60488	16.2	51.482	8	79.187	0	0	0	0	309060000	4164600	ACSL4	#DIV/0!
P68133;P68032;P63267;P62736	40.3	51.122	4	42.051	2169200000	3765300000	1571100000	1055700000	2443900000	17924000000	ACTA1	1.7358
P01871	19.8	51.037	7	51.923	0	17365000	0	0	378300000	57503000	IGHM	#DIV/0!
P43405;P43403;Q8NFD2	15.3	51.011	8	72.065	0	26271000	0	0	620370000	108970000	SYK	#DIV/0!
Q96P48	8.1	50.906	8	162.19	0	5925500	0	0	370100000	26819000	ARAP1	#DIV/0!
Q14764	10.3	50.904	7	99.326	0	0	0	0	308020000	11722000	MVP	#DIV/0!
P10321	24.3	50.799	3	40.648	0	0	0	0	409660000	17179000	HLA-C	#DIV/0!
P32189;Q14409	20.6	50.616	5	61.244	0	0	0	0	388320000	22781000	GK	#DIV/0!
P08758	25	50.595	7	35.936	0	40538000	0	0	888970000	71641000	ANXA5	#DIV/0!
Q13492;O60641	11.7	50.304	5	70.754	0	0	0	0	209390000	0	PICALM	#DIV/0!
Q9NY33	12.1	50.188	5	82.588	0	0	0	0	242120000	6128500	DPP3	#DIV/0!
P49189	19.2	50.044	8	53.801	0	0	0	0	854430000	52578000	ALDH9A1	#DIV/0!
P61201	16.7	49.945	6	51.596	0	0	0	0	359170000	9464100	COPS2	#DIV/0!
Q15257	26.8	49.865	7	40.667	0	45852000	0	0	664890000	109320000	PTPA	#DIV/0!
Q9C0I1	15	49.695	8	86.147	0	0	0	0	274630000	38750000	MTMR12	#DIV/0!
Q99805	13.6	49.6	7	75.775	0	0	0	0	619740000	54063000	TM9SF2	#DIV/0!
Q15067	18.5	49.574	7	74.423	0	9956400	0	0	748030000	47321000	ACOX1	#DIV/0!
O75955	22.2	49.287	8	47.355	0	5058100	0	0	280880000	21871000	FLOT1	#DIV/0!
Q04446	14.5	49.184	6	80.473	0	0	0	0	265510000	7798100	GBE1	#DIV/0!
P25325	38	48.942	6	33.178	0	9949800	0	0	432270000	162780000	MPST	#DIV/0!
P54136	14.2	48.78	6	75.378	0	0	0	0	221630000	0	RARS1	#DIV/0!
P10809	17.3	48.707	7	61.054	236690000	102430000	54692000	0	301580000	35094000	HSPD1	0.43276
Q06124	15.5	48.57	6	68.01	0	0	0	0	323340000	19305000	PTPN11	#DIV/0!
O75558	31.4	48.502	7	33.195	3615700	0	0	0	310780000	28937000	STX11	0
Q15555;Q9UPY8	24.8	48.358	7	37.031	0	20406000	0	5778100	967680000	113770000	MAPRE2	#DIV/0!
P41091;Q2VIR3	15.3	48.196	5	51.109	0	0	0	0	409430000	15459000	EIF2S3	#DIV/0!
P10619	11.9	48.165	5	54.465	0	50325000	0	0	598890000	227500000	CTSA	#DIV/0!
Q14165	29.5	47.963	6	32.233	0	23286000	0	0	832310000	72429000	MLEC	#DIV/0!
P34897	10.3	47.877	3	55.992	0	0	0	0	241460000	25387000	SHMT2	#DIV/0!
Q92619	6	47.791	6	124.61	6680900	15418000	0	0	514630000	21898000	ARHGAP45	2.30777
P62826	39.4	47.616	7	24.423	356970000	97635000	31471000	0	1383800000	360200000	RAN	0.27351
O14980	9.3	47.571	7	123.38	0	0	0	0	528800000	60628000	XPO1	#DIV/0!
P51452	39.5	47.483	5	20.478	0	15004000	0	0	1056000000	93030000	DUSP3	#DIV/0!
P30086	23	47.346	3	21.057	3993600	0	0	0	266230000	0	PEBP1	0
P60900	35.8	47.266	7	27.399	0	75257000	0	0	546560000	122610000	PSMA6	#DIV/0!
Q9Y678;Q9UBF2	10.8	47.22	6	97.717	0	0	0	0	617910000	40325000	COPG1	#DIV/0!
Q15185	36.9	47.001	5	18.697	12854000	13016000	0	0	209610000	43756000	PTGES3	1.0126
Q15369	50.9	46.79	5	12.473	0	0	0	0	196720000	11290000	ELOC	#DIV/0!
P10644	17.1	46.786	4	42.981	0	13581000	4248700	0	470600000	42470000	PRKAR1A	#DIV/0!
Q9BWD1	14.6	46.771	3	41.35	0	0	0	0	392850000	17831000	ACAT2	#DIV/0!
Q15366	34.5	46.582	4	38.58	12740000	29918000	0	0	723500000	81151000	PCBP2	2.34835
Q13094	13.9	46.51	6	60.187	21155000	29135000	14443000	10125000	500280000	110240000	LCP2	1.37722
P15170;Q8IYD1	16.8	46.467	7	55.755	0	24536000	0	0	703670000	176290000	GSPT1	#DIV/0!
Q99497	45	46.391	5	19.891	0	38190000	20210000	13665000	311800000	57782000	PARK7	#DIV/0!
P62942	40.7	45.942	3	11.951	19968000	12830000	24076000	22265000	65532000	34624000	FKBP1A	0.642528
Q15404	28.9	45.904	8	31.54	66280000	316960000	22881000	0	811790000	80564000	RSU1	4.78214
Q15126	23.4	45.661	4	21.995	0	0	0	0	213150000	0	PMVK	#DIV/0!
Q8N392	9	45.594	6	74.976	12223000	39282000	32565000	9793000	1085600000	146900000	ARHGAP18	3.21378
Q9Y624	31.4	45.37	7	32.583	0	61982000	0	0	644710000	135500000	F11R	#DIV/0!
Q14432;Q13370	3.5	45.338	3	124.98	0	0	0	0	150030000	0	PDE3A	#DIV/0!
P54578	18.4	44.98	5	56.068	0	0	0	0	215670000	15550000	USP14	#DIV/0!
Q13617	11.5	44.87	6	86.982	0	13541000	0	0	657030000	159920000	CUL2	#DIV/0!
Q16531	7.3	44.643	6	126.97	0	0	0	0	239720000	57645000	DDB1	#DIV/0!
Q13043	10.7	44.632	2	55.63	0	0	0	0	73352000	26407000	STK4	#DIV/0!
P30044	47.7	44.624	7	22.086	13576000	77388000	16491000	28328000	982600000	146130000	PRDX5	5.70035
P14550	15.1	44.523	4	36.573	0	0	0	0	233260000	16404000	AKR1A1	#DIV/0!
P21964	31.7	44.518	5	30.037	0	0	0	0	707150000	14757000	COMT	#DIV/0!
Q9Y3I0	20	44.452	5	55.21	0	0	0	0	395860000	41456000	RTCB	#DIV/0!
P04114	2	44.393	7	515.54	0	0	0	0	116570000	13280000	APOB	#DIV/0!
Q9Y4D1;Q86T65	8.2	44.126	7	123.47	0	0	0	0	313100000	45484000	DAAM1	#DIV/0!
Q14847	12.6	44.11	3	29.717	133390000	219020000	358190000	99852000	94159000	112190000	LASP1	1.64195
P42858	3.2	44.094	7	347.6	0	0	0	0	268270000	0	HTT	#DIV/0!
O43306;O95622	7.8	44.041	7	130.61	0	0	0	0	254000000	5214700	ADCY6	#DIV/0!
Q9Y5X1	7.9	43.99	4	66.591	0	0	0	0	196810000	0	SNX9	#DIV/0!
Q9HDC9	26.4	43.981	6	46.48	0	0	0	0	356440000	0	APMAP	#DIV/0!
P21266;P46439	32.4	43.936	5	26.559	0	0	0	0	469790000	10564000	GSTM3	#DIV/0!
Q6DD88	17.7	43.698	5	60.541	0	0	0	0	319680000	14336000	ATL3	#DIV/0!
P49748	10.5	43.674	5	70.389	0	27756000	0	0	582840000	103490000	ACADVL	#DIV/0!
P20340;Q14964	34.1	43.457	3	23.593	32707000	112170000	20271000	16160000	2651000000	300180000	RAB6A	3.42954
Q96HN2	16.9	43.451	2	66.72	0	13230000	0	0	369620000	63464000	AHCYL2	#DIV/0!
Q13884	14.3	43.377	5	58.06	0	0	0	0	380090000	5876500	SNTB1	#DIV/0!
P11234;P11233	34	43.376	6	23.408	0	0	0	0	645810000	27886000	RALB	#DIV/0!
P55209	29.9	43.135	5	45.374	12731000	34809000	20992000	19874000	663890000	213720000	NAP1L1	2.73419
P55735	20.2	43.03	4	35.54	0	0	0	0	269870000	10919000	SEC13	#DIV/0!
P48047	37.6	42.841	6	23.277	81173000	180940000	55418000	38901000	413040000	85061000	ATP5PO	2.22907
Q9BWM7	26.8	42.802	7	35.503	0	0	0	0	270530000	44887000	SFXN3	#DIV/0!
P00915	31.8	42.616	6	28.87	0	13609000	0	0	549130000	0	CA1	#DIV/0!
P30085	46.9	42.583	7	22.222	0	0	0	0	605010000	0	CMPK1	#DIV/0!
Q3ZCW2	35.5	42.581	5	18.986	20134000	277830000	24322000	0	4168700000	777430000	LGALSL	13.799
P62195;Q8NB90	18.5	42.404	6	45.626	8661900	16076000	4911400	13373000	278380000	38403000	PSMC5	1.85594
Q03519;Q9NUT2;Q9NRK6	13.4	42.4	7	75.663	0	8941400	0	0	369240000	47142000	TAP2	#DIV/0!
P49755	26.5	42.369	4	24.976	3498700	43899000	2741800	0	963240000	102900000	TMED10	12.5472
Q9UHQ9	25.2	42.346	5	34.094	0	0	0	0	583570000	44331000	CYB5R1	#DIV/0!
P13639	10.1	42.237	5	95.337	38597000	40370000	16367000	30315000	112890000	21130000	EEF2	1.04594
Q14344;Q03113	21.5	42.136	6	44.049	0	8518600	0	0	482050000	42107000	GNA13	#DIV/0!
P08574	11.1	41.978	2	35.422	0	0	0	0	84010000	27274000	CYC1	#DIV/0!
P27824	11.1	41.881	6	67.567	0	8813800	0	0	670350000	49190000	CANX	#DIV/0!
P51606	9.8	41.86	4	48.83	0	0	0	0	667580000	405430000	RENBP	#DIV/0!
Q96IU4	40.5	41.718	5	22.345	0	0	0	0	537020000	46250000	ABHD14B	#DIV/0!
Q99439	17.8	41.635	4	33.697	0	24119000	35193000	45273000	1058100000	194990000	CNN2	#DIV/0!
O75563	18.9	41.615	7	41.216	0	14939000	0	0	280760000	23227000	SKAP2	#DIV/0!
Q13867	15.4	41.281	5	52.562	0	17736000	0	0	491930000	47455000	BLMH	#DIV/0!
Q9Y262	8.3	41.228	4	66.726	0	0	0	0	179760000	11971000	EIF3L	#DIV/0!
Q9BYC5	11.7	41.181	4	66.515	0	0	0	0	211270000	24281000	FUT8	#DIV/0!
Q13200	9.7	41.086	6	100.2	0	0	0	0	298140000	30221000	PSMD2	#DIV/0!
P21283	19.6	40.92	4	43.941	0	0	0	0	104500000	8408600	ATP6V1C1	#DIV/0!
P35625	37.4	40.671	6	24.145	0	0	0	0	466460000	108650000	TIMP3	#DIV/0!
Q16543	10.8	40.648	3	44.468	0	0	0	0	178750000	0	CDC37	#DIV/0!
P28062	26.8	40.553	6	30.354	0	32044000	0	0	427800000	71795000	PSMB8	#DIV/0!
P05023;P13637;P50993;Q13733;P20648;P54707	6.5	40.419	6	112.89	0	0	0	0	386180000	0	ATP1A1	#DIV/0!
Q9UJC5	72	40.267	5	12.326	0	31474000	0	0	613990000	107280000	SH3BGRL2	#DIV/0!
P13797;P13796;Q14651	11.6	39.897	6	70.81	0	0	0	0	231390000	0	PLS3	#DIV/0!
Q13057	13.7	39.422	5	62.328	0	0	0	0	293240000	12141000	COASY	#DIV/0!
Q9Y2S2	25.4	39.372	6	35.419	0	0	0	0	319950000	7243200	CRYL1	#DIV/0!
Q9Y6E0;Q9P289;O00506	12.4	39.351	4	49.307	0	5114800	3308100	0	220530000	17039000	STK24	#DIV/0!
Q53H12	13	38.913	3	47.137	0	0	0	0	146810000	20045000	AGK	#DIV/0!
Q8WVM8	7.2	38.629	3	72.379	0	0	0	0	336840000	21203000	SCFD1	#DIV/0!
Q9Y3B3	17.9	38.62	3	25.171	0	0	0	0	352470000	0	TMED7	#DIV/0!
P26440	17.1	38.531	6	46.65	0	0	0	0	542570000	0	IVD	#DIV/0!
P53990	7.7	38.515	2	39.75	0	0	0	0	164380000	22107000	IST1	#DIV/0!
Q16881;Q9NNW7	9.7	38.514	4	70.905	0	0	0	0	185680000	0	TXNRD1	#DIV/0!
O43396	25.6	38.439	5	32.251	0	0	0	0	425060000	0	TXNL1	#DIV/0!
P48444	11.7	38.284	5	57.21	0	0	0	0	373780000	38035000	ARCN1	#DIV/0!
P55884	8.7	38.188	5	92.48	0	0	0	0	285310000	49507000	EIF3B	#DIV/0!
Q86YZ3	4.5	38.178	2	282.39	61609000	32014000	0	3200600	0	0	HRNR	0.519632
Q9Y5S2	5.1	38.142	5	194.31	0	0	0	0	271680000	21183000	CDC42BPB	#DIV/0!
Q16891	10.7	38.142	5	83.677	9318300	6954000	0	0	172000000	15135000	IMMT	0.746273
O15327	7.4	38.119	5	104.74	0	0	0	0	351570000	21774000	INPP4B	#DIV/0!
P62805	40.8	38.058	4	11.367	120300000	104610000	88166000	34774000	0	60634000	H4C1	0.869576
A0FGR8	8.6	37.986	6	102.36	0	0	0	0	239170000	37016000	ESYT2	#DIV/0!
Q6ICL3	27.2	37.932	4	30.937	0	0	0	0	141790000	0	TANGO2	#DIV/0!
P36542	15.1	37.93	4	32.996	51792000	64943000	10025000	7315400	237550000	116890000	ATP5F1C	1.25392
P49593	18.1	37.85	6	49.83	0	0	0	0	271730000	33447000	PPM1F	#DIV/0!
Q8NBM8	8.1	37.779	3	54.646	0	11409000	0	0	273950000	31210000	PCYOX1L	#DIV/0!
Q9Y6N5	12.9	37.652	4	49.96	0	0	0	0	463300000	39799000	SQOR	#DIV/0!
Q6P1M0	11.5	37.439	6	72.063	0	0	0	0	169700000	39410000	SLC27A4	#DIV/0!
Q5T4S7	1.3	37.337	6	573.83	0	0	0	0	158250000	0	UBR4	#DIV/0!
Q9BVK6	13.2	37.308	2	27.277	0	0	0	0	33141000	7860300	TMED9	#DIV/0!
P01116;P01112;P01111	23.8	37.291	3	21.656	0	0	0	0	345860000	14082000	KRAS	#DIV/0!
Q9Y4I1	3.9	37.263	6	215.4	0	0	0	0	139750000	5366000	MYO5A	#DIV/0!
O00186	12.5	37.24	6	67.764	0	46072000	0	0	320840000	0	STXBP3	#DIV/0!
O00571;O15523;P17844;Q9NQI0;Q92841	11.6	37.17	6	73.243	8776200	24651000	0	0	264700000	7956700	DDX3X	2.80885
Q96CW1	15.9	37.122	6	49.654	0	0	0	0	275210000	44986000	AP2M1	#DIV/0!
P53007	25.7	36.887	6	34.012	0	0	0	0	369200000	94027000	SLC25A1	#DIV/0!
Q08257	31.9	36.874	5	35.206	0	6317800	0	0	162680000	13996000	CRYZ	#DIV/0!
P12081;P49590	9.8	36.87	5	57.41	0	0	0	0	243740000	27952000	HARS1	#DIV/0!
Q9Y2Q3	26.5	36.859	5	25.497	0	38815000	0	0	908710000	223200000	GSTK1	#DIV/0!
P58215	8.6	36.835	5	83.166	0	0	0	0	270800000	6229400	LOXL3	#DIV/0!
P68036;A0A1B0GUS4	57.8	36.593	5	17.861	46573000	148260000	103910000	49398000	1552600000	197330000	UBE2L3	3.18339
Q9NR12	12.7	36.576	5	49.844	25039000	42028000	38860000	20938000	102930000	98745000	PDLIM7	1.6785
P00505	12.3	36.481	4	47.517	22878000	8144600	4832200	5643200	147660000	0	GOT2	0.356001
P62191	10.9	36.436	4	49.184	0	0	0	0	88180000	4811200	PSMC1	#DIV/0!
Q04637	4.4	36.393	5	175.49	0	12499000	0	0	162540000	111010000	EIF4G1	#DIV/0!
Q8NBX0	17.9	36.369	5	47.151	0	12528000	0	0	746990000	83297000	SCCPDH	#DIV/0!
O00203;Q13367	7	36.169	6	121.32	0	0	0	0	283330000	4850800	AP3B1	#DIV/0!
P12429	24.5	36.164	6	36.375	0	0	0	0	399750000	13531000	ANXA3	#DIV/0!
O15511	52.3	36.055	4	16.32	0	0	64321000	0	1292300000	453780000	ARPC5	#DIV/0!
P13224	23.8	35.649	5	21.717	281870000	789870000	211280000	104280000	13276000000	2125200000	GP1BB	2.80225
Q9Y305	11.2	35.186	4	49.901	0	0	0	0	172380000	9053300	ACOT9	#DIV/0!
P15153;P17081;Q9H4E5	37.5	34.964	3	21.429	51559000	276930000	69880000	29796000	3721200000	404580000	RAC2	5.37113
P48147	8.7	34.953	5	80.699	0	0	0	0	191620000	12036000	PREP	#DIV/0!
P04003	6.5	34.859	3	67.033	0	0	0	0	260280000	0	C4BPA	#DIV/0!
P13804	20.7	34.789	5	35.079	0	0	0	0	304720000	55554000	ETFA	#DIV/0!
Q4G0F5	21.1	34.729	6	39.154	0	0	0	0	315420000	15251000	VPS26B	#DIV/0!
P61225;P10114	40.4	34.566	3	20.504	0	0	0	0	437640000	45033000	RAP2B	#DIV/0!
P07093	15.6	34.535	5	44.002	0	18470000	5557400	4990200	365740000	58270000	SERPINE2	#DIV/0!
P25786	20.9	34.512	4	29.555	0	19458000	0	0	654620000	58384000	PSMA1	#DIV/0!
P56192	7.9	34.489	5	101.11	0	0	0	0	208820000	55973000	MARS1	#DIV/0!
O14818;Q8TAA3	32.7	34.456	5	27.887	19205000	0	0	0	638130000	28272000	PSMA7	0
Q5VWZ2	27	34.367	5	26.316	0	0	0	0	220540000	35050000	LYPLAL1	#DIV/0!
P13073	26.6	34.184	5	19.576	0	19025000	0	0	1444000000	122400000	COX4I1	#DIV/0!
P17812	11.2	34.003	3	66.69	0	0	0	0	199700000	23421000	CTPS1	#DIV/0!
Q03518	8.8	33.992	4	80.964	0	0	0	0	338110000	51410000	TAP1	#DIV/0!
Q8IWB7	14.9	33.804	5	46.323	0	0	0	0	436560000	30148000	WDFY1	#DIV/0!
P56202	20.5	33.803	5	42.12	0	0	0	0	447090000	0	CTSW	#DIV/0!
Q13126	11.7	33.732	2	31.236	0	4059500	0	0	176630000	8203700	MTAP	#DIV/0!
Q15382	14.7	33.698	2	20.497	0	0	0	0	450400000	26304000	RHEB	#DIV/0!
Q14204	1.6	33.629	6	532.4	0	0	0	0	160400000	0	DYNC1H1	#DIV/0!
Q9Y3F4	19.7	33.491	5	38.438	0	0	0	0	350670000	7224400	STRAP	#DIV/0!
Q9UNS2	9.7	33.426	3	47.873	0	6297700	0	0	268980000	17094000	COPS3	#DIV/0!
P26599	12.7	33.245	4	59.632	16638000	53703000	48151000	0	67542000	21708000	PTBP1	3.22773
P00734	10.6	33.206	4	70.036	0	0	0	0	215690000	13983000	F2	#DIV/0!
P18433	8	33.191	5	90.718	0	0	0	0	225670000	20480000	PTPRA	#DIV/0!
Q96CN7	21.1	33.097	5	32.236	0	0	0	0	432450000	19756000	ISOC1	#DIV/0!
P20618	31.1	32.972	5	26.489	0	22484000	0	14501000	971760000	121630000	PSMB1	#DIV/0!
P00450	6.8	32.686	5	122.22	0	0	0	0	283250000	22791000	CP	#DIV/0!
P48739	24	32.626	5	31.54	0	0	0	0	352300000	0	PITPNB	#DIV/0!
A0AVT1	5.3	32.623	5	117.97	0	0	0	0	233670000	0	UBA6	#DIV/0!
P61769	16.8	32.496	2	13.714	0	164320000	16397000	7256100	2506900000	265490000	B2M	#DIV/0!
Q9Y376;Q9H9S4	13.8	32.357	5	39.869	0	0	0	0	390940000	35084000	CAB39	#DIV/0!
O00116	9	32.242	4	72.911	0	0	0	0	207420000	10314000	AGPS	#DIV/0!
P30566	17.4	32.108	5	54.889	0	0	0	0	140430000	12737000	ADSL	#DIV/0!
P01876	20.1	32.094	5	42.848	0	35985000	0	0	154140000	74805000	IGHA1	#DIV/0!
Q9BR76	15.3	32.089	5	54.234	0	0	0	0	814420000	65391000	CORO1B	#DIV/0!
P22061	26.9	31.996	5	24.636	0	0	0	0	565860000	26774000	PCMT1	#DIV/0!
Q02153	7.6	31.98	4	70.514	0	0	0	0	368110000	14529000	GUCY1B1	#DIV/0!
P34913	16.6	31.932	5	62.615	0	0	0	0	357560000	0	EPHX2	#DIV/0!
P09972	15.9	31.882	1	39.455	0	0	0	0	314380000	0	ALDOC	#DIV/0!
P34949	18	31.865	5	46.655	0	0	0	0	169160000	0	MPI	#DIV/0!
Q709C8	2.1	31.729	5	422.39	0	0	0	0	193140000	6015500	VPS13C	#DIV/0!
Q8NEU8	8.7	31.7	4	74.493	0	0	0	0	171850000	8486900	APPL2	#DIV/0!
Q8NE86	14.8	31.69	5	39.866	0	49140000	0	0	536110000	105800000	MCU	#DIV/0!
P29122	5.3	31.291	4	106.42	0	5617400	0	0	168850000	11599000	PCSK6	#DIV/0!
P62136;P36873	34.8	31.289	4	37.512	0	43417000	0	0	931750000	104840000	PPP1CA	#DIV/0!
O15400	20.3	31.282	4	29.815	96067000	20481000	7127900	0	0	5469000	STX7	0.213195
Q99880;Q99879;Q99877;Q93079;Q8N257;Q5QNW6;Q16778;P62807;P58876;P57053;P33778;P23527;P06899;O60814	11.9	31.226	1	13.952	85220000	50427000	29729000	32051000	41288000	26537000	H2BC13	0.591727
P61978	13	31.162	5	50.976	165520000	18784000	0	0	157030000	12571000	HNRNPK	0.113485
O15260	18.6	31.068	4	30.394	0	8416600	0	0	805800000	48156000	SURF4	#DIV/0!
Q9Y5P6	21.9	31.031	5	39.834	0	0	0	0	298080000	0	GMPPB	#DIV/0!
Q14571	3.4	30.964	4	308.06	0	0	0	0	153560000	0	ITPR2	#DIV/0!
P51148;P20339	28.2	30.942	3	23.482	0	34595000	0	0	732990000	31486000	RAB5C	#DIV/0!
Q9BQE3	60.8	30.849	2	49.895	24467000	84571000	23128000	0	189190000	97721000	TUBA1C	3.45653
P46109	26.1	30.71	5	33.777	0	13934000	0	0	194300000	15734000	CRKL	#DIV/0!
Q16401	10.1	30.695	4	56.195	0	0	0	0	169100000	0	PSMD5	#DIV/0!
Q86X76	19.3	30.654	5	35.896	0	4072600	0	0	170910000	11877000	NIT1	#DIV/0!
Q9P260	5.6	30.606	5	134.63	0	0	0	0	140710000	0	RELCH	#DIV/0!
P05141	31.5	30.359	4	32.852	0	89453000	0	0	2438300000	541100000	SLC25A5	#DIV/0!
P11766	15.8	30.16	5	39.724	0	20685000	0	0	1019300000	59260000	ADH5	#DIV/0!
Q6YHK3	5.2	30.109	5	161.69	0	0	0	0	53587000	0	CD109	#DIV/0!
P05067	6.8	30.071	5	86.942	11221000	20371000	11757000	0	421780000	96781000	APP	1.81544
Q14012;Q8IU85	20.3	30.043	5	41.337	0	17045000	4608800	0	933730000	0	CAMK1	#DIV/0!
P00390	13.4	30.026	5	56.256	0	17208000	17556000	11453000	239200000	76624000	GSR	#DIV/0!
Q99969	31.3	29.879	3	18.617	0	11394000	0	0	790480000	37220000	RARRES2	#DIV/0!
P00492	28	29.854	5	24.579	0	0	0	0	404380000	13465000	HPRT1	#DIV/0!
Q9UL46	16.3	29.831	3	27.401	0	0	0	0	93016000	0	PSME2	#DIV/0!
O95671	10	29.744	4	68.856	0	0	0	0	84913000	17962000	ASMTL	#DIV/0!
Q9UQ16	14.7	29.73	5	97.745	0	0	0	0	206530000	0	DNM3	#DIV/0!
P62987;P62979;P0CG47;P0CG48	26.6	29.711	3	14.728	57491000	98906000	51269000	71348000	339800000	55969000	UBA52	1.72037
Q9UIA9	4.3	29.551	5	123.91	0	0	0	0	224420000	19061000	XPO7	#DIV/0!
Q15762	23.2	29.432	4	38.614	0	26900000	0	0	804020000	123700000	CD226	#DIV/0!
Q7Z4W1	19.3	29.29	4	25.913	0	0	0	0	229640000	57085000	DCXR	#DIV/0!
P54619	20.5	29.283	5	37.579	0	0	0	0	233390000	7310300	PRKAG1	#DIV/0!
P08237	10.4	29.264	4	85.182	0	0	0	0	198750000	0	PFKM	#DIV/0!
Q13618	8.2	29.219	4	88.929	0	0	0	0	245220000	7078500	CUL3	#DIV/0!
Q00722	5.6	29.149	5	134.02	0	0	0	0	185850000	0	PLCB2	#DIV/0!
P26196	11.6	29.069	5	54.416	0	0	0	0	222990000	7777700	DDX6	#DIV/0!
P62834	61.4	29.039	2	20.987	0	0	0	0	174420000	6852000	RAP1A	#DIV/0!
P50225;P50226	17.3	28.989	2	34.165	0	0	0	0	316190000	0	SULT1A1	#DIV/0!
Q00325	11.6	28.818	4	40.094	21639000	115110000	10546000	0	1554300000	406910000	SLC25A3	5.31956
P06753	17.9	28.648	4	32.95	28700000	83065000	26166000	13413000	326840000	147620000	TPM3	2.89425
P16157	2.3	28.637	3	206.26	0	0	0	0	164510000	0	ANK1	#DIV/0!
P63000;P60763	30.2	28.549	3	21.45	31919000	171940000	13485000	0	3825100000	505080000	RAC1	5.38676
A2RUS2	5.3	28.515	5	135.89	0	0	0	0	100980000	13235000	DENND3	#DIV/0!
P62330	34.9	28.495	4	20.082	0	0	0	0	552730000	46936000	ARF6	#DIV/0!
Q6UWL2	7.6	28.334	4	82.709	0	0	0	0	137630000	0	SUSD1	#DIV/0!
O60684;P52294;O15131	7.3	28.285	3	60.029	0	0	0	0	175730000	0	KPNA6	#DIV/0!
Q8IY22	5.4	28.225	4	86.33	0	0	0	0	469950000	0	CMIP	#DIV/0!
P48556	14.9	27.999	4	39.611	0	0	0	0	123240000	0	PSMD8	#DIV/0!
Q9P0L0;O95292	11.2	27.931	2	27.893	0	7811600	21364000	0	437930000	80152000	VAPA	#DIV/0!
O43294	13.4	27.918	4	49.814	0	14459000	21018000	14908000	243040000	94834000	TGFB1I1	#DIV/0!
Q96AG4	17.6	27.884	4	34.93	16863000	32948000	18875000	0	306130000	0	LRRC59	1.95386
P35232	26.1	27.811	4	29.804	154630000	70834000	35651000	0	245140000	48889000	PHB1	0.458087
O95866	18.3	27.786	4	26.163	70046000	186740000	119050000	36195000	2556400000	550380000	MPIG6B	2.66596
O95861	16.6	27.714	5	33.392	0	0	0	0	164730000	0	BPNT1	#DIV/0!
P55145	31.9	27.602	4	20.7	0	0	26149000	0	103410000	0	MANF	#DIV/0!
P55084	10.3	27.57	4	51.294	23378000	29552000	24584000	0	140290000	81710000	HADHB	1.26409
O15145	20.8	27.42	3	20.546	12340000	25218000	7105900	5908600	1085100000	161470000	ARPC3	2.0436
Q5H9R7	4.8	27.391	4	97.668	0	0	0	0	180490000	0	PPP6R3	#DIV/0!
P10599	43.8	27.318	4	11.737	0	12384000	22793000	0	358110000	16273000	TXN	#DIV/0!
O60313	5.9	27.26	4	111.63	0	0	0	0	218590000	0	OPA1	#DIV/0!
O95831	9	27.253	4	66.9	13020000	0	0	0	157080000	6573200	AIFM1	0
Q7L591	10.7	27.237	4	53.288	0	6351800	11343000	0	285580000	17973000	DOK3	#DIV/0!
Q8NG06	14.4	27.203	4	54.766	0	12578000	0	0	339820000	74596000	TRIM58	#DIV/0!
O14617	4.6	27.145	4	130.16	0	0	0	0	187080000	14603000	AP3D1	#DIV/0!
Q12974;Q93096	27.5	27.131	4	19.127	0	11056000	0	0	481880000	0	PTP4A2	#DIV/0!
Q96A26	14.3	27.127	2	17.342	0	0	0	0	266260000	23618000	FAM162A	#DIV/0!
Q9UIJ7	18.1	27.057	3	25.565	0	0	0	0	29305000	8463300	AK3	#DIV/0!
P11279	6.5	27.017	2	44.882	0	11302000	0	0	86973000	31721000	LAMP1	#DIV/0!
P02774	9.7	27.012	4	52.917	0	0	0	0	323770000	20036000	GC	#DIV/0!
P63167;Q96FJ2	37.1	26.72	2	10.366	0	29310000	7043800	0	246800000	45883000	DYNLL1	#DIV/0!
Q9HAV0	34.1	26.707	4	37.567	0	0	0	0	170590000	7899500	GNB4	#DIV/0!
Q9H8S9;Q7L9L4	16.2	26.666	3	25.079	0	0	0	0	170740000	6479400	MOB1A	#DIV/0!
O95336	20.5	26.507	4	27.547	0	6382400	0	0	427170000	17596000	PGLS	#DIV/0!
Q15208;Q9Y2H1	12.5	26.215	4	54.19	0	0	0	0	159540000	57446000	STK38	#DIV/0!
P21926	15.4	26.087	2	25.416	0	35779000	0	20842000	436420000	139830000	CD9	#DIV/0!
Q14254	6.3	26.03	2	47.064	0	0	0	0	446620000	0	FLOT2	#DIV/0!
Q96HC4	9.1	25.817	3	63.944	0	52548000	27852000	16060000	0	41474000	PDLIM5	#DIV/0!
O43242	10.3	25.795	4	60.977	0	0	0	0	86636000	0	PSMD3	#DIV/0!
Q9UHY1	6.9	25.758	3	59.844	0	0	0	0	154170000	7006300	NRBP1	#DIV/0!
P51571	30.6	25.698	4	18.998	0	0	0	0	313200000	0	SSR4	#DIV/0!
Q9NTK5	15.7	25.616	4	44.743	0	0	0	0	423030000	0	OLA1	#DIV/0!
P53582	13.5	25.556	4	43.215	0	0	0	0	179580000	0	METAP1	#DIV/0!
Q8NBF2	6.7	25.513	4	79.443	0	0	0	0	394470000	22861000	NHLRC2	#DIV/0!
P15498;Q9UKW4	5.3	25.436	4	98.313	0	0	0	0	157140000	0	VAV1	#DIV/0!
P05198	14.9	25.288	4	36.112	0	0	0	0	168110000	9738800	EIF2S1	#DIV/0!
P22059;Q969R2	7.3	25.267	4	89.42	0	0	0	0	159440000	0	OSBP	#DIV/0!
P61018	23	25.233	3	23.586	0	13757000	0	0	276260000	40529000	RAB4B	#DIV/0!
Q9NRL3;Q13033	7.8	25.09	4	80.595	0	0	0	0	138680000	8093200	STRN4	#DIV/0!
O60256	14.9	25.056	4	40.925	0	0	0	0	192610000	15999000	PRPSAP2	#DIV/0!
P25789	18.4	24.919	4	29.483	0	0	0	0	280410000	9415600	PSMA4	#DIV/0!
Q14166	9.2	24.824	4	74.403	0	0	0	0	142880000	0	TTLL12	#DIV/0!
Q9P126	21	24.813	4	26.595	0	0	0	0	130320000	36789000	CLEC1B	#DIV/0!
O75608	21.7	24.733	3	24.669	0	13187000	0	0	427720000	42433000	LYPLA1	#DIV/0!
Q9HAB8	13.5	24.692	3	34.005	0	0	0	0	57772000	22599000	PPCS	#DIV/0!
O43681	15.2	24.666	4	38.792	0	0	0	0	344490000	34490000	GET3	#DIV/0!
O00231	12.3	24.634	4	47.463	0	0	0	0	218240000	32138000	PSMD11	#DIV/0!
Q9NRW7	8.6	24.625	4	65.076	0	0	0	0	185220000	0	VPS45	#DIV/0!
P10909	8.7	24.556	2	52.494	0	0	0	0	64301000	0	CLU	#DIV/0!
P08559;P29803	16.7	24.456	3	43.295	0	0	0	0	121000000	0	PDHA1	#DIV/0!
P47712	7.2	24.366	4	85.238	0	0	0	0	189650000	0	PLA2G4A	#DIV/0!
O00232	8.1	24.318	3	52.904	0	0	0	0	77235000	13370000	PSMD12	#DIV/0!
Q8WXE9	6.1	24.313	4	101.16	0	0	0	0	148160000	12615000	STON2	#DIV/0!
Q5T5C0	4.6	24.313	4	127.57	0	0	0	0	125680000	9337700	STXBP5	#DIV/0!
Q9BS40	8.1	24.281	1	25.75	0	14568000	0	0	106580000	25446000	LXN	#DIV/0!
P84095	31.4	24.268	3	21.308	0	0	0	0	54490000	0	RHOG	#DIV/0!
P25788	13.7	24.243	3	28.433	0	0	0	0	567820000	0	PSMA3	#DIV/0!
Q96IJ6	11	24.162	4	46.291	0	0	0	0	101110000	0	GMPPA	#DIV/0!
P17174	7.7	24.085	3	46.247	0	8359100	0	0	120250000	11911000	GOT1	#DIV/0!
Q9ULH1	3.5	24.05	3	125.5	0	0	0	0	263880000	9828200	ASAP1	#DIV/0!
Q9HCU5	12	23.961	3	45.468	0	0	0	0	34671000	0	PREB	#DIV/0!
Q13011	12.5	23.885	3	35.816	0	5469500	0	0	274230000	26796000	ECH1	#DIV/0!
Q8N4L2	24.5	23.823	3	28.081	0	0	0	0	249560000	0	PIP4P2	#DIV/0!
P13501	39.6	23.813	4	9.9896	0	154880000	135920000	9273300	1056800000	69443000	CCL5	#DIV/0!
Q8TD19	4.7	23.806	4	107.17	0	0	0	0	82680000	5414700	NEK9	#DIV/0!
A0A0C4DH25;P01619	13.8	23.642	1	12.515	23960000	22612000	18466000	26855000	176880000	49131000	IGKV3D-20	0.94374
Q92614	2.6	23.607	4	233.11	0	0	0	0	170320000	0	MYO18A	#DIV/0!
P31943	9.1	23.587	2	49.229	182670000	89484000	39560000	39887000	0	0	HNRNPH1	0.489867
O15067	3.7	23.584	3	144.73	0	3270900	0	0	136990000	6746200	PFAS	#DIV/0!
P17980	10.7	23.565	4	49.203	0	0	0	0	152180000	0	PSMC3	#DIV/0!
P23381	10.6	23.459	4	53.165	0	0	0	0	233390000	12586000	WARS1	#DIV/0!
O60762	15.8	23.407	3	29.634	0	3968700	0	0	181450000	23042000	DPM1	#DIV/0!
Q96K37	12	23.38	2	44.772	0	0	0	0	60339000	3228200	SLC35E1	#DIV/0!
P24844	39	23.244	2	19.827	33562000	125320000	44623000	49492000	569100000	303970000	MYL9	3.73398
Q562R1	32.7	23.235	3	42.003	0	47520000	0	0	819140000	0	ACTBL2	#DIV/0!
Q8N9U0	8.4	23.231	4	55.284	0	4402900	0	0	154880000	0	TC2N	#DIV/0!
P09417	22.1	23.217	3	25.789	0	6436900	3374800	0	97118000	30481000	QDPR	#DIV/0!
Q9HD45	8	23.207	3	67.887	0	0	0	0	231680000	38038000	TM9SF3	#DIV/0!
Q9UHD8	8.9	23.03	3	65.401	0	0	0	0	203120000	10539000	SEPTIN9	#DIV/0!
Q93008;O00507	1.8	22.993	4	290.46	0	0	0	0	96196000	0	USP9X	#DIV/0!
P49591	5.6	22.97	2	58.777	0	11830000	0	0	156090000	32929000	SARS1	#DIV/0!
Q13630	19.9	22.961	4	35.892	0	0	0	0	165830000	0	GFUS	#DIV/0!
P51809	20	22.932	4	24.935	0	0	0	0	475630000	101910000	VAMP7	#DIV/0!
P36957	10.2	22.925	4	48.755	0	0	0	0	190010000	0	DLST	#DIV/0!
P53634	9.9	22.815	3	51.853	0	0	0	0	250010000	62729000	CTSC	#DIV/0!
Q6XQN6	12.5	22.607	3	57.578	0	0	0	0	193090000	0	NAPRT	#DIV/0!
P0DPI2	26.9	22.401	3	28.17	0	0	0	0	426700000	27515000	GATD3	#DIV/0!
Q16706	3.6	22.361	3	131.14	0	0	0	0	121900000	0	MAN2A1	#DIV/0!
Q8NF50	2	22.305	4	238.53	0	0	0	0	64344000	4670700	DOCK8	#DIV/0!
P52788	10.1	22.157	3	41.268	0	0	0	0	215430000	0	SMS	#DIV/0!
P29218	11.6	22.061	3	30.188	0	0	0	0	195600000	0	IMPA1	#DIV/0!
Q13303	13.1	21.903	2	41	0	0	0	0	61542000	0	KCNAB2	#DIV/0!
Q9HCN6	11.2	21.764	3	36.866	0	21419000	0	0	234140000	117850000	GP6	#DIV/0!
P09525	11.6	21.76	3	35.882	0	2665500	0	0	203890000	0	ANXA4	#DIV/0!
P06241	12.8	21.663	3	60.761	0	0	0	0	274130000	0	FYN	#DIV/0!
P20073	7.8	21.514	3	52.739	0	0	0	0	184670000	26269000	ANXA7	#DIV/0!
Q9HC38	14.1	21.468	3	34.793	0	0	0	0	161240000	28988000	GLOD4	#DIV/0!
P05976;P08590	8.2	21.434	2	21.145	0	45143000	0	20537000	247560000	63185000	MYL1	#DIV/0!
P63151	13.6	21.406	2	51.691	0	0	0	0	238400000	0	PPP2R2A	#DIV/0!
P09110	10.1	21.163	3	44.292	0	0	0	0	147010000	9940600	ACAA1	#DIV/0!
Q92686	19.2	21.086	2	7.6184	144980000	263190000	157260000	144330000	103930000	174270000	NRGN	1.81535
Q9UNF0	7	20.958	3	55.738	0	0	0	0	162630000	15973000	PACSIN2	#DIV/0!
P40306	11	20.912	2	28.936	0	16638000	0	0	197740000	26904000	PSMB10	#DIV/0!
Q92900	3.8	20.89	3	124.34	0	0	0	0	148480000	7113200	UPF1	#DIV/0!
P50440	12.8	20.859	3	48.455	0	0	0	0	104690000	0	GATM	#DIV/0!
Q7L1W4	4.2	20.827	3	98.2	0	0	0	0	112190000	0	LRRC8D	#DIV/0!
Q32P44	4.2	20.786	3	95.196	0	0	0	0	93088000	0	EML3	#DIV/0!
Q5JSL3	1.8	20.632	3	237.67	0	0	0	0	85897000	5691300	DOCK11	#DIV/0!
Q9Y3A5	6.8	20.582	1	28.763	0	0	0	0	0	0	SBDS	#DIV/0!
A0A3B3IRV3;Q9ULC4	27.1	20.54	3	20.343	0	0	0	0	306850000	25407000	MCTS2	#DIV/0!
Q9NSD9	5.6	20.521	3	66.115	0	0	0	0	205140000	0	FARSB	#DIV/0!
Q9UJ68	18.3	20.475	3	26.132	0	0	0	0	173110000	12989000	MSRA	#DIV/0!
P10515	11.1	20.458	3	68.996	0	0	0	0	87609000	0	DLAT	#DIV/0!
Q8IZP0;Q9NYB9	8.5	20.418	3	55.08	12992000	25377000	33912000	23692000	69699000	42654000	ABI1	1.95328
Q13586	3.6	20.412	2	77.422	0	17889000	0	0	319400000	59605000	STIM1	#DIV/0!
O43150	8.1	20.41	3	111.65	0	0	0	0	271750000	0	ASAP2	#DIV/0!
P19876;P19875;P09341	38.3	20.405	3	11.342	24220000	37739000	46880000	24778000	21002000	24799000	CXCL3	1.55818
Q8IVB4	5.6	20.364	2	72.564	0	0	0	0	41728000	21030000	SLC9A9	#DIV/0!
Q3SXM5	10	20.311	3	37.001	0	5161900	0	0	36641000	49162000	HSDL1	#DIV/0!
Q96FW1	12.9	20.306	3	31.284	0	0	0	0	331390000	20373000	OTUB1	#DIV/0!
P51572	14.2	20.212	3	27.991	0	35394000	0	0	662450000	152330000	BCAP31	#DIV/0!
Q6IAN0	10.8	20.182	3	35.119	0	0	0	0	164510000	26597000	DHRS7B	#DIV/0!
P04004	8.8	20.18	3	54.305	0	0	0	0	335510000	20204000	VTN	#DIV/0!
P62495	8.9	20.095	3	49.03	0	12669000	0	0	68112000	13879000	ETF1	#DIV/0!
O14880	28.9	20.07	3	16.516	0	11269000	0	0	64200000	0	MGST3	#DIV/0!
Q9H8H3	11.1	20.031	2	28.319	0	0	0	0	258990000	0	TMT1A	#DIV/0!
Q14240	29.2	19.977	2	46.402	0	0	0	0	57555000	0	EIF4A2	#DIV/0!
P61626	27	19.931	2	16.537	6955800	14643000	12651000	0	42559000	47186000	LYZ	2.10515
Q99460	4.6	19.88	3	105.84	0	0	0	0	255010000	10338000	PSMD1	#DIV/0!
P02790	6.9	19.841	3	51.676	0	0	0	0	110710000	19526000	HPX	#DIV/0!
Q96JJ7	8.4	19.83	3	51.871	0	0	0	0	97665000	0	TMX3	#DIV/0!
P31948	5.7	19.804	3	62.639	0	11361000	0	0	245920000	22796000	STIP1	#DIV/0!
Q86YW5	12.5	19.794	3	32.678	0	39262000	0	0	745970000	170900000	TREML1	#DIV/0!
P17655	7.9	19.789	3	79.994	0	5337400	0	0	130720000	16241000	CAPN2	#DIV/0!
Q16795	10.1	19.785	3	42.509	0	8984600	0	0	247510000	44657000	NDUFA9	#DIV/0!
Q9Y5L0	4.2	19.764	3	104.2	0	0	0	0	41982000	0	TNPO3	#DIV/0!
P62333	10.5	19.743	3	44.172	0	0	0	0	111130000	8804400	PSMC6	#DIV/0!
Q92820	11.6	19.692	3	35.964	0	0	0	0	76985000	0	GGH	#DIV/0!
Q96RT1	3.3	19.678	3	158.3	0	0	0	0	160630000	0	ERBIN	#DIV/0!
Q9NVI7;Q5T9A4;Q5T2N8	5.3	19.614	3	66.217	0	0	0	0	20023000	11833000	ATAD3A	#DIV/0!
P35914	8.3	19.559	2	34.36	0	0	0	0	134320000	0	HMGCL	#DIV/0!
Q8TCJ2	4.1	19.529	3	93.673	0	0	9122200	0	69914000	13179000	STT3B	#DIV/0!
Q9H2M9	2.5	19.528	2	155.98	0	0	0	0	44707000	0	RAB3GAP2	#DIV/0!
P62341	23.6	19.475	3	22.324	0	0	0	0	183940000	0	SELENOT	#DIV/0!
P36969	16.8	19.46	3	22.174	0	12873000	0	0	354760000	54331000	GPX4	#DIV/0!
Q9NUB1	6.2	19.408	3	74.856	0	0	0	0	49991000	0	ACSS1	#DIV/0!
Q9UBQ0	19.8	19.286	3	20.505	0	0	0	0	177960000	0	VPS29	#DIV/0!
Q04760	19.6	19.247	3	20.777	0	0	0	0	279780000	24148000	GLO1	#DIV/0!
Q14232	10.8	19.234	3	33.712	0	0	0	0	120210000	7216700	EIF2B1	#DIV/0!
P42224	5.3	19.231	3	87.334	0	0	0	0	268080000	0	STAT1	#DIV/0!
P17252;P05129	22	19.064	3	76.749	0	0	0	0	126010000	16745000	PRKCA	#DIV/0!
O60704	9.5	19.029	3	41.911	0	0	0	0	29669000	29554000	TPST2	#DIV/0!
O00154	10.5	19.019	3	41.796	0	0	0	0	198580000	8175400	ACOT7	#DIV/0!
P62993	15.2	18.983	3	25.206	0	16492000	2146100	0	107110000	29329000	GRB2	#DIV/0!
Q92499	4.7	18.97	3	82.431	9170700	0	0	0	63507000	0	DDX1	0
Q9UPT5	5.7	18.959	3	83.381	0	0	0	0	61209000	0	EXOC7	#DIV/0!
Q16799	5	18.923	3	83.617	0	0	0	0	35800000	26531000	RTN1	#DIV/0!
Q12905	11.5	18.92	2	43.062	25271000	16483000	0	0	0	0	ILF2	0.65225
Q9NY65	41	18.899	3	50.093	0	46942000	0	0	707110000	152360000	TUBA8	#DIV/0!
P24666	20.9	18.776	3	18.042	0	9727600	0	0	102210000	37598000	ACP1	#DIV/0!
P49721	14.4	18.767	3	22.836	0	6765700	0	0	250510000	17380000	PSMB2	#DIV/0!
Q9BZQ8	3.4	18.756	3	103.13	0	0	0	0	111040000	7910100	NIBAN1	#DIV/0!
Q9UDY2	2.7	18.741	3	133.96	0	0	0	0	166650000	0	TJP2	#DIV/0!
P56134	39.4	18.727	3	10.918	0	0	0	0	562960000	43266000	ATP5MF	#DIV/0!
Q9Y512	7.9	18.711	3	51.976	0	0	0	0	142220000	0	SAMM50	#DIV/0!
P49720	20.5	18.666	3	22.949	0	0	0	0	430150000	0	PSMB3	#DIV/0!
Q8IWV7	2.3	18.613	3	200.21	0	0	0	0	98411000	0	UBR1	#DIV/0!
P51575	9	18.486	3	44.98	0	0	0	0	199100000	0	P2RX1	#DIV/0!
Q9UHY7	23.8	18.481	3	28.932	0	7718200	0	0	44623000	0	ENOPH1	#DIV/0!
Q13619;Q13620	4.5	18.467	3	87.679	0	0	0	0	33840000	0	CUL4A	#DIV/0!
P04792	23.9	18.44	3	22.782	0	21141000	0	0	90130000	14256000	HSPB1	#DIV/0!
O94929	5.6	18.388	3	77.801	0	10805000	0	13336000	25030000	0	ABLIM3	#DIV/0!
P11177	13.4	18.33	3	39.233	0	0	0	0	24666000	0	PDHB	#DIV/0!
Q5VYK3	2.1	18.327	3	204.29	0	0	0	0	56135000	0	ECPAS	#DIV/0!
Q9Y570	7.3	18.316	3	42.315	0	0	0	0	109840000	10658000	PPME1	#DIV/0!
P25098;P35626	5.4	18.31	3	79.573	0	0	0	0	112960000	0	GRK2	#DIV/0!
P42356;Q8N8J0;A4QPH2	1.7	18.31	3	236.83	0	0	0	0	39428000	0	PI4KA	#DIV/0!
P11908	13.5	18.275	1	34.769	0	0	0	0	239570000	12213000	PRPS2	#DIV/0!
Q92890	9.4	18.262	3	34.5	0	0	4680300	0	0	0	UFD1	#DIV/0!
Q969M7	21.6	18.249	3	21.077	0	0	0	0	87447000	0	UBE2F	#DIV/0!
Q6NUK1	7.1	18.161	3	53.354	0	6987400	0	0	65806000	0	SLC25A24	#DIV/0!
O75306	7.3	18.108	3	52.545	0	8444700	0	0	268170000	0	NDUFS2	#DIV/0!
Q99536	9.7	18.103	2	41.92	0	0	0	0	74457000	16611000	VAT1	#DIV/0!
Q9H8W4	20.1	18.099	3	27.797	0	0	0	0	189060000	0	PLEKHF2	#DIV/0!
Q70IA8	15.3	18.096	3	25.622	0	0	0	0	181420000	0	MOB3C	#DIV/0!
P53597	11.8	18.066	3	36.249	0	0	0	0	132640000	0	SUCLG1	#DIV/0!
Q08495	7.9	18.036	3	45.514	62823000	127680000	52080000	0	0	37981000	DMTN	2.03238
Q9NZB2	3.4	18.024	3	121.89	0	0	0	0	81390000	0	FAM120A	#DIV/0!
Q96K76	2.5	18.018	3	157.31	0	0	0	0	101410000	0	USP47	#DIV/0!
O00159	3.2	18.01	3	121.68	0	0	0	0	120580000	25110000	MYO1C	#DIV/0!
Q9BRA2	30.1	17.966	3	13.941	3413300	3687700	0	0	51087000	0	TXNDC17	1.08039
O00743	10.8	17.965	3	35.144	0	0	0	0	146030000	10113000	PPP6C	#DIV/0!
P54819	18.8	17.965	3	26.477	0	9697100	0	0	105170000	12466000	AK2	#DIV/0!
P02042;P69892;P69891;P02100	54.4	17.963	2	16.055	0	0	0	0	42520000	0	HBD	#DIV/0!
Q9NW15	5.9	17.918	3	76.328	0	8169700	0	0	253100000	26870000	ANO10	#DIV/0!
P46977	4	17.902	3	80.529	0	0	0	0	217580000	0	STT3A	#DIV/0!
Q9NSE4	4.2	17.892	3	113.79	0	0	0	0	109600000	0	IARS2	#DIV/0!
Q99829	6.1	17.876	3	59.058	0	0	0	0	311330000	38016000	CPNE1	#DIV/0!
Q15042	4	17.855	3	110.52	0	0	0	0	65640000	0	RAB3GAP1	#DIV/0!
O95140	4.5	17.852	3	86.401	0	0	0	0	71176000	0	MFN2	#DIV/0!
O75165	1.8	17.785	3	254.41	0	0	0	0	55001000	31936000	DNAJC13	#DIV/0!
P42892	7.3	17.775	3	87.163	0	0	0	0	72186000	0	ECE1	#DIV/0!
Q8N5J2;Q8NBR6	6	17.733	3	51.777	0	0	0	0	183470000	24933000	MINDY1	#DIV/0!
Q9H7D0	1.9	17.711	3	215.31	0	0	0	0	58902000	0	DOCK5	#DIV/0!
P28331	7.7	17.682	3	79.467	0	0	0	0	80161000	8938700	NDUFS1	#DIV/0!
A1A4S6	4.6	17.678	3	89.374	0	0	0	0	79290000	0	ARHGAP10	#DIV/0!
P43250;P32298;P34947	9	17.677	3	65.99	0	0	0	0	149280000	0	GRK6	#DIV/0!
P30084	16.6	17.666	3	31.387	0	0	0	0	237650000	0	ECHS1	#DIV/0!
Q9UJW0	8.3	17.625	3	52.337	0	7212400	0	0	174580000	0	DCTN4	#DIV/0!
P31751;Q9Y243;P31749	9.8	17.614	3	55.768	0	0	0	0	127080000	0	AKT2	#DIV/0!
P42574	12.3	17.604	3	31.608	0	7752500	0	0	139020000	20190000	CASP3	#DIV/0!
P49589	4.4	17.594	3	85.472	0	0	0	0	34725000	0	CARS1	#DIV/0!
Q969X5	8.6	17.57	2	32.592	0	4637700	0	0	74557000	0	ERGIC1	#DIV/0!
Q15118	10.8	17.562	3	49.244	0	0	0	0	341210000	19533000	PDK1	#DIV/0!
Q9H6Q3	19.2	17.56	3	28.585	0	0	0	0	122240000	0	SLA2	#DIV/0!
Q9H2K8;Q7L7X3	3.2	17.534	3	105.4	0	0	0	0	297890000	0	TAOK3	#DIV/0!
Q9NRF8	10.1	17.529	3	65.677	0	0	0	0	118480000	0	CTPS2	#DIV/0!
O60234;P60983	24.6	17.465	3	16.801	0	0	0	0	247320000	17510000	GMFG	#DIV/0!
Q8NBQ5	12	17.441	3	32.963	0	0	0	0	53086000	0	HSD17B11	#DIV/0!
P55263	9.9	17.3	3	40.545	0	0	0	0	51162000	0	ADK	#DIV/0!
P14406	27.7	17.272	2	9.3959	0	0	0	0	261610000	54682000	COX7A2	#DIV/0!
O43149	1.5	17.199	3	331.07	0	0	0	0	65463000	0	ZZEF1	#DIV/0!
P32119	23.2	17.167	3	21.892	0	0	0	0	206130000	0	PRDX2	#DIV/0!
Q9H3N1	12.5	17.156	3	31.791	0	0	0	0	94242000	9537200	TMX1	#DIV/0!
O95372	19	17.145	2	24.737	0	0	0	0	134610000	34802000	LYPLA2	#DIV/0!
O75832	18.1	17.141	3	24.428	7415700	5067400	0	0	47373000	3958600	PSMD10	0.683334
Q9NV96	5.5	17.116	3	40.683	0	0	0	0	129510000	12262000	TMEM30A	#DIV/0!
Q96IX5	25.9	17.099	1	6.4575	0	0	0	0	164250000	33781000	ATP5MK	#DIV/0!
Q12906	3.5	17.099	1	95.337	39690000	0	0	0	0	0	ILF3	0
P48736	3.4	17.053	3	126.45	0	0	0	0	114690000	0	PIK3CG	#DIV/0!
Q7L5N1	10.4	17.041	2	36.163	0	0	0	0	112860000	0	COPS6	#DIV/0!
P08754	23.4	17.02	1	40.532	0	5737100	0	0	78721000	10579000	GNAI3	#DIV/0!
O14735	17.4	17.002	3	23.539	0	0	0	0	239030000	0	CDIPT	#DIV/0!
Q9HBH0	14.7	16.962	2	23.625	0	0	0	0	181260000	25421000	RHOF	#DIV/0!
Q9UNF1	6.3	16.928	2	64.953	0	0	0	0	128150000	0	MAGED2	#DIV/0!
P48509	10.7	16.885	3	28.295	0	0	0	0	103560000	34581000	CD151	#DIV/0!
P13861	17.3	16.839	3	45.518	0	0	0	0	78174000	0	PRKAR2A	#DIV/0!
Q8N1G4	6.5	16.817	3	63.472	0	0	0	0	128980000	0	LRRC47	#DIV/0!
Q15363	10.4	16.735	2	22.761	0	0	0	0	69481000	0	TMED2	#DIV/0!
P61803	19.5	16.715	2	12.497	0	0	0	0	688040000	83127000	DAD1	#DIV/0!
P00751	4.1	16.665	3	85.532	0	0	0	0	50128000	0	CFB	#DIV/0!
Q15286	14.4	16.493	2	23.025	0	0	0	0	255290000	64685000	RAB35	#DIV/0!
P49841;P49840	6.2	16.463	3	46.744	0	0	0	0	109450000	15633000	GSK3B	#DIV/0!
O14773	5.7	16.365	2	61.247	0	24189000	0	0	323760000	24260000	TPP1	#DIV/0!
O43776	5.3	16.281	2	62.942	0	0	0	0	68156000	0	NARS1	#DIV/0!
Q15125	12.2	16.082	2	26.352	0	0	0	0	136710000	7288300	EBP	#DIV/0!
Q9H7M9	6.8	16.072	2	33.908	0	0	0	0	96176000	8554700	VSIR	#DIV/0!
O43708	13	16.051	2	24.212	0	0	0	0	152010000	0	GSTZ1	#DIV/0!
P14174	17.4	15.939	2	12.476	213340000	611360000	146990000	0	892490000	933700000	MIF	2.86566
Q9NRW1;Q53S08;Q9H0N0	32.2	15.779	2	23.461	0	12120000	0	0	111560000	64240000	RAB6B	#DIV/0!
Q9Y2X7	3.8	15.779	2	84.34	0	0	0	0	89365000	0	GIT1	#DIV/0!
P09543	5.7	15.666	2	47.578	0	0	0	0	88079000	8877700	CNP	#DIV/0!
Q92930	29	15.658	2	23.584	0	0	0	0	122400000	0	RAB8B	#DIV/0!
Q9UIB8	11	15.481	2	38.782	0	0	0	0	105800000	12384000	CD84	#DIV/0!
P00568	12.9	15.454	2	21.635	12760000	43134000	12813000	0	324420000	40695000	AK1	3.38041
Q99878;Q96KK5;Q9BTM1;Q93077;Q7L7L0;P20671;P0C0S8;P04908;P16104;Q71UI9;P0C0S5;Q8IUE6;Q96QV6	50	15.393	1	13.936	0	0	0	307130000	0	0	H2AC14	#DIV/0!
P67870	11.6	15.141	2	24.942	0	0	0	0	97436000	16517000	CSNK2B	#DIV/0!
O00442	9.3	14.998	2	39.336	0	0	0	0	119440000	13817000	RTCA	#DIV/0!
P57729	16.6	14.925	2	23.712	0	0	0	0	98857000	0	RAB38	#DIV/0!
P49821	7.5	14.884	2	50.817	0	0	0	0	119730000	0	NDUFV1	#DIV/0!
P19634	1.6	14.866	1	90.762	0	0	0	0	56291000	11990000	SLC9A1	#DIV/0!
Q13404	17.7	14.84	1	16.495	0	0	0	0	212720000	46787000	UBE2V1	#DIV/0!
Q14152	2	14.833	2	166.57	0	0	0	0	62072000	0	EIF3A	#DIV/0!
P26447	19.8	14.815	2	11.728	16165000	87240000	28983000	23827000	2140200000	172470000	S100A4	5.39685
Q9Y6M9	12.8	14.734	2	21.831	0	9552100	0	0	122090000	0	NDUFB9	#DIV/0!
P68402	17	14.722	2	25.569	0	0	0	0	21624000	0	PAFAH1B2	#DIV/0!
O94979	3.2	14.702	2	133.01	0	0	0	0	38728000	0	SEC31A	#DIV/0!
P10124	8.2	14.653	1	17.652	37074000	40499000	38755000	32745000	39753000	0	SRGN	1.09238
P23743	5.3	14.61	2	82.629	0	0	0	0	87782000	0	DGKA	#DIV/0!
P30046;A6NHG4	21.2	14.597	2	12.712	0	13305000	7204800	0	63352000	23318000	DDT	#DIV/0!
Q01469	10.4	14.564	1	15.164	0	0	0	0	76668000	0	FABP5	#DIV/0!
Q8TBC4	5.6	14.475	2	51.852	0	0	0	0	301760000	0	UBA3	#DIV/0!
P01042	2.2	14.469	1	71.957	0	0	0	0	43621000	0	KNG1	#DIV/0!
P23786	4.4	14.441	2	73.776	0	0	0	0	111290000	13992000	CPT2	#DIV/0!
Q9Y3E0	16.7	14.427	2	15.425	0	19805000	5365000	0	156500000	50187000	GOLT1B	#DIV/0!
O00487	12.6	14.413	2	34.577	0	0	0	0	110300000	31806000	PSMD14	#DIV/0!
P43155	4.6	14.397	2	70.857	0	7290000	0	0	86440000	21945000	CRAT	#DIV/0!
P26885	16.9	14.335	2	15.649	7644400	0	12815000	0	86413000	0	FKBP2	0
P47897	3	14.321	2	87.798	0	2950600	0	0	39392000	7850000	QARS1	#DIV/0!
P16278	4.4	14.293	2	76.074	0	0	0	0	163150000	0	GLB1	#DIV/0!
P84085	50.6	14.293	2	20.529	0	0	0	0	133160000	0	ARF5	#DIV/0!
Q9UFN0	10.5	14.256	2	28.466	11739000	22839000	13775000	0	0	18269000	NIPSNAP3A	1.94557
O60763	3.7	14.206	2	107.89	0	6208900	0	0	196640000	25310000	USO1	#DIV/0!
O94925	5.4	14.192	2	73.46	0	0	0	0	26409000	6046200	GLS	#DIV/0!
Q9NZ32	7.2	14.188	2	46.306	0	0	0	0	62367000	0	ACTR10	#DIV/0!
O75251	10.8	14.182	2	23.563	0	0	0	0	76857000	0	NDUFS7	#DIV/0!
Q9Y2T2	8.1	14.166	2	46.939	0	0	0	0	103880000	0	AP3M1	#DIV/0!
Q07021	5.3	14.112	1	31.362	39451000	0	5355000	0	0	0	C1QBP	0
Q99704	5.8	14.086	1	52.391	0	0	0	0	71356000	18281000	DOK1	#DIV/0!
P61009	11.1	14.064	2	20.313	0	0	0	0	98176000	0	SPCS3	#DIV/0!
O75964	23.3	14.048	2	11.428	0	14057000	0	0	197490000	25632000	ATP5MG	#DIV/0!
O14734	10	14.015	2	35.914	0	0	0	0	136070000	0	ACOT8	#DIV/0!
Q9H0E2	10.6	13.94	2	30.281	0	0	0	0	75241000	8548000	TOLLIP	#DIV/0!
O75396	13.5	13.932	2	24.74	0	0	0	0	160870000	44196000	SEC22B	#DIV/0!
P20336	10.5	13.921	1	24.984	0	0	0	0	133530000	0	RAB3A	#DIV/0!
Q96F07	9.9	13.859	2	148.4	0	0	0	0	141980000	24617000	CYFIP2	#DIV/0!
P35613	6	13.854	2	42.2	0	0	0	0	228150000	0	BSG	#DIV/0!
Q96KP1	2.5	13.845	2	104.07	0	0	0	0	80616000	0	EXOC2	#DIV/0!
Q658Y4	2.7	13.817	2	93.908	0	0	0	0	59128000	0	FAM91A1	#DIV/0!
P15924	1	13.808	2	331.77	9167600	12505000	9545000	0	0	0	DSP	1.36404
Q9BRG1	14.2	13.76	2	20.747	0	0	0	0	73773000	0	VPS25	#DIV/0!
O60496	7.5	13.756	2	45.378	5277200	0	7587900	0	132080000	25507000	DOK2	0
P15529	3.8	13.741	1	43.747	0	0	0	0	33451000	0	CD46	#DIV/0!
P32456;P32455	4.7	13.74	2	67.208	0	0	0	0	42080000	0	GBP2	#DIV/0!
Q99683;Q6ZN16	1.7	13.732	2	154.54	0	0	0	0	73816000	8340200	MAP3K5	#DIV/0!
P22102	3.4	13.686	2	107.77	0	0	0	0	83117000	8696600	GART	#DIV/0!
P28288	3.2	13.653	2	75.475	0	0	0	0	72640000	0	ABCD3	#DIV/0!
P42025	9	13.584	2	42.293	0	0	0	0	248930000	69567000	ACTR1B	#DIV/0!
Q92973	2.6	13.58	2	102.35	0	0	0	0	116210000	0	TNPO1	#DIV/0!
Q96A65	3	13.568	2	110.5	0	0	0	0	58632000	0	EXOC4	#DIV/0!
P28065	11.4	13.535	2	23.264	0	0	0	0	195430000	0	PSMB9	#DIV/0!
Q13131;P54646	4.5	13.526	2	64.009	0	0	0	0	92086000	0	PRKAA1	#DIV/0!
Q15046	4.5	13.498	2	68.047	0	0	0	0	62257000	0	KARS1	#DIV/0!
Q9Y6B6	25.8	13.492	2	22.41	0	0	0	0	39565000	0	SAR1B	#DIV/0!
Q8TAT6	4.4	13.461	2	68.119	0	0	0	0	120700000	12230000	NPLOC4	#DIV/0!
Q8IZP2;P50502;Q8NFI4	12.5	13.451	2	27.406	0	0	0	0	88670000	0	ST13P4	#DIV/0!
Q6P3X3	4.2	13.443	2	96.631	0	0	0	0	27898000	0	TTC27	#DIV/0!
Q04759	5.7	13.418	2	81.864	0	0	0	0	152400000	0	PRKCQ	#DIV/0!
Q86UF1	4.6	13.411	1	31.538	0	0	0	0	84569000	3836400	TSPAN33	#DIV/0!
P55212	8.9	13.358	2	33.31	0	0	0	0	61269000	0	CASP6	#DIV/0!
P01860	22.9	13.333	2	49.092	13110000	4925400	2750800	0	121190000	8060000	IGHG3	0.375698
P61020	22.8	13.33	2	23.707	0	0	0	0	167450000	0	RAB5B	#DIV/0!
P06748	16.7	13.33	2	32.575	24615000	0	0	0	0	0	NPM1	0
O60645	3.4	13.292	2	85.566	0	0	0	0	57690000	0	EXOC3	#DIV/0!
P61088;Q5JXB2	18.4	13.267	2	17.138	0	0	0	0	394760000	67260000	UBE2N	#DIV/0!
Q684P5	5.2	13.264	2	80.055	0	24397000	0	0	44847000	29345000	RAP1GAP2	#DIV/0!
Q9ULC5	3.5	13.237	2	75.99	0	0	0	0	135600000	0	ACSL5	#DIV/0!
P24752	6.8	13.219	2	45.199	0	0	0	0	26243000	0	ACAT1	#DIV/0!
P46734	6.3	13.201	2	39.318	0	0	0	0	117890000	0	MAP2K3	#DIV/0!
Q9BWS9	10.4	13.194	2	44.94	0	0	0	0	24927000	0	CHID1	#DIV/0!
P31153;Q00266	8.9	13.193	2	43.66	28858000	38015000	12381000	0	0	11498000	MAT2A	1.31731
Q5VIR6	4.7	13.158	2	94.404	0	0	0	0	37887000	0	VPS53	#DIV/0!
O14579	10.1	13.151	2	34.482	0	9668800	0	0	214250000	29884000	COPE	#DIV/0!
Q9P0J0	16	13.119	2	16.698	0	0	0	0	120150000	0	NDUFA13	#DIV/0!
P15880	10.2	13.074	2	31.324	31548000	20766000	0	0	10276000	0	RPS2	0.658235
P02730	3.5	13.068	2	101.79	0	4211700	0	0	68571000	5994600	SLC4A1	#DIV/0!
Q96P70	3.6	13.062	2	115.96	0	0	0	0	96165000	0	IPO9	#DIV/0!
Q05397	1.8	13.033	2	119.23	0	0	0	0	154180000	0	PTK2	#DIV/0!
P05166	6.1	13.009	2	58.215	0	0	0	0	93032000	9219500	PCCB	#DIV/0!
Q9NZQ3	2.8	12.982	2	78.959	7631800	0	7335100	0	81797000	10640000	NCKIPSD	0
P12268	6.4	12.963	2	55.804	0	0	0	0	85571000	0	IMPDH2	#DIV/0!
Q04771	4.7	12.958	2	57.152	0	0	0	0	38089000	0	ACVR1	#DIV/0!
Q9UEY8	3.4	12.95	2	79.154	0	0	0	0	103810000	0	ADD3	#DIV/0!
Q15005	12.4	12.909	2	25.003	0	0	0	0	166320000	0	SPCS2	#DIV/0!
O00483	24.7	12.884	2	9.3697	0	0	0	0	415070000	0	NDUFA4	#DIV/0!
Q0ZGT2	3.7	12.826	2	80.657	4945900	0	7622700	8313000	83984000	32341000	NEXN	0
Q99501	3.4	12.805	2	72.716	0	0	0	0	44384000	0	GAS2L1	#DIV/0!
P07339	6.8	12.79	2	44.552	0	0	0	0	237420000	0	CTSD	#DIV/0!
O43182	3.3	12.781	2	105.95	12182000	0	0	0	32216000	0	ARHGAP6	0
P13798	2.9	12.774	2	81.224	0	0	0	0	268960000	34995000	APEH	#DIV/0!
P17612	30.5	12.766	2	40.589	0	0	0	0	125740000	0	PRKACA	#DIV/0!
Q12882	2.5	12.739	2	111.4	0	0	0	0	79572000	0	DPYD	#DIV/0!
Q9H0R4	8.1	12.726	2	28.536	0	0	0	0	248380000	0	HDHD2	#DIV/0!
P33176;O60282;Q12840	2.6	12.722	2	109.68	0	0	0	0	110290000	0	KIF5B	#DIV/0!
P49619	4.3	12.676	2	89.123	0	0	0	0	102850000	0	DGKG	#DIV/0!
Q9UHA4	12.9	12.671	2	13.623	3713000	8447200	0	0	128440000	16249000	LAMTOR3	2.27503
Q9BQB6	8	12.658	1	18.234	0	0	0	0	67077000	0	VKORC1	#DIV/0!
Q9BT22	6.2	12.656	2	52.518	0	0	0	0	14854000	0	ALG1	#DIV/0!
Q5GLZ8	2.4	12.628	2	118.56	0	0	0	0	65823000	0	HERC4	#DIV/0!
Q9HCM2;O75051;Q9UIW2	1.5	12.61	2	212.45	0	0	0	0	58330000	4864600	PLXNA4	#DIV/0!
A6NDU8	7.8	12.589	2	33.62	0	0	0	0	65009000	0	RIMOC1	#DIV/0!
Q9ULL4	2.6	12.583	2	206.84	0	77502000	0	0	25992000	0	PLXNB3	#DIV/0!
P35998	5.1	12.57	2	48.633	0	0	0	0	102540000	0	PSMC2	#DIV/0!
P61604	25.5	12.568	2	10.932	98914000	13658000	0	0	0	0	HSPE1	0.13808
Q9NS28	12.3	12.567	2	27.582	0	4626000	0	0	65740000	23359000	RGS18	#DIV/0!
P30419;O60551	4.8	12.546	2	56.806	0	0	0	0	81742000	0	NMT1	#DIV/0!
P05165	3.7	12.544	2	80.058	0	0	0	0	83306000	0	PCCA	#DIV/0!
Q96AP7	7.7	12.54	2	41.176	0	0	0	0	109070000	0	ESAM	#DIV/0!
O43264	1.7	12.539	1	88.828	0	0	0	0	32745000	0	ZW10	#DIV/0!
P02765	8.2	12.506	2	39.34	0	7448300	0	0	0	22535000	AHSG	#DIV/0!
Q96E17	15	12.486	2	25.952	0	0	0	0	99515000	57225000	RAB3C	#DIV/0!
Q16822	5.3	12.477	2	70.698	0	0	0	0	169850000	0	PCK2	#DIV/0!
O95299	7.3	12.477	2	40.75	0	0	0	0	62743000	0	NDUFA10	#DIV/0!
P15531	34.2	12.472	1	17.149	0	0	0	0	18913000	0	NME1	#DIV/0!
Q92747	7.6	12.467	2	41.569	0	0	0	0	113410000	0	ARPC1A	#DIV/0!
O43427	7.7	12.463	2	41.878	0	0	0	0	63001000	0	FIBP	#DIV/0!
P10301;P62070	14.2	12.458	2	23.48	12032000	22772000	0	0	114090000	0	RRAS	1.89262
Q8NBL1	8.9	12.439	2	46.189	0	0	0	0	26558000	0	POGLUT1	#DIV/0!
Q99733	9.6	12.428	2	42.823	0	0	0	0	0	11555000	NAP1L4	#DIV/0!
O43815	3.5	12.424	2	86.131	0	0	0	0	289400000	0	STRN	#DIV/0!
Q9UQ13	4.1	12.42	2	64.887	0	0	0	0	14346000	0	SHOC2	#DIV/0!
P08240	3.9	12.418	2	69.81	0	0	0	0	47811000	0	SRPRA	#DIV/0!
O94874	4	12.402	2	89.594	0	0	0	0	46567000	12645000	UFL1	#DIV/0!
Q9UBQ7	12.8	12.391	2	35.668	0	0	0	0	232700000	0	GRHPR	#DIV/0!
O15084	2.4	12.389	2	112.96	0	0	0	0	32258000	0	ANKRD28	#DIV/0!
Q9Y265	4.6	12.373	2	50.227	0	0	0	0	103810000	0	RUVBL1	#DIV/0!
Q5I7T1;Q5BKT4	3.8	12.372	2	55.447	0	0	0	0	67836000	0	ALG10B	#DIV/0!
P46939	1	12.347	2	394.46	0	0	0	0	93090000	0	UTRN	#DIV/0!
P78344	2.2	12.326	2	102.36	0	0	0	0	99166000	28058000	EIF4G2	#DIV/0!
Q9Y316	12.8	12.315	2	33.733	0	0	0	0	67348000	0	MEMO1	#DIV/0!
Q9H3P7	5.3	12.298	2	60.593	0	0	0	0	87576000	0	ACBD3	#DIV/0!
P18085	41.1	12.276	2	20.511	0	24677000	0	0	320500000	52058000	ARF4	#DIV/0!
Q15386	2.4	12.272	2	123.92	0	0	0	0	54459000	0	UBE3C	#DIV/0!
Q8N490	6.8	12.255	1	42.875	0	0	0	0	52090000	0	PNKD	#DIV/0!
Q00577	5.6	12.227	2	34.91	0	0	0	0	116600000	0	PURA	#DIV/0!
Q6YP21	6.2	12.227	2	51.4	0	0	0	0	46444000	0	KYAT3	#DIV/0!
Q92556	3.2	12.205	2	83.829	0	0	0	0	52363000	0	ELMO1	#DIV/0!
O60888	15.1	12.202	1	19.116	0	0	0	0	18192000	8968100	CUTA	#DIV/0!
Q9BTV4	6	12.192	2	44.875	0	0	0	0	103270000	0	TMEM43	#DIV/0!
Q9NUJ1	11.8	12.186	2	33.932	0	0	0	0	43189000	0	ABHD10	#DIV/0!
Q7Z2W4	2.4	12.184	2	101.43	0	0	0	0	80800000	8558100	ZC3HAV1	#DIV/0!
Q9Y6I9	8.9	12.175	2	34.188	0	0	0	0	112320000	0	TEX264	#DIV/0!
Q12931	3.8	12.171	2	80.109	0	0	0	0	34619000	0	TRAP1	#DIV/0!
Q8NCM8	0.8	12.169	2	492.62	58219000	23435000	49779000	0	0	56120000	DYNC2H1	0.402532
P51153	21.2	12.166	2	22.774	0	0	0	0	159790000	0	RAB13	#DIV/0!
Q9UEW8	3.7	12.165	2	59.473	0	0	0	0	28181000	21987000	STK39	#DIV/0!
Q9H2U2	8.1	12.151	2	37.92	0	0	0	0	136130000	28370000	PPA2	#DIV/0!
Q9Y619	9.6	12.135	2	32.736	0	0	0	0	25919000	16073000	SLC25A15	#DIV/0!
Q8N5C1	6.1	12.134	2	35.17	0	0	0	0	92446000	14719000	CALHM5	#DIV/0!
P35611	4.5	12.131	2	80.954	0	0	0	0	11922000	0	ADD1	#DIV/0!
Q15018	7.2	12.121	2	46.9	0	0	0	0	54875000	0	ABRAXAS2	#DIV/0!
P24534	12.4	12.115	2	24.763	5607500	0	0	0	66767000	0	EEF1B2	0
Q13724	3.6	12.108	2	91.916	0	0	0	0	19204000	0	MOGS	#DIV/0!
O94973	8.4	12.097	2	103.96	0	0	0	0	73550000	4863400	AP2A2	#DIV/0!
P05109	23.7	12.09	2	10.834	6902500	7125400	15750000	0	0	0	S100A8	1.03229
Q9Y3P9	2.3	12.086	2	121.74	0	0	0	0	365210000	0	RABGAP1	#DIV/0!
P51665	7.1	12.072	2	37.025	0	0	0	0	71279000	0	PSMD7	#DIV/0!
P53680	14.1	12.06	2	17.018	0	4973800	0	0	33454000	25410000	AP2S1	#DIV/0!
Q9UHL4	4.5	12.059	2	54.341	0	0	0	0	76712000	0	DPP7	#DIV/0!
Q9Y6F6	2.8	12.054	2	97.956	0	0	0	0	44202000	0	IRAG1	#DIV/0!
Q96CS3	8.1	12.046	2	52.623	0	0	0	0	63482000	0	FAF2	#DIV/0!
Q9UNM6	5.9	12.023	2	42.945	0	0	0	0	259270000	0	PSMD13	#DIV/0!
O15117	3.1	12.007	2	85.386	5719400	0	3692900	0	33679000	0	FYB1	0
Q96S97	6.5	12.002	2	35.273	0	0	0	0	0	133630000	MYADM	#DIV/0!
Q8TDX7;Q9HC98	6.6	11.999	2	34.551	0	0	0	0	93132000	0	NEK7	#DIV/0!
P08236	2	11.995	1	74.731	0	0	0	0	26800000	0	GUSB	#DIV/0!
Q9Y6V0	0.4	11.994	2	560.69	0	0	0	0	423450000	593280000	PCLO	#DIV/0!
Q8NBS9	6	11.989	2	47.628	0	0	0	0	42292000	0	TXNDC5	#DIV/0!
P63218;A0A804HLA8	27.9	11.987	2	7.3184	0	0	0	0	78624000	11742000	GNG5	#DIV/0!
A6NDG6	10	11.979	2	34.006	0	0	0	0	49023000	0	PGP	#DIV/0!
Q6ZSS7	3.3	11.979	1	88.087	0	0	0	0	11131000	0	MFSD6	#DIV/0!
Q5SW96	10.4	11.941	2	33.885	0	0	0	0	26545000	24328000	LDLRAP1	#DIV/0!
Q92905	8.1	11.936	2	37.578	0	0	0	0	95075000	0	COPS5	#DIV/0!
Q9HB71	14	11.927	2	26.21	0	17980000	0	0	98416000	0	CACYBP	#DIV/0!
O15111	3.6	11.924	2	84.639	0	0	0	0	22898000	0	CHUK	#DIV/0!
Q8NCW5	12.2	11.912	2	31.674	0	0	0	0	126190000	0	NAXE	#DIV/0!
O43592	2.8	11.888	2	109.96	0	0	0	0	15973000	0	XPOT	#DIV/0!
Q9Y3A6	9.6	11.877	2	26.005	0	0	0	0	81421000	0	TMED5	#DIV/0!
Q96G23	6.3	11.853	2	44.876	0	28323000	0	0	453810000	61485000	CERS2	#DIV/0!
P49247	8	11.853	2	33.269	0	0	0	0	39221000	0	RPIA	#DIV/0!
Q9P2R3	1.8	11.83	2	128.4	0	0	0	0	19602000	0	ANKFY1	#DIV/0!
O14920	4	11.824	2	86.563	0	0	0	0	33833000	0	IKBKB	#DIV/0!
O95319	4.1	11.823	2	54.284	0	0	0	0	96475000	0	CELF2	#DIV/0!
O95573	3.6	11.797	2	80.419	0	0	0	0	32635000	0	ACSL3	#DIV/0!
Q5TEC6;Q6NXT2;Q71DI3;Q16695;P84243;P68431	11.8	11.788	2	15.43	18984000	27132000	17624000	221770000	0	12087000	H3-7	1.4292
P07814	1.7	11.786	2	170.59	0	18655000	0	0	49526000	0	EPRS1	#DIV/0!
O43920	20.8	11.782	2	12.517	0	0	0	0	24720000	6066800	NDUFS5	#DIV/0!
Q8IZ07	4.1	11.772	2	67.618	0	0	0	0	15234000	0	ANKRD13A	#DIV/0!
P20338	17	11.758	2	24.389	0	0	0	0	151520000	0	RAB4A	#DIV/0!
Q02252	4.7	11.758	2	57.839	0	0	0	0	59908000	0	ALDH6A1	#DIV/0!
P98171	3.1	11.755	2	105.02	0	0	0	0	9973500	0	ARHGAP4	#DIV/0!
Q13177;Q59FN2;O75914	4	11.734	2	58.042	0	0	0	0	85202000	0	PAK2	#DIV/0!
P02749	7.5	11.73	2	38.298	0	0	0	0	164480000	17232000	APOH	#DIV/0!
Q9BZH6	1.8	11.73	2	136.68	0	0	0	0	125290000	0	WDR11	#DIV/0!
O43639	6.3	11.729	2	42.915	0	0	0	0	66709000	0	NCK2	#DIV/0!
Q99523	2.6	11.707	2	92.067	0	0	0	0	72614000	0	SORT1	#DIV/0!
Q86YS7	3.2	11.701	2	110.45	0	0	0	0	29522000	0	C2CD5	#DIV/0!
Q16775	9.4	11.696	2	33.805	0	0	0	0	34594000	0	HAGH	#DIV/0!
P52333	3	11.689	2	125.1	0	0	0	0	143650000	0	JAK3	#DIV/0!
Q15172	6	11.689	2	56.193	0	0	0	0	51434000	0	PPP2R5A	#DIV/0!
Q06323	8.8	11.677	2	28.723	0	6236800	0	0	78427000	11068000	PSME1	#DIV/0!
Q9H251	0.6	11.671	2	369.49	0	51187000	0	80417000	0	0	CDH23	#DIV/0!
Q9UI09	17.2	11.669	2	17.114	0	6497900	0	0	74990000	0	NDUFA12	#DIV/0!
P01133	1.7	11.664	2	133.99	0	0	0	0	72624000	0	EGF	#DIV/0!
O60841	2	11.66	2	138.83	0	0	0	0	58443000	0	EIF5B	#DIV/0!
O95865	8.8	11.605	2	29.644	0	0	0	0	74422000	6494900	DDAH2	#DIV/0!
P50213	6	11.601	2	39.591	0	3812900	0	0	136640000	12577000	IDH3A	#DIV/0!
P35241	16.1	11.596	2	68.563	0	0	0	0	70393000	0	RDX	#DIV/0!
O94804	2.6	11.587	2	112.13	0	0	0	0	48841000	0	STK10	#DIV/0!
Q9Y6E2	6.7	11.586	2	48.162	0	0	0	0	80428000	0	BZW2	#DIV/0!
P45954	6.5	11.578	2	47.485	0	0	0	0	0	8564300	ACADSB	#DIV/0!
Q9GZU7;O15194	8.4	11.553	2	29.203	0	4264900	0	0	420990000	11688000	CTDSP1	#DIV/0!
Q6PL24	5.5	11.547	2	35.74	0	0	0	0	96952000	13259000	TMED8	#DIV/0!
Q13507;Q9Y210;Q9HCX4	2	11.543	2	105.54	0	0	0	0	34967000	0	TRPC3	#DIV/0!
Q92572	9.8	11.537	2	21.732	0	0	0	0	31915000	0	AP3S1	#DIV/0!
Q08722	5.9	11.533	2	35.213	0	35002000	0	0	897960000	133380000	CD47	#DIV/0!
Q14088	8.9	11.532	2	26.592	0	0	0	0	16516000	16147000	RAB33A	#DIV/0!
Q7Z434	5.6	11.504	2	56.527	0	0	0	0	14813000	0	MAVS	#DIV/0!
A1L0T0	5.4	11.49	2	67.867	0	0	0	0	91744000	0	ILVBL	#DIV/0!
O14578	1.3	11.477	2	231.43	137210000	0	11784000	0	0	131000000	CIT	0
Q9HB90	6.8	11.452	2	44.223	0	0	0	0	34766000	0	RRAGC	#DIV/0!
A0A8I5KQE6;P08865	4.4	11.435	1	32.909	0	0	0	0	58843000	0	RPSA2	#DIV/0!
O95563	17.3	11.426	2	14.279	0	0	0	0	49489000	0	MPC2	#DIV/0!
Q15629	2.9	11.422	1	43.071	0	0	0	0	48863000	0	TRAM1	#DIV/0!
O15439	2.1	11.421	2	149.52	0	0	0	0	87401000	0	ABCC4	#DIV/0!
Q9UJS0;O75746	5	11.414	2	74.175	0	0	0	0	45548000	0	SLC25A13	#DIV/0!
P13473	4.9	11.412	2	44.96	0	0	0	0	68940000	0	LAMP2	#DIV/0!
Q99627	12.4	11.388	1	23.225	0	0	0	0	17197000	0	COPS8	#DIV/0!
P49321	3.6	11.384	1	85.237	20142000	0	0	0	0	0	NASP	0
Q9UPU5	0.9	11.381	2	294.36	0	0	0	0	42170000	0	USP24	#DIV/0!
Q9UKV8;Q9UL18;Q9H9G7;Q9HCK5	3.7	11.369	2	97.207	0	30324000	0	0	53449000	0	AGO2	#DIV/0!
P61081	10.4	11.368	2	20.9	0	0	0	0	97756000	0	UBE2M	#DIV/0!
P13693	20.3	11.365	2	19.595	0	0	0	0	20137000	0	TPT1	#DIV/0!
P61221	3.5	11.354	2	67.314	0	0	0	0	65406000	0	ABCE1	#DIV/0!
Q9H0P0	7.4	11.346	2	37.948	0	0	0	0	136890000	0	NT5C3A	#DIV/0!
Q9UBQ5	11.5	11.334	2	25.059	0	0	0	0	83242000	22577000	EIF3K	#DIV/0!
P07686	6.8	11.331	2	63.137	0	0	0	0	69916000	0	HEXB	#DIV/0!
Q96FN4	4.2	11.325	1	61.189	0	0	0	0	156130000	31661000	CPNE2	#DIV/0!
Q9H9B4	7.1	11.319	2	35.619	0	0	0	0	92106000	0	SFXN1	#DIV/0!
P53992	3.3	11.303	2	118.32	0	0	0	0	46944000	0	SEC24C	#DIV/0!
P42704	1.8	11.299	2	157.9	0	0	0	0	20762000	0	LRPPRC	#DIV/0!
Q9BV20	6.2	11.286	2	39.149	0	0	0	0	69676000	0	MRI1	#DIV/0!
P38117	9.4	11.244	2	27.843	0	0	0	0	238380000	0	ETFB	#DIV/0!
Q93034	3.6	11.244	2	90.954	0	0	0	0	49588000	0	CUL5	#DIV/0!
P18084	4.4	11.235	2	88.053	0	0	0	0	23183000	7468800	ITGB5	#DIV/0!
Q8WXF7	4.1	11.221	2	63.543	0	0	0	0	131090000	29318000	ATL1	#DIV/0!
Q8IXI2;Q8IXI1	3.2	11.208	2	70.783	0	0	0	0	55755000	0	RHOT1	#DIV/0!
Q9NXR7	3.7	11.19	1	43.551	0	0	0	0	51178000	0	BABAM2	#DIV/0!
Q12982	5.1	11.184	2	36.017	0	0	0	0	147640000	14176000	BNIP2	#DIV/0!
Q9UHQ4	6.2	11.176	1	28.32	0	0	0	0	34206000	4391300	BCAP29	#DIV/0!
Q9H7J1	7.9	11.157	2	30.643	0	7485400	0	0	32297000	0	PPP1R3E	#DIV/0!
Q6UWP7	4.3	11.151	2	48.92	0	0	0	0	58454000	0	LCLAT1	#DIV/0!
P11171	3	11.138	2	97.016	0	0	0	0	81530000	0	EPB41	#DIV/0!
P35580	9.6	11.112	2	229	0	0	5760500	0	0	17881000	MYH10	#DIV/0!
Q9GZT8	5	11.083	2	41.968	0	0	0	0	14000000	0	NIF3L1	#DIV/0!
Q15389	6.6	11.078	2	57.512	0	0	0	0	68149000	0	ANGPT1	#DIV/0!
O75970	1.3	11.077	2	221.62	99735000	93203000	0	0	0	83575000	MPDZ	0.934506
Q9NZ01	5.8	11.062	2	36.034	0	0	0	0	45158000	0	TECR	#DIV/0!
Q13098	3.7	11.037	2	55.536	0	0	0	0	118760000	0	GPS1	#DIV/0!
Q9BXJ9;Q6N069	2.3	11.011	2	101.27	0	0	0	0	47731000	0	NAA15	#DIV/0!
Q8IXJ9	5.5	11	2	165.43	0	0	0	0	243280000	64149000	ASXL1	#DIV/0!
Q15771	9.4	10.995	2	23.058	0	0	0	0	109920000	0	RAB30	#DIV/0!
Q6P1A2	3.9	10.966	2	56.034	0	0	0	0	123710000	0	LPCAT3	#DIV/0!
Q96H79	6.3	10.959	2	32.962	0	0	0	0	48914000	0	ZC3HAV1L	#DIV/0!
O95182	16.8	10.955	2	12.551	0	0	5762600	0	0	0	NDUFA7	#DIV/0!
Q00169	7.4	10.952	2	31.806	0	0	0	0	61177000	0	PITPNA	#DIV/0!
P63220	16.9	10.937	1	9.1113	6362300	0	0	0	0	0	RPS21	0
P29279	5.4	10.903	2	38.091	0	0	0	0	89233000	0	CCN2	#DIV/0!
Q8NEW0	4	10.825	1	41.625	0	0	0	0	53801000	0	SLC30A7	#DIV/0!
Q6ZUX7	11	10.728	1	24.486	0	8452000	0	0	135680000	0	LHFPL2	#DIV/0!
P51570	2.8	10.396	1	42.272	0	0	0	0	58740000	0	GALK1	#DIV/0!
A0A0C4DH42;P0DP02;A0A0J9YVY3;A0A0B4J1X5;A0A0B4J1V1;P01767;P01780;P01772;P01763;P01762	9.5	10.366	1	12.698	20864000	6852200	13519000	19236000	24587000	11169000	IGHV3-66	0.328422
P17066;P48741	10.9	10.36	1	71.027	0	79254000	0	85079000	516810000	140680000	HSPA6	#DIV/0!
Q9NS69	8.5	10.335	1	15.521	0	0	0	0	0	0	TOMM22	#DIV/0!
P06730	6.5	9.965	1	25.097	0	0	0	0	112760000	6517000	EIF4E	#DIV/0!
P42680	2.2	9.9636	1	73.58	0	0	0	0	49151000	7062700	TEC	#DIV/0!
Q8IYT4	2.2	9.8148	1	61.252	9089800	76124000	12636000	0	1451700000	175670000	KATNAL2	8.37466
Q9UBN7	1	9.4102	1	131.42	0	0	0	0	24576000	0	HDAC6	#DIV/0!
Q16836	8.3	9.3681	1	34.293	0	31520000	0	0	0	0	HADH	#DIV/0!
Q9UH62	3.4	9.3501	1	42.5	0	0	0	0	80618000	0	ARMCX3	#DIV/0!
O00264	7.2	9.2933	1	21.671	0	0	0	0	102120000	0	PGRMC1	#DIV/0!
P47813;O14602	9.7	9.2879	1	16.46	14119000	0	0	0	0	0	EIF1AX	0
Q00839	2.9	9.0587	1	90.583	34837000	18734000	16764000	0	0	0	HNRNPU	0.537762
Q9Y4K3	2.1	8.9544	1	59.573	0	0	0	0	24918000	0	TRAF6	#DIV/0!
O95433	6.5	8.9481	1	38.274	0	0	0	0	51947000	0	AHSA1	#DIV/0!
Q5T447	1.4	8.925	1	97.112	0	0	0	0	50528000	8174900	HECTD3	#DIV/0!
O60884	3.2	8.9101	1	45.745	0	2652100	0	0	15097000	0	DNAJA2	#DIV/0!
Q9GZZ9	6.7	8.8901	1	44.863	0	0	0	0	55234000	0	UBA5	#DIV/0!
Q9P1F3	16	8.8149	1	9.0564	3655200	10169000	13709000	13578000	52169000	0	ABRACL	2.78206
Q15813	4.4	8.6951	1	59.345	0	0	0	0	21453000	0	TBCE	#DIV/0!
O94905	3.5	8.6862	1	37.839	0	0	0	0	23810000	0	ERLIN2	#DIV/0!
P23246	2	8.6841	1	76.149	20062000	0	0	0	0	0	SFPQ	0
O60749	2.7	8.6789	1	58.47	0	0	0	0	25017000	0	SNX2	#DIV/0!
Q8NFV4	3.9	8.6775	1	33.746	0	0	0	0	56734000	0	ABHD11	#DIV/0!
Q12805	2.6	8.5904	1	54.64	0	0	0	0	14106000	0	EFEMP1	#DIV/0!
O43772	7.6	8.5809	1	32.943	0	0	0	0	71544000	0	SLC25A20	#DIV/0!
Q00796	4.2	8.5248	1	38.324	0	0	0	0	33548000	0	SORD	#DIV/0!
P18440	5.2	8.3801	1	33.898	0	0	0	0	40704000	0	NAT1	#DIV/0!
P22612	12.3	8.3295	1	40.434	0	0	0	0	130420000	102400000	PRKACG	#DIV/0!
Q9Y385	4.1	8.2437	1	35.198	0	0	0	0	43542000	0	UBE2J1	#DIV/0!
P49915	3.8	8.1344	1	76.715	0	0	0	0	38611000	0	GMPS	#DIV/0!
Q15435	5.3	8.113	1	41.564	0	0	0	0	39136000	0	PPP1R7	#DIV/0!
Q13148	2.9	8.044	1	44.739	0	0	0	0	42870000	0	TARDBP	#DIV/0!
Q9UID3	2.7	8.0084	1	86.041	0	0	0	0	20269000	0	VPS51	#DIV/0!
P05121	4.2	7.9574	1	45.059	0	0	0	0	40932000	0	SERPINE1	#DIV/0!
Q02790	3.3	7.9254	1	51.804	0	0	0	0	1162500000	117990000	FKBP4	#DIV/0!
Q9NZL9	3.9	7.893	1	37.551	0	0	0	0	37088000	0	MAT2B	#DIV/0!
P61962	3.2	7.8678	1	38.926	0	0	0	0	14097000	0	DCAF7	#DIV/0!
Q8WUD1	30.6	7.8553	1	24.214	0	0	0	0	28876000	0	RAB2B	#DIV/0!
P0CG30;P0CG29	5.3	7.8188	1	27.507	0	0	0	0	52079000	8111300	GSTT2B	#DIV/0!
O95139	10.2	7.7187	1	15.489	0	0	0	0	39093000	0	NDUFB6	#DIV/0!
O00629;O00505	2.7	7.6824	1	57.886	0	0	0	0	104030000	25006000	KPNA4	#DIV/0!
P07947;P06239	11.6	7.6761	1	60.801	0	0	0	0	65758000	0	YES1	#DIV/0!
O43561	6.1	7.5829	1	27.929	0	0	0	0	17851000	0	LAT	#DIV/0!
P34931	19.2	7.5768	1	70.374	42336000	22722000	39072000	43413000	0	39741000	HSPA1L	0.536706
P50583	16.3	7.5653	1	16.829	0	0	0	0	69392000	0	NUDT2	#DIV/0!
P49902	2.3	7.547	1	64.969	0	0	0	0	23755000	0	NT5C2	#DIV/0!
Q9UKE5	1.5	7.5064	1	154.94	0	0	0	0	59896000	0	TNIK	#DIV/0!
P31942	6.1	7.4901	1	36.926	23592000	14043000	9569500	0	0	0	HNRNPH3	0.595244
O75663	7.7	7.4892	1	31.444	0	0	0	0	70732000	12946000	TIPRL	#DIV/0!
Q69YW2	9.2	7.4776	1	15.007	0	0	0	0	39708000	13834000	STUM	#DIV/0!
P57088	4	7.4588	1	27.978	0	0	0	0	44588000	0	TMEM33	#DIV/0!
P53041	2.6	7.4424	1	56.878	0	0	0	0	40077000	0	PPP5C	#DIV/0!
Q58FF6	4.2	7.3872	1	58.264	0	0	0	0	140250000	0	HSP90AB4P	#DIV/0!
P00846	4.4	7.3817	1	24.817	0	0	0	0	87139000	0	MT-ATP6	#DIV/0!
Q9H299	10.8	7.3785	1	10.438	0	38553000	0	0	221800000	0	SH3BGRL3	#DIV/0!
Q12851	2.6	7.3694	1	91.555	0	0	0	0	25588000	0	MAP4K2	#DIV/0!
Q9H993	4.8	7.3689	1	51.172	0	0	0	0	24402000	0	ARMT1	#DIV/0!
P19338	3.1	7.3399	1	76.613	13157000	0	0	0	0	0	NCL	0
O14933	9.8	7.3207	1	17.769	0	0	0	0	26696000	0	UBE2L6	#DIV/0!
P34896	5.6	7.318	1	53.082	0	0	0	0	31741000	0	SHMT1	#DIV/0!
Q14353	6.8	7.3072	1	26.318	0	0	0	0	38170000	0	GAMT	#DIV/0!
P07910	5.2	7.2922	1	33.67	58440000	0	0	0	0	0	HNRNPC	0
P0DP08;A0A087WW49;A0A075B6R2;P0DP07;P0DP06;A0A0C4DH41;A0A087WSY4;A0AAG2TU05;P01825;P06331;P01824	13.7	7.2664	1	13.016	0	0	10503000	0	0	0	IGHV4-38-2	#DIV/0!
P47985;P0C7P4	4.7	7.2603	1	29.668	9329400	11675000	19286000	0	0	0	UQCRFS1	1.25142
Q9NRW4	8.7	7.2602	1	20.91	0	0	0	0	36769000	5525700	DUSP22	#DIV/0!
O43813	5.5	7.2592	1	45.283	0	0	0	0	132550000	0	LANCL1	#DIV/0!
P54886	1.6	7.2575	1	87.301	9836500	0	0	0	0	0	ALDH18A1	0
O96000	8.1	7.2542	1	20.776	0	0	0	0	103810000	0	NDUFB10	#DIV/0!
Q9BQA9	7.5	7.235	1	20.774	0	0	0	0	83505000	31570000	CYBC1	#DIV/0!
P01127	5	7.2185	1	27.283	8748500	13113000	15585000	11501000	0	12451000	PDGFB	1.49889
Q6P589	7.6	7.1981	1	20.555	0	0	0	0	61973000	0	TNFAIP8L2	#DIV/0!
P62753	6.8	7.1871	1	28.68	29405000	0	0	0	0	0	RPS6	0
P62917	7.8	7.164	1	28.024	14297000	0	0	0	0	0	RPL8	0
P28161	11.9	7.1632	1	25.744	0	0	0	0	48528000	13551000	GSTM2	#DIV/0!
Q9Y6W5	3.8	7.1544	1	54.283	0	0	0	0	46648000	11644000	WASF2	#DIV/0!
P01889	15.5	7.145	1	40.46	0	0	0	0	13405000	4817000	HLA-B	#DIV/0!
P61916	15.2	7.145	1	16.57	0	0	0	0	0	0	NPC2	#DIV/0!
Q5VVQ6	4.3	7.1366	1	38.322	0	0	0	0	53856000	0	YOD1	#DIV/0!
P62906	6	7.1319	1	24.831	9957000	0	0	0	0	0	RPL10A	0
A0AAG2SVT6;A0A0B4J2B5	19.8	7.0962	1	10.455	38937000	22696000	31137000	0	45613000	15828000	None	0.58289
Q6UXV4	4.9	7.0589	1	29.159	0	0	0	0	41229000	0	APOOL	#DIV/0!
P23560	6.1	7.0479	1	27.818	8041300	7994700	6356300	0	0	5792000	BDNF	0.994205
P60228	4	7.0434	1	52.22	0	0	0	0	20919000	9413300	EIF3E	#DIV/0!
P55060	1.3	7.0328	1	110.42	0	0	0	0	63464000	0	CSE1L	#DIV/0!
Q9Y4L1	1.3	7.0328	1	111.33	0	0	0	0	33638000	0	HYOU1	#DIV/0!
Q9UL15	3.4	7.0198	1	51.199	0	0	0	0	15721000	0	BAG5	#DIV/0!
P48507	5.1	7.0186	1	30.727	0	0	0	0	40925000	0	GCLM	#DIV/0!
M0R2J8	0.3	7.0078	1	200.59	0	238210000	0	0	5027000000	459970000	DCDC1	#DIV/0!
O43837	2.6	7.0039	1	42.183	0	0	0	0	45129000	0	IDH3B	#DIV/0!
P35222	1.7	7.0034	1	85.496	0	0	0	0	14935000	0	CTNNB1	#DIV/0!
P13807	1.5	6.9928	1	83.785	0	0	0	0	64541000	0	GYS1	#DIV/0!
Q10472	2.5	6.9884	1	64.218	0	0	0	0	13625000	0	GALNT1	#DIV/0!
Q93052	3.8	6.9212	1	65.746	0	0	0	0	45284000	14021000	LPP	#DIV/0!
P35270	7.3	6.9188	1	28.048	0	0	0	0	15198000	0	SPR	#DIV/0!
Q96HS1	4.2	6.9089	1	32.004	0	0	0	0	12015000	0	PGAM5	#DIV/0!
Q9Y4P1	4.3	6.8976	1	44.294	0	0	0	0	18419000	0	ATG4B	#DIV/0!
Q92854	1.5	6.8907	1	96.149	0	0	0	0	8729900	0	SEMA4D	#DIV/0!
P10155	2.4	6.8867	1	60.67	0	0	0	0	57249000	0	RO60	#DIV/0!
Q9Y5M8	4.8	6.8584	1	29.702	0	0	0	0	0	14148000	SRPRB	#DIV/0!
Q9H223	8.5	6.8427	1	61.174	0	0	0	0	34291000	0	EHD4	#DIV/0!
P00395	6	6.8331	1	57.041	0	0	0	0	0	16072000	MT-CO1	#DIV/0!
Q9P003	14.4	6.8272	1	16.093	0	0	0	0	74099000	20128000	CNIH4	#DIV/0!
P49746	1.4	6.8238	1	104.2	0	0	0	0	61946000	0	THBS3	#DIV/0!
O43447	7.9	6.8197	1	19.208	0	0	0	0	12948000	0	PPIH	#DIV/0!
O95674	4.3	6.819	1	51.417	0	0	0	0	16384000	0	CDS2	#DIV/0!
Q14392	1.8	6.8081	1	71.978	0	0	0	0	31865000	0	LRRC32	#DIV/0!
O00303	4.2	6.8036	1	37.563	0	0	0	0	38506000	0	EIF3F	#DIV/0!
Q9P2J5	1	6.7958	1	134.46	0	0	0	0	64729000	0	LARS1	#DIV/0!
Q6UX71	2.3	6.7942	1	59.582	0	0	0	0	119860000	24000000	PLXDC2	#DIV/0!
P00403	4.4	6.7799	1	25.565	0	29436000	0	0	435300000	74988000	MT-CO2	#DIV/0!
Q92598	3.4	6.7726	1	96.864	0	0	0	0	30042000	0	HSPH1	#DIV/0!
P04217	2.4	6.7689	1	54.253	0	0	0	0	22666000	0	A1BG	#DIV/0!
P62266	18.9	6.761	1	15.807	20494000	0	0	0	0	0	RPS23	0
Q92974	1.5	6.7447	1	111.54	0	0	10240000	12408000	0	0	ARHGEF2	#DIV/0!
P49257	4.9	6.7336	1	57.548	0	0	0	0	44003000	0	LMAN1	#DIV/0!
Q8N138	9.8	6.7272	1	17.494	0	0	0	0	15886000	0	ORMDL3	#DIV/0!
O76003	3.9	6.722	1	37.432	0	0	0	0	49521000	0	GLRX3	#DIV/0!
Q8NFH8	0.9	6.7219	1	71.533	0	1466500000	1134300000	0	0	0	REPS2	#DIV/0!
Q9NRP0	8.1	6.7093	1	16.829	0	0	0	0	0	45962000	OSTC	#DIV/0!
Q9Y5B9	1.3	6.6993	1	119.91	7392900	0	0	0	0	0	SUPT16H	0
O94886	1.1	6.6901	1	92.125	0	0	0	0	56969000	0	TMEM63A	#DIV/0!
P0DP03;A0A0J9YY99;P01768;P01764	9.4	6.6641	1	12.947	10596000	0	0	11747000	0	0	IGHV3-30-5	0
Q9NQR4	5.4	6.6609	1	30.608	0	0	0	0	42280000	0	NIT2	#DIV/0!
Q96PP9	2.2	6.6419	1	73.164	0	0	0	0	11429000	0	GBP4	#DIV/0!
P15374	4.3	6.6377	1	26.182	0	0	0	0	16236000	0	UCHL3	#DIV/0!
Q9BQA1	4.4	6.6195	1	36.724	0	0	0	0	10149000	0	WDR77	#DIV/0!
P60891;P21108	14.5	6.6176	1	34.834	0	0	0	0	51509000	0	PRPS1	#DIV/0!
P24928	1.2	6.6165	1	217.17	1195500000	0	223890000	0	0	158010000	POLR2A	0
Q9BTZ2	4.7	6.6043	1	29.537	0	0	0	0	6152300	0	DHRS4	#DIV/0!
Q9NVS9	5.7	6.5941	1	29.988	0	0	0	0	22261000	0	PNPO	#DIV/0!
Q14CX7	1	6.5902	1	112.29	0	0	0	0	81986000	0	NAA25	#DIV/0!
Q96RD7	3.3	6.5897	1	48.05	0	0	0	0	45445000	0	PANX1	#DIV/0!
P14923	2.7	6.5802	1	81.744	10591000	18305000	0	0	0	0	JUP	1.72835
Q14112	0.7	6.5669	1	151.25	0	0	0	0	55342000	0	NID2	#DIV/0!
Q4G176	2.1	6.5605	1	64.129	0	0	0	0	32638000	0	ACSF3	#DIV/0!
Q0VGL1	18.2	6.5572	1	10.741	18528000	0	0	0	0	0	LAMTOR4	0
Q6ZUT9	3.1	6.5492	1	145.02	0	0	0	175710000	0	0	DENND5B	#DIV/0!
Q07812	6.8	6.5452	1	21.184	0	0	0	0	59281000	0	BAX	#DIV/0!
Q15181	4.8	6.5436	1	32.66	0	0	0	0	25285000	0	PPA1	#DIV/0!
P62277	7.9	6.5433	1	17.222	30027000	82385000	76012000	53598000	0	57529000	RPS13	2.7437
Q4LDE5	0.4	6.5416	1	390.17	307920000	318980000	136020000	0	2410600000	338130000	SVEP1	1.03592
Q6IA69	2.8	6.5268	1	79.284	0	0	0	0	44990000	0	NADSYN1	#DIV/0!
Q7Z478	0.9	6.5219	1	155.23	0	0	0	0	30922000	0	DHX29	#DIV/0!
Q9NYL9	4	6.5215	1	39.594	0	0	0	0	0	0	TMOD3	#DIV/0!
P20290	9.2	6.516	1	22.168	27633000	0	0	0	0	0	BTF3	0
P61764	3.4	6.5157	1	67.568	0	0	0	0	55900000	0	STXBP1	#DIV/0!
Q86V81	8.2	6.5124	1	26.888	16780000	0	0	0	0	0	ALYREF	0
O75844	3.4	6.5102	1	54.812	0	0	0	0	367240000	0	ZMPSTE24	#DIV/0!
Q9Y2Z0	3.8	6.4796	1	41.024	0	0	0	0	0	0	SUGT1	#DIV/0!
P62328	25	6.4756	1	5.0526	20805000	11172000	14667000	28305000	21246000	21248000	TMSB4X	0.536986
P28074	4.9	6.4756	1	28.48	0	0	0	0	0	6461400	PSMB5	#DIV/0!
P00352	2.6	6.4747	1	54.861	0	0	0	0	39497000	0	ALDH1A1	#DIV/0!
P16389	3	6.4744	1	56.716	0	0	0	0	33885000	0	KCNA2	#DIV/0!
Q9UKK9	6.8	6.4744	1	24.327	12700000	4608900	0	0	0	0	NUDT5	0.362906
Q96GK7;Q6P2I3	6.4	6.4638	1	34.596	0	0	0	0	20701000	0	FAHD2A	#DIV/0!
Q96C36	4.7	6.4623	1	33.637	41157000	17787000	0	0	0	0	PYCR2	0.432174
P52272	2.1	6.4581	1	77.515	35110000	15013000	8053100	0	0	0	HNRNPM	0.427599
Q6UW68	6.9	6.4567	1	21.198	0	0	0	0	0	0	TMEM205	#DIV/0!
P21731	3.8	6.4521	1	37.431	0	0	0	0	0	0	TBXA2R	#DIV/0!
Q9NP72	6.3	6.4504	1	22.977	0	0	0	0	0	0	RAB18	#DIV/0!
P31689	3.3	6.4453	1	44.868	0	0	0	0	32305000	0	DNAJA1	#DIV/0!
Q99538	3.2	6.4419	1	49.411	0	0	0	0	26244000	8843000	LGMN	#DIV/0!
Q13347	4.9	6.4335	1	36.501	0	0	0	0	36396000	0	EIF3I	#DIV/0!
P26640	1.1	6.4273	1	140.47	0	0	0	0	46634000	0	VARS1	#DIV/0!
O15438	0.9	6.4258	1	169.34	0	0	0	0	31869000	0	ABCC3	#DIV/0!
P62304	13	6.4168	1	10.803	0	33620000	0	0	0	0	SNRPE	#DIV/0!
O15371	3.6	6.4047	1	63.972	0	0	0	0	13895000	0	EIF3D	#DIV/0!
O75822	4.7	6.4022	1	29.062	0	0	0	0	24574000	0	EIF3J	#DIV/0!
Q14410	10.1	6.399	1	60.593	0	0	0	0	15588000	0	GK2	#DIV/0!
O43432	1.6	6.382	1	176.65	0	0	0	0	15075000	0	EIF4G3	#DIV/0!
Q9BUP3	5.4	6.381	1	27.049	0	0	0	0	0	0	HTATIP2	#DIV/0!
Q5BJH7	4.1	6.38	1	34.435	0	0	0	0	28343000	0	YIF1B	#DIV/0!
P07355;A6NMY6	4.7	6.3748	1	38.604	0	0	0	0	17472000	0	ANXA2	#DIV/0!
Q96TA2	1.7	6.3746	1	86.454	0	0	0	0	0	54311000	YME1L1	#DIV/0!
P61970	11	6.3743	1	14.478	0	0	0	0	53824000	0	NUTF2	#DIV/0!
P42229	14.6	6.3739	1	90.646	0	0	0	0	24585000	0	STAT5A	#DIV/0!
Q9NP79	4.6	6.3677	1	33.879	0	14726000	0	0	270050000	41922000	VTA1	#DIV/0!
Q96DZ9	8.5	6.3668	1	24.652	0	0	0	0	120170000	0	CMTM5	#DIV/0!
P12955	2.2	6.3641	1	54.548	0	0	0	0	10051000	0	PEPD	#DIV/0!
Q16658	3.4	6.3634	1	54.529	6824800	0	0	0	0	0	FSCN1	0
P60059	17.6	6.3583	1	7.7412	0	0	0	0	17829000	0	SEC61G	#DIV/0!
Q7Z7H5	7.5	6.3581	1	25.943	0	0	0	0	54566000	0	TMED4	#DIV/0!
Q9UJ70	4.9	6.3471	1	37.375	0	0	0	0	26535000	0	NAGK	#DIV/0!
P07332	2.3	6.343	1	93.495	0	0	0	0	12375000	0	FES	#DIV/0!
Q8TBF2	9.6	6.3401	1	21.222	0	0	0	0	19053000	10864000	PRXL2B	#DIV/0!
Q58FF8	13.9	6.3362	1	44.348	0	0	0	0	641420000	0	HSP90AB2P	#DIV/0!
Q9NUY8	2.4	6.3361	1	78.321	0	0	0	0	42368000	0	TBC1D23	#DIV/0!
P45984;P53779	3.1	6.336	1	48.139	0	0	0	0	13762000	0	MAPK9	#DIV/0!
O00400	2.4	6.334	1	60.908	0	0	0	0	24899000	0	SLC33A1	#DIV/0!
Q6PKX4	1.8	6.3333	1	38.317	0	0	1094500000	0	0	0	DOK6	#DIV/0!
Q9NPQ8	3.4	6.3313	1	59.709	0	0	0	0	23063000	0	RIC8A	#DIV/0!
Q14246	1.5	6.3176	1	97.682	85581000	0	0	0	0	0	ADGRE1	0
Q8N1I0	1	6.316	1	225.2	0	31492000	28443000	0	0	0	DOCK4	#DIV/0!
Q2M389	0.9	6.3118	1	136.4	0	0	0	0	14878000	0	WASHC4	#DIV/0!
A8MT33	8.3	6.3087	1	27.397	0	0	0	27835000	0	0	SYCE1L	#DIV/0!
O75369	4	6.3066	1	278.16	0	0	9276900	0	0	0	FLNB	#DIV/0!
P62820	36.1	6.3047	1	22.677	0	0	0	0	138600000	0	RAB1A	#DIV/0!
Q99418	4.5	6.3029	1	46.546	0	0	0	0	22328000	0	CYTH2	#DIV/0!
P57721	15.4	6.2956	1	39.465	0	0	0	0	110910000	0	PCBP3	#DIV/0!
Q6DRA6;Q6DN03	9.1	6.2953	1	18.018	67131000	0	0	189170000	68100000	126830000	H2BC19P	0
P57764	2.7	6.292	1	52.8	0	0	0	0	61712000	0	GSDMD	#DIV/0!
P19827	1.1	6.2909	1	101.39	0	0	0	0	12925000	0	ITIH1	#DIV/0!
P56556	8.6	6.2846	1	15.136	0	0	0	0	20666000	0	NDUFA6	#DIV/0!
Q99735	9.5	6.2845	1	16.62	0	0	0	0	53317000	0	MGST2	#DIV/0!
Q8NCG7	1.9	6.2798	1	73.731	0	0	0	0	15424000	0	DAGLB	#DIV/0!
P09012	6.4	6.2764	1	31.279	21872000	0	0	0	0	0	SNRPA	0
Q6NVY1	3.1	6.2688	1	43.482	0	0	0	0	0	0	HIBCH	#DIV/0!
Q86XA9	0.9	6.2661	1	222	0	0	0	0	12202000	0	HEATR5A	#DIV/0!
Q969T9	3.8	6.2643	1	28.087	0	0	0	0	41449000	0	WBP2	#DIV/0!
Q96ED9	2.1	6.2567	1	83.206	0	0	0	0	97958000	87740000	HOOK2	#DIV/0!
P46736	4.7	6.2442	1	36.072	0	0	0	0	42306000	0	BRCC3	#DIV/0!
Q9Y3Q3	4.6	6.2388	1	24.777	0	0	0	0	19143000	0	TMED3	#DIV/0!
P12074	16.5	6.2382	1	12.155	0	0	0	0	113990000	14233000	COX6A1	#DIV/0!
P30043	6.8	6.2344	1	22.119	0	0	0	0	0	0	BLVRB	#DIV/0!
P02766	15.6	6.2341	1	15.887	0	0	0	0	0	20898000	TTR	#DIV/0!
Q13564	2.8	6.2318	1	60.246	0	0	0	0	32139000	0	NAE1	#DIV/0!
P11172	2.3	6.2253	1	52.221	0	0	0	0	42249000	0	UMPS	#DIV/0!
P03915	2.8	6.2244	1	67.026	0	0	0	0	25046000	0	MT-ND5	#DIV/0!
Q9Y383	3.8	6.2241	1	46.513	0	0	0	0	0	0	LUC7L2	#DIV/0!
Q02750	15	6.2212	1	43.439	0	0	0	0	37275000	0	MAP2K1	#DIV/0!
Q5D862	0.5	6.2208	1	248.07	2966300	4436300	2861100	0	0	0	FLG2	1.49557
Q12904	5.8	6.2178	1	34.352	0	0	0	0	95416000	0	AIMP1	#DIV/0!
Q9UMX0	3.6	6.2123	1	62.518	13970000	0	0	0	0	0	UBQLN1	0
P61247	4.9	6.2116	1	29.945	24467000	19799000	0	0	0	0	RPS3A	0.809212
P61073	3.4	6.2116	1	39.745	0	0	0	0	27963000	0	CXCR4	#DIV/0!
Q96Q05	1.1	6.2085	1	128.53	0	0	0	0	6231000	0	TRAPPC9	#DIV/0!
Q68D51	1.3	6.2078	1	106.86	0	0	0	0	34104000	0	DENND2C	#DIV/0!
Q9Y487	1.4	6.2066	1	98.081	0	0	0	0	0	0	ATP6V0A2	#DIV/0!
Q7Z406	3.7	6.197	1	227.87	54896000	123120000	0	0	1835900000	583160000	MYH14	2.24279
P61586	43.5	6.1963	1	21.768	0	35371000	0	0	737190000	85698000	RHOA	#DIV/0!
P30050	9.1	6.1948	1	17.818	8109000	0	0	0	0	0	RPL12	0
O96008	4.4	6.1906	1	37.893	8643600	0	0	0	0	0	TOMM40	0
Q9Y3L5	25.1	6.1894	1	20.745	0	0	0	0	432330000	0	RAP2C	#DIV/0!
P07902	4	6.1879	1	43.363	0	0	0	0	34495000	0	GALT	#DIV/0!
P40616	6.1	6.1878	1	20.417	0	0	0	0	73054000	0	ARL1	#DIV/0!
Q8N335	3.4	6.1808	1	38.418	0	0	0	0	20621000	0	GPD1L	#DIV/0!
P13598	5.5	6.1775	1	30.654	0	0	0	0	31634000	0	ICAM2	#DIV/0!
P49959	2	6.1746	1	80.592	7674600	0	0	0	0	0	MRE11	0
Q9Y6D6	0.5	6.1652	1	208.76	0	0	0	0	54133000	0	ARFGEF1	#DIV/0!
P82909	15.5	6.1638	1	11.466	0	0	4976000	7112100	0	0	KGD4	#DIV/0!
Q5W0V3	2	6.1481	1	86.557	0	0	0	0	24302000	0	FHIP2A	#DIV/0!
Q92562	1.5	6.1427	1	103.63	0	0	0	0	12996000	0	FIG4	#DIV/0!
Q5VWC8	5.2	6.1419	1	27.52	0	0	0	0	47587000	0	HACD4	#DIV/0!
P30622	1	6.1378	1	162.24	0	14762000000	2130900000	25388000	27247000000	12661000000	CLIP1	#DIV/0!
P62081	11.3	6.1291	1	22.127	4653900	0	0	0	0	0	RPS7	0
Q8NEV1;P68400	2.8	6.1223	1	45.219	0	0	0	0	14021000	0	CSNK2A3	#DIV/0!
P59666;P59665	9.6	6.119	1	10.245	0	0	0	0	112640000	33006000	DEFA3	#DIV/0!
Q9P035	5.8	6.1181	1	43.159	0	0	0	0	56545000	12449000	HACD3	#DIV/0!
P19652	5	6.1106	1	23.602	0	0	0	0	38856000	0	ORM2	#DIV/0!
Q12765	3.9	6.1104	1	46.382	0	0	0	0	35442000	0	SCRN1	#DIV/0!
Q9UBV2	1.8	6.1089	1	88.754	0	0	0	0	148000000	0	SEL1L	#DIV/0!
Q9NPF4	5.1	6.1045	1	36.426	0	0	0	0	24802000	0	OSGEP	#DIV/0!
Q5JTH9	0.6	6.1015	1	143.7	0	0	0	0	84530000	23605000	RRP12	#DIV/0!
P07951;P09493	15.1	6.0991	1	32.85	0	0	0	0	0	0	TPM2	#DIV/0!
Q9HA64	4.2	6.0946	1	34.412	0	0	0	0	50416000	0	FN3KRP	#DIV/0!
P0CG04;B9A064;P0CF74;A0M8Q6	37.7	6.0858	1	11.348	0	0	0	0	53695000	13074000	IGLC1	#DIV/0!
Q9BT40	2.2	6.0821	1	51.09	0	0	0	0	56741000	0	INPP5K	#DIV/0!
P30536	4.7	6.0774	1	18.828	0	0	0	0	262080000	0	TSPO	#DIV/0!
P67809;Q9Y2T7;P16989	5.2	6.0707	1	35.924	6765800	0	0	0	0	0	YBX1	0
Q96C74	6.1	6.0703	1	26.107	0	0	0	0	50445000	0	ROPN1L	#DIV/0!
Q8N5K1	8.9	6.0619	1	15.278	0	0	0	0	117100000	29160000	CISD2	#DIV/0!
Q86TC9	0.9	6.0576	1	145.26	0	0	0	0	178730000	41100000	MYPN	#DIV/0!
Q96T76	1.6	6.0554	1	113.29	0	0	0	0	26443000	0	MMS19	#DIV/0!
O60506	1.3	6.0549	1	69.602	0	0	0	0	14292000	0	SYNCRIP	#DIV/0!
Q9H7D7	2.7	6.0521	1	72.123	0	0	0	0	25926000	0	WDR26	#DIV/0!
A0MZ66	3.2	6.0428	1	71.639	296660000	0	0	512320000	0	0	SHTN1	0
Q15147	1.5	6.0421	1	134.46	0	0	0	0	24914000	0	PLCB4	#DIV/0!
Q9H267	2.9	6.0361	1	70.584	0	0	0	0	36258000	0	VPS33B	#DIV/0!
Q6R327	1	6.0359	1	192.22	0	0	0	0	14868000	0	RICTOR	#DIV/0!
Q9H0X4	2.2	6.0344	1	59.659	0	0	0	0	32778000	8411400	FAM234A	#DIV/0!
O96011	3.9	6.0295	1	28.431	0	0	0	0	26109000	0	PEX11B	#DIV/0!
Q96AX1	1.3	6.0266	1	67.61	0	0	0	0	24454000	0	VPS33A	#DIV/0!
O15344	1.2	6.0143	1	75.25	0	16288000	0	0	0	0	MID1	#DIV/0!
Q8NF37	2.8	6.0126	1	59.151	0	0	0	0	12033000	0	LPCAT1	#DIV/0!
Q99873	2.4	6.0074	1	42.461	0	0	0	0	30946000	0	PRMT1	#DIV/0!
Q96MT7	0.6	6.0071	1	213.86	0	0	0	0	86802000	26576000	CFAP44	#DIV/0!
Q06210	2.3	6.0028	1	78.806	0	0	0	0	18447000	0	GFPT1	#DIV/0!
Q9Y230	2.6	5.9999	1	51.156	0	0	0	0	68210000	0	RUVBL2	#DIV/0!
P08697	3.5	5.9941	1	54.565	0	0	0	0	39559000	0	SERPINF2	#DIV/0!
Q16644	1.8	5.9935	1	42.987	0	0	0	0	23346000	0	MAPKAPK3	#DIV/0!
P19525	2.2	5.9867	1	62.094	0	0	0	0	24803000	0	EIF2AK2	#DIV/0!
Q9NRH3;P23258	2	5.9848	1	51.091	0	0	0	0	40057000	0	TUBG2	#DIV/0!
O43847	0.8	5.9848	1	131.7	0	0	0	0	17908000	0	NRDC	#DIV/0!
Q9BX67	3.9	5.9814	1	35.02	0	0	0	0	59534000	0	JAM3	#DIV/0!
Q9NPJ3	8.6	5.976	1	14.96	0	0	0	0	30194000	0	ACOT13	#DIV/0!
P26572	2	5.9714	1	50.878	0	0	0	0	18548000	0	MGAT1	#DIV/0!
Q6ICG8	3.9	5.9653	1	31.909	0	287260000	380260000	287290000	49807000	84931000	WBP2NL	#DIV/0!
Q6IQ26	1.1	5.9597	1	147.09	0	52373000	0	60902000	0	34244000	DENND5A	#DIV/0!
Q9UN37;O75351;Q6PIW4	2.7	5.9584	1	48.897	8439000	0	0	0	82401000	0	VPS4A	0
Q5VW36	0.3	5.9572	1	200.06	0	0	0	0	0	63270000	FOCAD	#DIV/0!
Q93009	1.4	5.9453	1	128.3	0	0	0	0	25915000	0	USP7	#DIV/0!
A4D1B5	1.4	5.9429	1	97.8	0	0	0	0	40747000	0	GSAP	#DIV/0!
Q13188	6.9	5.9426	1	56.3	0	0	0	0	8944300	0	STK3	#DIV/0!
Q9HD20	1	5.9424	1	132.95	0	0	0	0	190060000	0	ATP13A1	#DIV/0!
O14529	0.8	5.9419	1	161.68	0	0	0	0	914720000	146900000	CUX2	#DIV/0!
P50336	2.5	5.9416	1	50.765	0	0	0	0	5739600	0	PPOX	#DIV/0!
Q9HAT2	2.3	5.9414	1	58.314	0	0	0	0	21833000	0	SIAE	#DIV/0!
P62750	9.6	5.9399	1	17.695	10810000	0	0	0	0	0	RPL23A	0
P0DMN0;P0DMM9	11.5	5.9376	1	34.196	0	9790800	0	0	0	0	SULT1A4	#DIV/0!
Q8TC07	1.3	5.9304	1	79.49	0	0	0	0	31994000	0	TBC1D15	#DIV/0!
Q12768	1.4	5.928	1	134.28	0	0	0	0	38407000	0	WASHC5	#DIV/0!
Q8NE71	1.3	5.9277	1	95.925	0	0	0	0	30857000	0	ABCF1	#DIV/0!
O75718	3.7	5.9269	1	46.561	0	0	0	0	8858200	0	CRTAP	#DIV/0!
Q8N1Q1	3.4	5.9261	1	29.443	0	0	0	0	30362000	0	CA13	#DIV/0!
Q14558	4.8	5.9238	1	39.393	0	0	0	0	15168000	0	PRPSAP1	#DIV/0!
Q8IWA0	1.1	5.923	1	94.498	0	0	0	0	1010300000	0	WDR75	#DIV/0!
P35754	10.4	5.9222	1	11.776	0	0	0	0	53813000	0	GLRX	#DIV/0!
Q8IUR7	1.6	5.9218	1	75.509	0	0	0	0	20693000	0	ARMC8	#DIV/0!
P24390	9	5.9211	1	24.542	0	0	0	0	45991000	0	KDELR1	#DIV/0!
O75439	2.2	5.9122	1	54.366	0	0	0	0	23328000	0	PMPCB	#DIV/0!
Q9P2T1	8	5.9113	1	37.874	0	0	0	0	33849000	0	GMPR2	#DIV/0!
P03886	6	5.9103	1	35.66	0	0	0	0	30027000	0	MT-ND1	#DIV/0!
Q9NR19	2.6	5.8994	1	78.579	0	0	0	0	37514000	0	ACSS2	#DIV/0!
Q9H8Y8	2.2	5.8987	1	47.145	0	0	0	0	48350000	0	GORASP2	#DIV/0!
P42345	0.6	5.8978	1	288.89	0	0	0	0	14220000	0	MTOR	#DIV/0!
Q86Y39	10.6	5.8898	1	14.852	0	0	0	0	40730000	0	NDUFA11	#DIV/0!
P54709	3.9	5.8897	1	31.512	0	0	0	0	27727000	0	ATP1B3	#DIV/0!
P54687	5.2	5.8888	1	42.966	0	0	0	0	38785000	0	BCAT1	#DIV/0!
A2RRP1	0.3	5.8872	1	268.57	0	0	0	0	20421000	0	NBAS	#DIV/0!
P01833	2.7	5.8871	1	83.283	0	57843000	0	0	0	0	PIGR	#DIV/0!
P36405	6	5.8773	1	20.455	0	0	0	0	45096000	0	ARL3	#DIV/0!
Q86Y91	1.8	5.8744	1	93.01	0	0	0	0	68586000	0	KIF18B	#DIV/0!
Q4LE39	1	5.8735	1	147.81	0	0	0	0	50360000	0	ARID4B	#DIV/0!
O95197	1.1	5.8715	1	112.61	0	0	13454000	0	0	110350000	RTN3	#DIV/0!
Q8ND76	4.4	5.8639	1	39.336	0	0	0	0	26450000	0	CCNY	#DIV/0!
Q8N567	4.1	5.8617	1	30.477	0	22900000	0	0	0	0	ZCCHC9	#DIV/0!
P03928	13.2	5.8549	1	7.9916	0	0	0	0	163490000	0	MT-ATP8	#DIV/0!
O60268	3.2	5.8533	1	46.638	0	0	0	0	0	0	KIAA0513	#DIV/0!
Q9Y617	3.5	5.8496	1	40.422	6565300	0	0	0	0	0	PSAT1	0
O95989	11.6	5.8468	1	19.471	0	0	0	0	0	0	NUDT3	#DIV/0!
Q8N5B7	5.1	5.8434	1	45.752	0	0	21389000	0	0	0	CERS5	#DIV/0!
Q9Y6D0	12.8	5.8426	1	10.645	0	0	0	0	0	12227000	SELENOK	#DIV/0!
Q9H4B0	2.9	5.84	1	45.122	0	7718900	0	9573100	0	0	OSGEPL1	#DIV/0!
O75954	6.3	5.8381	1	26.779	0	0	0	0	0	10079000	TSPAN9	#DIV/0!
A6NE01	0.4	5.8375	1	262.76	0	48259000	35950000	0	0	0	FAM186A	#DIV/0!
P49137	2	5.8359	1	45.567	0	0	0	0	22632000	0	MAPKAPK2	#DIV/0!
Q86SZ2	8.9	5.8349	1	17.983	0	0	0	0	0	0	TRAPPC6B	#DIV/0!
Q9BUE6	10.1	5.8344	1	14.179	0	0	0	0	103590000	0	ISCA1	#DIV/0!
Q9H2G4	1	5.8317	1	79.434	0	0	0	0	114330000	0	TSPYL2	#DIV/0!
O15357	0.8	5.8317	1	138.6	0	0	0	0	14222000	0	INPPL1	#DIV/0!
P56385	10.1	5.8304	1	7.9331	0	14668000	0	0	50256000	26719000	ATP5ME	#DIV/0!
Q6PGP7	1.2	5.8296	1	175.48	0	0	0	0	22033000	0	SKIC3	#DIV/0!
Q9H3K2	3.2	5.8245	1	37.205	0	0	0	0	0	0	GHITM	#DIV/0!
P20929	0.2	5.8202	1	986.65	91898000	0	0	159840000	0	151000000	NEB	0
Q14738	2.3	5.8192	1	69.991	0	0	0	0	29109000	0	PPP2R5D	#DIV/0!
Q14677	2.2	5.8171	1	68.259	0	0	9217500	0	0	0	CLINT1	#DIV/0!
P04424	2.6	5.8166	1	51.657	0	0	0	0	41433000	0	ASL	#DIV/0!
Q9HA82	2.5	5.8154	1	46.398	0	0	0	0	5711800	0	CERS4	#DIV/0!
Q9UJZ1	5.9	5.8151	1	38.534	0	0	0	0	14553000	0	STOML2	#DIV/0!
Q9NRG1	4.4	5.8144	1	25.673	0	0	0	0	27219000	0	PRTFDC1	#DIV/0!

## Sheet: Peptides
Protein IDs	Sequence	Length	Missed cleavages	Score	Intensity V_HSP27	Intensity CCF0054500_HSP27	Intensity CCF0054500_and_BVDU_HSP27	Intensity V_Factin	Intensity CCF0054500_Factin	Intensity CCF0054500_and_BVDU_Factin	Mass error [ppm]
VLOOKUP(B2,[1]Peptides!$A:$BV,35,0)	TTGIVMDSGDGVTHTVPIYEGYALPHAILR	30	0	545.05	1090100000	387840000	88205000	46186000	33375000000	32944000000	-1.265
VLOOKUP(B3,[1]Peptides!$A:$BV,35,0)	AYHEQLSVAEITNACFEPANQMVK	24	0	460.86	77252000	180500000	83076000	32534000	1151800000	753450000	-0.64365
VLOOKUP(B4,[1]Peptides!$A:$BV,35,0)	KDLYANTVLSGGTTMYPGIADR	22	1	448.35	0	3208700000	662010000	358250000	37362000000	153550000	1.2717
VLOOKUP(B5,[1]Peptides!$A:$BV,35,0)	EGFGHLSPTGTTEFWLGNEK	20	0	427.74	318700000	959790000	0	165850000	16732000000	4998100000	0.14116
VLOOKUP(B6,[1]Peptides!$A:$BV,35,0)	NPSSAGSWNSGSSGPGSTGNR	21	0	423.95	26662000	15809000	13825000	11877000	541130000	67506000	-0.01547
VLOOKUP(B7,[1]Peptides!$A:$BV,35,0)	KLEEEQIILEDQNCK	15	1	418.68	92776000	56734000	50723000	0	1556400000	189750000	0.41841
VLOOKUP(B8,[1]Peptides!$A:$BV,35,0)	KDHSGQVFSVVSNGK	15	1	412	37653000	186620000	58624000	42629000	2024800000	368840000	-0.36147
VLOOKUP(B9,[1]Peptides!$A:$BV,35,0)	DHSGQVFSVVSNGK	14	0	393.57	0	44006000	25513000	43161000	2255400000	226970000	0.036138
VLOOKUP(B10,[1]Peptides!$A:$BV,35,0)	LTQAQIFDYGEIPNFPR	17	0	387.96	0	110750000	0	0	1108600000	129770000	-0.36174
VLOOKUP(B11,[1]Peptides!$A:$BV,35,0)	NMDPLNDNIATLLHQSSDK	19	0	387.43	176540000	505120000	261730000	127270000	10308000000	1669100000	0.47848
VLOOKUP(B12,[1]Peptides!$A:$BV,35,0)	DSQEEEKTEALTSAK	15	1	382.9	0	16866000	0	0	328690000	56189000	0.07523
VLOOKUP(B13,[1]Peptides!$A:$BV,35,0)	VTELVQQLTGQAPAPGQR	18	0	382.57	0	10297000	0	0	499600000	30640000	0.20442
VLOOKUP(B14,[1]Peptides!$A:$BV,35,0)	EVDLKDYEDQQK	12	1	382.4	31287000	102960000	22467000	15393000	843120000	204760000	1.4555
VLOOKUP(B15,[1]Peptides!$A:$BV,35,0)	IIGLDQVAGMSETALPGAFK	20	0	375.49	95218000	1454700000	58756000	0	17586000000	2105700000	0.39298
VLOOKUP(B16,[1]Peptides!$A:$BV,35,0)	AYHSFLVEPISCHAWNK	17	0	369.07	11641000	36249000	20925000	0	3061100000	171000000	0.34231
VLOOKUP(B17,[1]Peptides!$A:$BV,35,0)	GSGDSSQVTQVSPQR	15	0	356.68	21051000	94609000	27598000	13537000	1253200000	188580000	0.55677
VLOOKUP(B18,[1]Peptides!$A:$BV,35,0)	ACADATLSQITNNIDPVGR	19	0	355.13	0	18529000	0	0	362240000	37344000	-0.10165
VLOOKUP(B19,[1]Peptides!$A:$BV,35,0)	AVEGCVSASQAATEDGQLLR	20	0	354.4	0	17993000	42146000	0	343080000	81978000	-0.0032152
VLOOKUP(B20,[1]Peptides!$A:$BV,35,0)	HYGPGWVSMANAGK	14	0	353.75	0	0	0	0	1282700000	0	0.41104
VLOOKUP(B21,[1]Peptides!$A:$BV,35,0)	QASIQHIQNAIDTEK	15	0	353.4	0	0	0	0	60750000	0	1.1583
VLOOKUP(B22,[1]Peptides!$A:$BV,35,0)	GKEESLDSDLYAELR	15	1	352.64	268170000	264390000	220140000	307650000	926190000	504780000	0.40536
VLOOKUP(B23,[1]Peptides!$A:$BV,35,0)	TPMGIVLDALEQQEEGINR	19	0	351.52	0	20091000	17365000	0	379880000	43733000	1.3559
VLOOKUP(B24,[1]Peptides!$A:$BV,35,0)	IPEISIQDMTAQVTSPSGK	19	0	351.03	113520000	651760000	116160000	0	4068900000	808800000	-0.51892
VLOOKUP(B25,[1]Peptides!$A:$BV,35,0)	EIVHIQIGQCGNQIGAK	17	0	350.8	0	227780000	108620000	34443000	710800000	216820000	-0.20706
VLOOKUP(B26,[1]Peptides!$A:$BV,35,0)	STAGDTHLGGEDFDNR	16	0	350.49	15499000	26644000	6982700	4104400	306270000	39635000	-0.65917
VLOOKUP(B27,[1]Peptides!$A:$BV,35,0)	SPYTVTVGQACNPSACR	17	0	349.89	80540000	664970000	196850000	87847000	9331300000	1659700000	-1.2677
VLOOKUP(B28,[1]Peptides!$A:$BV,35,0)	VQNATLAVANITNADSATR	19	0	349.81	22426000	147870000	21930000	14953000	1756500000	321720000	-0.5555
VLOOKUP(B29,[1]Peptides!$A:$BV,35,0)	LVQAAQMLQSDPYSVPAR	18	0	348.78	8099700	223490000	12170000	0	1733800000	294480000	-0.14503
VLOOKUP(B30,[1]Peptides!$A:$BV,35,0)	LASTLVHLGEYQAAVDGAR	19	0	347.99	15569000	110380000	16962000	0	1101900000	262940000	-0.29937
VLOOKUP(B31,[1]Peptides!$A:$BV,35,0)	LQVELDNVTGLLSQSDSK	18	0	347.6	0	123560000	0	0	8075300000	512890000	-0.69986
VLOOKUP(B32,[1]Peptides!$A:$BV,35,0)	VHSPSGALEECYVTEIDQDK	20	0	347.54	25482000	25984000	21405000	10068000	309470000	123860000	0.97314
VLOOKUP(B33,[1]Peptides!$A:$BV,35,0)	VYCDMNTENGGWTVIQNR	18	0	347.26	61606000	165160000	30571000	8914700	5510900000	348050000	-0.047879
VLOOKUP(B34,[1]Peptides!$A:$BV,35,0)	HGTDDGVVWMNWK	13	0	345.81	0	278330000	0	0	11315000000	1439900000	0.39756
VLOOKUP(B35,[1]Peptides!$A:$BV,35,0)	VSHVSTGGGASLELLEGK	18	0	345.38	85284000	106130000	77731000	64433000	1010800000	203580000	-0.20358
VLOOKUP(B36,[1]Peptides!$A:$BV,35,0)	VLDNYLTSPLPEEVDETSAEDEGVSQR	27	0	344.96	0	63436000	0	0	629540000	168800000	-0.11621
VLOOKUP(B37,[1]Peptides!$A:$BV,35,0)	VLAVNQENEQLMEDYEK	17	0	343.47	39940000	172450000	21602000	0	1390100000	253200000	-0.48543
VLOOKUP(B38,[1]Peptides!$A:$BV,35,0)	AVTEQGAELSNEER	14	0	342.26	0	7527300	1807700	0	108590000	13204000	-0.54653
VLOOKUP(B39,[1]Peptides!$A:$BV,35,0)	NLDSTTVAVHGEEIYCK	17	0	341.85	23386000	42508000	62656000	57176000	0	16766000	0.46466
VLOOKUP(B40,[1]Peptides!$A:$BV,35,0)	IETSINLAWTAGSNNTR	17	0	341.08	0	0	0	0	539400000	0	-2.1845
VLOOKUP(B41,[1]Peptides!$A:$BV,35,0)	ALLVTASQCQQPAENK	16	0	340.88	52161000	81399000	55965000	43263000	471700000	143650000	-0.13419
VLOOKUP(B42,[1]Peptides!$A:$BV,35,0)	QFGAQANVIGPWIQTK	16	0	340.83	0	123940000	40778000	21993000	1624400000	381040000	0.6241
VLOOKUP(B43,[1]Peptides!$A:$BV,35,0)	LQQLFNHTMFILEQEEYQR	19	0	337.03	0	0	0	0	552370000	24336000	-0.57366
VLOOKUP(B44,[1]Peptides!$A:$BV,35,0)	QMQLENVSVALEFLDR	16	0	336.5	21723000	377110000	98700000	56867000	3987500000	1167900000	-0.77215
VLOOKUP(B45,[1]Peptides!$A:$BV,35,0)	EEIAHNMQSTLDDATDAWGIK	21	0	336.31	0	0	0	0	207370000	0	-1.6732
VLOOKUP(B46,[1]Peptides!$A:$BV,35,0)	QDWSDHAIWWEQK	13	0	335.12	0	0	0	0	211180000	28501000	-0.001221
VLOOKUP(B47,[1]Peptides!$A:$BV,35,0)	HYFQNTQGLIFVVDSNDR	18	0	334.79	38780000	164730000	84340000	19073000	487270000	458890000	0.84039
VLOOKUP(B48,[1]Peptides!$A:$BV,35,0)	NLEQLGGTVTNPGGSGTSSR	20	0	334.01	0	14895000	0	0	272760000	44389000	-0.93741
VLOOKUP(B49,[1]Peptides!$A:$BV,35,0)	ANLQIDQINTDLNLER	16	0	332.96	78076000	212400000	44120000	30866000	2334000000	605700000	-0.42477
VLOOKUP(B50,[1]Peptides!$A:$BV,35,0)	TQLEELEDELQATEDAK	17	0	330.9	62132000	145850000	48712000	27944000	1406100000	315310000	-0.14512
VLOOKUP(B51,[1]Peptides!$A:$BV,35,0)	HSEVQQANLK	10	0	329.8	0	0	0	0	49160000	0	0.66171
VLOOKUP(B52,[1]Peptides!$A:$BV,35,0)	SADFVVEAIGDDVGTLGFSVEGPSQAK	27	0	328.73	0	100340000	62065000	0	1311300000	919800000	1.8799
VLOOKUP(B53,[1]Peptides!$A:$BV,35,0)	EEAPSLRPAPPPISGGGYR	19	0	328.3	257350000	549620000	221720000	180890000	7289000000	1117500000	0.5752
VLOOKUP(B54,[1]Peptides!$A:$BV,35,0)	KAGTQIENIEEDFR	14	1	327.62	0	11942000	0	0	77284000	23154000	1.2069
VLOOKUP(B55,[1]Peptides!$A:$BV,35,0)	HFVALSTNTTK	11	0	327.34	0	31457000	0	0	728770000	82160000	1.3946
VLOOKUP(B56,[1]Peptides!$A:$BV,35,0)	TLSHPQQMALLDQTK	15	0	327.29	0	287330000	0	0	2973100000	709220000	-0.13297
VLOOKUP(B57,[1]Peptides!$A:$BV,35,0)	LNEAAAGLNQAATELVQASR	20	0	325.77	69687000	389450000	229820000	65733000	4752700000	832320000	0.43789
VLOOKUP(B58,[1]Peptides!$A:$BV,35,0)	QVTQSYWDTNPTR	13	0	325.74	125960000	267930000	112110000	58670000	2838000000	872030000	0.48712
VLOOKUP(B59,[1]Peptides!$A:$BV,35,0)	TGVELGKPTHFTVNAK	16	0	325.57	56190000	443440000	25181000	64008000	9362500000	3341100000	0.0053178
VLOOKUP(B60,[1]Peptides!$A:$BV,35,0)	ELESQISELQEDLESER	17	0	324.41	27449000	170950000	55837000	19139000	1461000000	304940000	-4.5378
VLOOKUP(B61,[1]Peptides!$A:$BV,35,0)	ASASYHISNLLEK	13	0	322.07	0	0	0	0	358440000	0	-0.14274
VLOOKUP(B62,[1]Peptides!$A:$BV,35,0)	EIYTHFTCATDTK	13	0	320.96	0	11198000	0	0	231400000	90867000	-0.79591
VLOOKUP(B63,[1]Peptides!$A:$BV,35,0)	KDDPLTNLNTAFDVAEK	17	1	320.56	0	0	0	0	2495400000	326820000	0.34642
VLOOKUP(B64,[1]Peptides!$A:$BV,35,0)	FTNSETAEHIAQGLR	15	0	318.88	0	19881000	0	0	403630000	31437000	2.2025
VLOOKUP(B65,[1]Peptides!$A:$BV,35,0)	NSYVAGQYDDAASYQR	16	0	318.47	2995800	9222300	0	0	141320000	25715000	-0.61045
VLOOKUP(B66,[1]Peptides!$A:$BV,35,0)	VDATEESDLAQQYGVR	16	0	318.35	0	12397000	0	0	101140000	19946000	0.58795
VLOOKUP(B67,[1]Peptides!$A:$BV,35,0)	DATNVGDEGGFAPNILENK	19	0	317.91	0	0	0	0	649350000	0	0.40174
VLOOKUP(B68,[1]Peptides!$A:$BV,35,0)	HTLDGAACLLNSNK	14	0	317.55	0	0	0	0	100300000	0	-0.92918
VLOOKUP(B69,[1]Peptides!$A:$BV,35,0)	SNTSPEELGPLANQLTSDYGR	21	0	317.3	11409000	30764000	0	0	1163700000	87243000	-0.42827
VLOOKUP(B70,[1]Peptides!$A:$BV,35,0)	DLYANTVLSGGTTMYPGIADR	21	0	317.07	2231600000	5791000000	3974100000	1160900000	5706800000	1688900000	NaN
VLOOKUP(B71,[1]Peptides!$A:$BV,35,0)	EFNAETFTFHADICTLSEK	19	0	316.8	25128000	109880000	89156000	44893000	1654000000	793290000	-1.34
VLOOKUP(B72,[1]Peptides!$A:$BV,35,0)	FGSYCPTTCGIADFLSTYQTK	21	0	316.12	0	0	0	0	6646300000	116640000	-0.95223
VLOOKUP(B73,[1]Peptides!$A:$BV,35,0)	FDGALNVDLTEFQTNLVPYPR	21	0	315.73	90180000	230020000	76891000	40879000	5423700000	1674300000	-0.36071
VLOOKUP(B74,[1]Peptides!$A:$BV,35,0)	IVADKDYSVTANSK	14	1	314.48	0	24942000	0	0	500530000	45213000	0.56215
VLOOKUP(B75,[1]Peptides!$A:$BV,35,0)	TPSQDSDYINANFIK	15	0	314.48	0	8490900	0	0	177450000	16642000	-0.63884
VLOOKUP(B76,[1]Peptides!$A:$BV,35,0)	KLEVEANNAFDQYR	14	1	314.39	0	0	0	0	198810000	0	2.2901
VLOOKUP(B77,[1]Peptides!$A:$BV,35,0)	GCVVTSVESNSNGR	14	0	314.35	9926200	17694000	9897000	9340400	642860000	53912000	-0.47157
VLOOKUP(B78,[1]Peptides!$A:$BV,35,0)	SMEAEMIQLQEELAAAER	18	0	313.53	0	0	0	0	833680000	0	-0.48509
VLOOKUP(B79,[1]Peptides!$A:$BV,35,0)	ALTNEAENWADNEPNNK	17	0	313.52	0	0	0	0	59063000	11884000	-1.176
VLOOKUP(B80,[1]Peptides!$A:$BV,35,0)	CENTDPGYNCLPCPPR	16	0	312.85	29577000	171320000	0	0	1380200000	290640000	-0.55997
VLOOKUP(B81,[1]Peptides!$A:$BV,35,0)	GTHCNQVEVIATLK	14	0	312.34	5374800000	4119000000	2919900000	1902600000	12551000000	5000000000	-0.92798
VLOOKUP(B82,[1]Peptides!$A:$BV,35,0)	NSVDELNNNVEAVSQTSSSSFQYMYLLK	28	0	311.92	0	214780000	0	0	892800000	760470000	0.55854
VLOOKUP(B83,[1]Peptides!$A:$BV,35,0)	DQTDDQVTIDSALATQK	17	0	311.54	0	5820100	0	0	97879000	0	0.49657
VLOOKUP(B84,[1]Peptides!$A:$BV,35,0)	HTNYTMEHIR	10	0	306.33	101320000	494890000	99118000	73850000	2027700000	1313300000	-1.3734
VLOOKUP(B85,[1]Peptides!$A:$BV,35,0)	SVLEDSALVLQYHAR	15	0	305.92	0	0	0	0	352270000	0	0.10784
VLOOKUP(B86,[1]Peptides!$A:$BV,35,0)	HGAGAEISTVNPEQYSK	17	0	305.75	0	0	0	0	50690000	0	-2.3301
VLOOKUP(B87,[1]Peptides!$A:$BV,35,0)	LTEMETLQSQLMAEK	15	0	305.69	0	0	0	0	2076700000	209230000	-2.2013
VLOOKUP(B88,[1]Peptides!$A:$BV,35,0)	GIDVQQVSLVINYDLPTNR	19	0	305.51	0	0	0	0	136770000	0	0.61624
VLOOKUP(B89,[1]Peptides!$A:$BV,35,0)	IAQLEEELEEEQGNTELINDR	21	0	305.23	0	0	0	0	459410000	0	0.84656
VLOOKUP(B90,[1]Peptides!$A:$BV,35,0)	HSTSAVDLSTCFAQISHTAR	20	0	305.23	0	0	0	0	352550000	0	1.1241
VLOOKUP(B91,[1]Peptides!$A:$BV,35,0)	YADLTEDQLPSCESLK	16	0	304.51	0	0	0	0	99126000	0	-0.020316
VLOOKUP(B92,[1]Peptides!$A:$BV,35,0)	AEASQELLAQLNR	13	0	303.71	0	0	0	0	169980000	0	0.083703
VLOOKUP(B93,[1]Peptides!$A:$BV,35,0)	TPVGSCFLAQPESGR	15	0	303.36	51972000	271470000	69329000	46454000	7149800000	528150000	1.0552
VLOOKUP(B94,[1]Peptides!$A:$BV,35,0)	GMAFLHTLEPLIPR	14	0	303.26	0	667940000	0	0	8054000000	1414000000	-0.080925
VLOOKUP(B95,[1]Peptides!$A:$BV,35,0)	SVTEQGAELSNEER	14	0	303.2	28605000	105510000	25992000	26065000	1274300000	264320000	-0.297
VLOOKUP(B96,[1]Peptides!$A:$BV,35,0)	FGGEHVPNSPFQVTALAGDQPSVQPPLR	28	0	303.06	0	309910000	84612000	20710000	7507900000	894490000	0.83466
VLOOKUP(B97,[1]Peptides!$A:$BV,35,0)	TPSAAYLWVGTGASEAEK	18	0	303.04	0	0	0	0	3474300000	1057400000	0.28611
VLOOKUP(B98,[1]Peptides!$A:$BV,35,0)	GPDGLTAFEATDNQAIK	17	0	300.98	3169800	88185000	0	94225000	352810000	110470000	0.58552
VLOOKUP(B99,[1]Peptides!$A:$BV,35,0)	YAASSYLSLTPEQWK	15	0	300.89	24104000	22313000	32148000	24282000	370250000	61470000	-0.063559
VLOOKUP(B100,[1]Peptides!$A:$BV,35,0)	NPDDITNEEYGEFYK	15	0	300.75	0	15154000	0	0	215670000	37673000	0.55602
VLOOKUP(B101,[1]Peptides!$A:$BV,35,0)	VENQENVSNLVIEDTELK	18	0	299.52	0	0	0	0	232330000	0	0.50997
VLOOKUP(B102,[1]Peptides!$A:$BV,35,0)	DHADSNIVIMLVGNK	15	0	299.42	0	0	0	0	76476000	26246000	1.4426
VLOOKUP(B103,[1]Peptides!$A:$BV,35,0)	LCMGSGLNLCEPNNK	15	0	298.58	0	8398500	0	0	254320000	16572000	-0.96145
VLOOKUP(B104,[1]Peptides!$A:$BV,35,0)	GEELDEDLFLQLTGGHEAF	19	0	297.18	6960700	24045000	8234600	0	432980000	122550000	0.52453
VLOOKUP(B105,[1]Peptides!$A:$BV,35,0)	HLWDYTFGPEK	11	0	295.96	24866000	70497000	39856000	19066000	2288600000	344220000	0.097584
VLOOKUP(B106,[1]Peptides!$A:$BV,35,0)	DLDQASLAAVSQQLAPR	17	0	295.78	46834000	371940000	56727000	37601000	4383400000	810310000	0.98618
VLOOKUP(B107,[1]Peptides!$A:$BV,35,0)	MVSDINNAWGCLEQVEK	17	0	295.78	23654000	119970000	15510000	0	3401800000	181410000	0.14044
VLOOKUP(B108,[1]Peptides!$A:$BV,35,0)	GILGYTEHQVVSSDFNSDTHSSTFDAGAGIALNDHFVK	38	0	295.06	132540000	184120000	211810000	111950000	538480000	1277300000	0.40566
VLOOKUP(B109,[1]Peptides!$A:$BV,35,0)	HSSLAGCQIINYR	13	0	295	0	0	7240100	0	0	252640000	-0.66383
VLOOKUP(B110,[1]Peptides!$A:$BV,35,0)	KLNVTEQEK	9	1	294.49	0	0	0	0	231460000	41869000	0.0065069
VLOOKUP(B111,[1]Peptides!$A:$BV,35,0)	DCVGDVTENQICNK	14	0	294.13	120010000	381440000	96812000	68748000	2866800000	702690000	-0.96492
VLOOKUP(B112,[1]Peptides!$A:$BV,35,0)	TNLTTEQIANYVAR	14	0	293.88	0	0	0	0	163800000	20130000	1.8078
VLOOKUP(B113,[1]Peptides!$A:$BV,35,0)	EAEAAIYHLQLFEELR	16	0	293.76	0	61578000	50679000	0	825430000	402420000	-0.19196
VLOOKUP(B114,[1]Peptides!$A:$BV,35,0)	APSVANVGSHCDLSLK	16	0	293.6	33723000	130690000	39110000	27269000	627620000	294590000	-0.64447
VLOOKUP(B115,[1]Peptides!$A:$BV,35,0)	ASVPTIQDQASAMQLSQCAK	20	0	293.55	75535000	145370000	43725000	70251000	6255700000	869580000	-0.26535
VLOOKUP(B116,[1]Peptides!$A:$BV,35,0)	HRPQVAIICGSGLGGLTDK	19	0	293.52	12445000	64572000	24391000	15147000	675720000	228450000	0.15884
VLOOKUP(B117,[1]Peptides!$A:$BV,35,0)	VKDTDDVPMILVGNK	15	1	293.49	177170000	263520000	147390000	80001000	9620700000	1088600000	-0.27178
VLOOKUP(B118,[1]Peptides!$A:$BV,35,0)	YFEITDESPYVHYLNTFSSK	20	0	292.16	0	0	0	0	132120000	279500000	0.59895
VLOOKUP(B119,[1]Peptides!$A:$BV,35,0)	ICDQWDALGSLTHSR	15	0	291.68	0	0	0	0	301330000	124780000	-0.40533
VLOOKUP(B120,[1]Peptides!$A:$BV,35,0)	FATASADGQIYIYDGK	16	0	291.57	0	38645000	19494000	11571000	430110000	168740000	0.16649
VLOOKUP(B121,[1]Peptides!$A:$BV,35,0)	VLLLGSQQAGTTLNLDLGGK	20	0	291.51	0	165570000	0	0	1495200000	1684300000	-1.1768
VLOOKUP(B122,[1]Peptides!$A:$BV,35,0)	AEPEDHYFLLTEPPLNTPENR	21	0	291.51	16511000	37405000	0	0	585260000	112310000	0.57976
VLOOKUP(B123,[1]Peptides!$A:$BV,35,0)	SHMMDVQGSTQDSAIK	16	0	291.51	0	0	0	0	42923000	0	-0.43395
VLOOKUP(B124,[1]Peptides!$A:$BV,35,0)	SPEACCELTLQPLR	14	0	291.24	0	0	0	0	89105000	0	1.2911
VLOOKUP(B125,[1]Peptides!$A:$BV,35,0)	DVQDSLTVSNEAQTAK	16	0	290.66	0	10336000	0	0	87697000	17544000	0.49595
VLOOKUP(B126,[1]Peptides!$A:$BV,35,0)	DDDIAALVVDNGSGMCK	17	0	290.61	429840000	1358600000	294590000	157460000	13660000000	4343100000	0.02528
VLOOKUP(B127,[1]Peptides!$A:$BV,35,0)	KDEILGIANNR	11	1	290.43	76439000	783750000	172490000	70188000	4234900000	943560000	0.15907
VLOOKUP(B128,[1]Peptides!$A:$BV,35,0)	LQLQEQLQAETELCAEAEELR	21	0	290.18	0	0	0	0	282230000	199450000	0.044189
VLOOKUP(B129,[1]Peptides!$A:$BV,35,0)	KQDWSDHAIWWEQK	14	1	289.38	39308000	172700000	62127000	36192000	7197100000	802930000	0.42251
VLOOKUP(B130,[1]Peptides!$A:$BV,35,0)	TLGPSQEETGGVFLCPWR	18	0	289.38	0	42880000	0	0	7205800000	537420000	-0.44923
VLOOKUP(B131,[1]Peptides!$A:$BV,35,0)	LVSNHSLHETSSVFVDSLTK	20	0	289.1	75397000	780150000	77002000	0	9009600000	1431800000	-0.12621
VLOOKUP(B132,[1]Peptides!$A:$BV,35,0)	IPESGGDNSVFDIFELTGAAR	21	0	287.01	98760000	300010000	95342000	74622000	3804700000	333230000	-1.9046
VLOOKUP(B133,[1]Peptides!$A:$BV,35,0)	TVEAEAAHGTVTR	13	0	286.86	0	0	0	0	40755000	5305000	0.38725
VLOOKUP(B134,[1]Peptides!$A:$BV,35,0)	GIVDQSQQAYQEAFEISK	18	0	286.74	0	112290000	0	0	1604100000	364700000	0.66043
VLOOKUP(B135,[1]Peptides!$A:$BV,35,0)	ALEQQVEEMKTQLEELEDELQATEDAK	27	1	286.42	0	59170000	0	0	362550000	128670000	-0.1236
VLOOKUP(B136,[1]Peptides!$A:$BV,35,0)	LVNMLDAVQENQHK	14	0	285.88	434380000	431730000	274070000	176240000	2132200000	327910000	0.3638
VLOOKUP(B137,[1]Peptides!$A:$BV,35,0)	QLFHPEQLITGK	12	0	285.83	0	699570000	72279000	87252000	10473000000	1359600000	-0.10858
VLOOKUP(B138,[1]Peptides!$A:$BV,35,0)	GLVEPVDVVDNADGTQTVNYVPSR	24	0	285.79	89753000	359040000	109130000	16299000	6071600000	1164900000	0.69184
VLOOKUP(B139,[1]Peptides!$A:$BV,35,0)	LQQELDDLLVDLDHQR	16	0	285.54	0	0	0	0	853080000	182970000	0.085504
VLOOKUP(B140,[1]Peptides!$A:$BV,35,0)	AHYGGFTVQNEANK	14	0	285.13	292540000	1139200000	237930000	86673000	12832000000	2531900000	-0.014023
VLOOKUP(B141,[1]Peptides!$A:$BV,35,0)	HVVQSISTQQEK	12	0	284.73	0	8500200	0	0	198520000	0	0.85284
VLOOKUP(B142,[1]Peptides!$A:$BV,35,0)	LTEVLLGHNSWR	12	0	283.58	7625300	23614000	10082000	6252300	507210000	0	0.4503
VLOOKUP(B143,[1]Peptides!$A:$BV,35,0)	EEEIAALVIDNGSGMCK	17	0	283.43	70859000	298240000	70582000	44888000	0	719750000	-1.5167
VLOOKUP(B144,[1]Peptides!$A:$BV,35,0)	LPETIDLGALYLSMK	15	0	283.35	187360000	797210000	380690000	17633000	9309700000	2118700000	-0.2821
VLOOKUP(B145,[1]Peptides!$A:$BV,35,0)	HQLYIDETVNSNIPTNLR	18	0	283.34	317630000	1954800000	706820000	377850000	16662000000	7012200000	-0.22962
VLOOKUP(B146,[1]Peptides!$A:$BV,35,0)	SHCIAEVENDEMPADLPSLAADFVESK	27	0	282.97	0	0	0	0	1715200000	0	-0.079554
VLOOKUP(B147,[1]Peptides!$A:$BV,35,0)	TDTCMSSNGLLCSGR	15	0	282.94	0	105010000	0	20452000	885210000	202560000	-1.6643
VLOOKUP(B148,[1]Peptides!$A:$BV,35,0)	TAAELLQSQGSQAGGSQTLK	20	0	281.68	0	6579500	0	0	49184000	10534000	0.9573
VLOOKUP(B149,[1]Peptides!$A:$BV,35,0)	NLSQILSDREEIAHNMQSTLDDATDAWGIK	30	1	281.63	0	0	0	0	632580000	77320000	0.2982
VLOOKUP(B150,[1]Peptides!$A:$BV,35,0)	GHYTEGAELIENVLEVVR	18	0	281.48	23198000	101290000	27726000	29479000	1785900000	248670000	0.36103
VLOOKUP(B151,[1]Peptides!$A:$BV,35,0)	FEQSASNFYQQQAEGHK	17	0	281.38	0	5192100	7443600	6721700	56135000	43203000	-1.4629
VLOOKUP(B152,[1]Peptides!$A:$BV,35,0)	QDFVQHFSQIVR	12	0	281.13	0	0	0	0	129200000	33592000	-0.26996
VLOOKUP(B153,[1]Peptides!$A:$BV,35,0)	FQEHLQLQNLGINPANIGFSTLTMESDK	28	0	281.07	0	45823000	0	0	757110000	110630000	-0.60104
VLOOKUP(B154,[1]Peptides!$A:$BV,35,0)	EVAAFAQFGSDLDAATQQLLSR	22	0	281.07	15791000	0	26573000	13980000	87515000	118440000	-0.061406
VLOOKUP(B155,[1]Peptides!$A:$BV,35,0)	NTDQASMPDNTAAQK	15	0	280.56	22421000	63373000	19980000	10677000	525160000	111230000	-0.57148
VLOOKUP(B156,[1]Peptides!$A:$BV,35,0)	KPDTIEVQQMK	11	0	280.49	7129600	25124000	7487000	0	170930000	54233000	-0.24357
VLOOKUP(B157,[1]Peptides!$A:$BV,35,0)	DSHSLTTNIMEILR	14	0	280.21	117870000	704520000	0	0	19232000000	2259100000	-0.17544
VLOOKUP(B158,[1]Peptides!$A:$BV,35,0)	HIGLVYSGMGPDYR	14	0	279.64	0	7114700	0	0	112890000	18857000	0.84808
VLOOKUP(B159,[1]Peptides!$A:$BV,35,0)	ALSVAELTQQMFDAR	15	0	279.3	0	328450000	0	0	3535000000	493850000	-0.61853
VLOOKUP(B160,[1]Peptides!$A:$BV,35,0)	IGEHTPSALAIMENANVLAR	20	0	278.82	218470000	0	324680000	172160000	10197000000	216050000	-0.60121
VLOOKUP(B161,[1]Peptides!$A:$BV,35,0)	NPDDITQEEYGEFYK	15	0	278.41	0	6855700	0	0	111300000	19282000	0.18794
VLOOKUP(B162,[1]Peptides!$A:$BV,35,0)	GAGSYTIMVLFADQATPTSPIR	22	0	278.16	18964000	288360000	46947000	0	2702400000	1111800000	-0.037714
VLOOKUP(B163,[1]Peptides!$A:$BV,35,0)	AASDIAMTELPPTHPIR	17	0	277.06	0	7975600	0	0	456820000	0	-0.40952
VLOOKUP(B164,[1]Peptides!$A:$BV,35,0)	GILSGTSDLLLTFDEAEVR	19	0	276.71	0	72000000	27682000	18950000	490790000	107630000	2.3141
VLOOKUP(B165,[1]Peptides!$A:$BV,35,0)	GCWDSIHVVEVQEK	14	0	276.35	0	0	0	0	447510000	36790000	-2.05
VLOOKUP(B166,[1]Peptides!$A:$BV,35,0)	HEDTLTLFPMR	11	0	276.03	0	0	0	0	359200000	0	-1.2127
VLOOKUP(B167,[1]Peptides!$A:$BV,35,0)	IEIESFYEGEDFSETLTR	18	0	275.85	0	0	0	0	78444000	0	0.085741
VLOOKUP(B168,[1]Peptides!$A:$BV,35,0)	TGTLTTNQMSVCR	13	0	275.84	4327400	19531000	5228700	0	324260000	91463000	-0.83099
VLOOKUP(B169,[1]Peptides!$A:$BV,35,0)	FEGNCAEQDGSGWWMNK	17	0	274.39	0	0	0	0	141340000	0	-0.64401
VLOOKUP(B170,[1]Peptides!$A:$BV,35,0)	TMTIHNGMFFSTYDR	15	0	274.24	91765000	270690000	99914000	37878000	4577600000	1509600000	-0.012783
VLOOKUP(B171,[1]Peptides!$A:$BV,35,0)	TELEDTLDSTAAQQELR	17	0	274.05	0	17220000	0	0	151490000	89206000	-0.23121
VLOOKUP(B172,[1]Peptides!$A:$BV,35,0)	EILTLLQGVHQGAGFQDIPK	20	0	274.02	0	0	0	0	269750000	51187000	0.12587
VLOOKUP(B173,[1]Peptides!$A:$BV,35,0)	LMISDSHISAVAPGTFSDLIK	21	0	273.99	0	0	0	0	3357500000	0	-0.42887
VLOOKUP(B174,[1]Peptides!$A:$BV,35,0)	VPTANVSVVDLTCR	14	0	273.44	208940000	608970000	351570000	282970000	8906900000	1380800000	0.2993
VLOOKUP(B175,[1]Peptides!$A:$BV,35,0)	ASSEGGTAAGAGLDSLHK	18	0	273.3	12527000	0	0	18184000	873710000	52562000	0.10682
VLOOKUP(B176,[1]Peptides!$A:$BV,35,0)	AGSDGESIGNCPFSQR	16	0	273.24	0	0	0	0	79080000	19307000	1.1553
VLOOKUP(B177,[1]Peptides!$A:$BV,35,0)	SQNKEDYAGLKEEFR	15	2	273.07	0	8522700	0	0	49129000	55392000	-0.9323
VLOOKUP(B178,[1]Peptides!$A:$BV,35,0)	MATQASTLYSNNITK	15	0	272.97	0	20145000	0	0	139930000	20889000	-0.85814
VLOOKUP(B179,[1]Peptides!$A:$BV,35,0)	VFDEFKPLVEEPQNLIK	17	0	272.72	0	398520000	162970000	125190000	11444000000	1041700000	-0.43169
VLOOKUP(B180,[1]Peptides!$A:$BV,35,0)	TKEVIQEWNLTNIK	14	1	272.5	9408300	48157000	12825000	0	591410000	200480000	-0.092445
VLOOKUP(B181,[1]Peptides!$A:$BV,35,0)	QGIEYILSNQGYVR	14	0	272.15	0	0	0	0	108100000	0	-0.53757
VLOOKUP(B182,[1]Peptides!$A:$BV,35,0)	DCGATWVVLGHSER	14	0	272.08	35109000	31171000	19559000	0	1293700000	74332000	-0.46588
VLOOKUP(B183,[1]Peptides!$A:$BV,35,0)	LISWYDNEFGYSNR	14	0	272.03	96030000	171830000	26322000	0	3412100000	352140000	-0.10944
VLOOKUP(B184,[1]Peptides!$A:$BV,35,0)	ATEVPVSWESFNNGDCFILDLGNNIHQWCGSNSNR	35	0	271.89	0	47368000	48709000	0	1241400000	167080000	-2.3756
VLOOKUP(B185,[1]Peptides!$A:$BV,35,0)	YTPVQQGPVGVNVTYGGDPIPK	22	0	271.72	219020000	1999600000	200240000	109440000	8491900000	2916000000	0.34231
VLOOKUP(B186,[1]Peptides!$A:$BV,35,0)	DIHSGLIGPLLICQK	15	0	271.62	0	0	0	0	569190000	111120000	-0.22563
VLOOKUP(B187,[1]Peptides!$A:$BV,35,0)	CFSIDNPGYEPEVVAVHPGGDTVAIGGVDGNVR	33	0	271.47	16239000	64160000	16492000	7368800	875000000	245040000	-0.56275
VLOOKUP(B188,[1]Peptides!$A:$BV,35,0)	LPLAVVGSNTIIEVNGK	17	0	271.44	0	0	0	0	155840000	104640000	0.60511
VLOOKUP(B189,[1]Peptides!$A:$BV,35,0)	MLDAEDIVGTARPDEK	16	0	271.01	44232000	161240000	33177000	0	5440200000	231650000	0.85929
VLOOKUP(B190,[1]Peptides!$A:$BV,35,0)	YSNSALGHVNCTIK	14	0	271.01	15875000	48031000	20076000	31464000	910120000	338840000	0.17969
VLOOKUP(B191,[1]Peptides!$A:$BV,35,0)	VGAIPANALDDGQWSQGLISAAR	23	0	270.95	0	118380000	0	0	8066200000	734940000	-0.7275
VLOOKUP(B192,[1]Peptides!$A:$BV,35,0)	MQELLQTQDFSK	12	0	270.72	0	8560700	0	0	139170000	0	-0.76939
VLOOKUP(B193,[1]Peptides!$A:$BV,35,0)	HELQANCYEEVK	12	0	270.67	7015000	9767600	7277900	3954400	145080000	26345000	-0.39627
VLOOKUP(B194,[1]Peptides!$A:$BV,35,0)	HHAAYVNNLNVTEEK	15	0	270.67	4683700	5333400	7959600	13102000	33089000	14336000	-0.1828
VLOOKUP(B195,[1]Peptides!$A:$BV,35,0)	NSSYFVEWIPNNVK	14	0	270.56	52599000	0	0	0	5129600000	653460000	-0.30562
VLOOKUP(B196,[1]Peptides!$A:$BV,35,0)	STCQFICDEGYSLSGPER	18	0	270.45	0	9081500	0	0	109590000	24847000	0.52165
VLOOKUP(B197,[1]Peptides!$A:$BV,35,0)	DQALQLQVLNSR	12	0	270.1	10753000	36200000	12270000	16362000	256050000	89463000	0.067108
VLOOKUP(B198,[1]Peptides!$A:$BV,35,0)	SAYDSTMETMNYAQIR	16	0	270.1	0	0	0	0	97598000	19339000	-0.16695
VLOOKUP(B199,[1]Peptides!$A:$BV,35,0)	MTVDESGQLISCSMDDTVR	19	0	269.95	9957400	45029000	9966400	0	636640000	218960000	0.11858
VLOOKUP(B200,[1]Peptides!$A:$BV,35,0)	YGINTTDIFQTVDLWEGK	18	0	269.88	99653000	148140000	153900000	0	1134600000	259860000	0.64215
VLOOKUP(B201,[1]Peptides!$A:$BV,35,0)	TGSGGPGNHPHGPDASAEGLNPYGLVAPR	29	0	269.83	91423000	156510000	65383000	104570000	4826300000	762260000	-0.70215
VLOOKUP(B202,[1]Peptides!$A:$BV,35,0)	DPVQLNLLYVQAR	13	0	269.59	323770000	523500000	321610000	0	9633800000	2252700000	-0.15133
VLOOKUP(B203,[1]Peptides!$A:$BV,35,0)	DNENVVNEYSSELEK	15	0	269.44	78163000	278880000	66382000	51343000	3335700000	637480000	0.27609
VLOOKUP(B204,[1]Peptides!$A:$BV,35,0)	AVVVNAAQLASYSQSK	16	0	269.28	0	7097600	0	0	277150000	50401000	0.18998
VLOOKUP(B205,[1]Peptides!$A:$BV,35,0)	QTLENERGELANEVK	15	1	269.14	0	14260000	0	0	84454000	39689000	-0.34393
VLOOKUP(B206,[1]Peptides!$A:$BV,35,0)	GISEETTTGVHNLYK	15	0	268.32	0	0	0	0	86984000	0	1.2244
VLOOKUP(B207,[1]Peptides!$A:$BV,35,0)	TNISDEESEQATEMLVHNAQNLMQSVK	27	0	268.24	86197000	207400000	0	58180000	2171900000	289590000	0.0023913
VLOOKUP(B208,[1]Peptides!$A:$BV,35,0)	LGQGCFGEVWMGTWNGTTR	19	0	268.21	0	0	0	0	284620000	0	-0.52179
VLOOKUP(B209,[1]Peptides!$A:$BV,35,0)	VPFDAATLHTSTAMAAQHGMDDDGTGQK	28	0	268.15	17696000	142490000	33317000	0	3393400000	353770000	-0.23357
VLOOKUP(B210,[1]Peptides!$A:$BV,35,0)	FQDGDLTLYQSNTILR	16	0	267.86	0	0	0	0	495630000	0	0.58643
VLOOKUP(B211,[1]Peptides!$A:$BV,35,0)	SMLEVNYPMENGIVR	15	0	267.85	0	0	0	0	688760000	92942000	-0.76959
VLOOKUP(B212,[1]Peptides!$A:$BV,35,0)	TELGFTNYIR	10	0	267.84	0	0	0	0	532870000	0	0.3065
VLOOKUP(B213,[1]Peptides!$A:$BV,35,0)	VSASVAEVQEQYTER	15	0	267.75	0	0	0	0	70661000	0	0.66485
VLOOKUP(B214,[1]Peptides!$A:$BV,35,0)	HLEIIYEINQK	11	0	266.99	0	8268800	0	0	209940000	27994000	0.10482
VLOOKUP(B215,[1]Peptides!$A:$BV,35,0)	DHINLPGFSGQNPLR	15	0	266.97	0	207110000	0	0	3605200000	414880000	0.45407
VLOOKUP(B216,[1]Peptides!$A:$BV,35,0)	DDILNGSHPVSFDK	14	0	266.78	86537000	104310000	62215000	104660000	2044800000	200270000	0.56891
VLOOKUP(B217,[1]Peptides!$A:$BV,35,0)	EQGVEEHETLLLR	13	0	266.74	89986000	0	145150000	61625000	2341400000	1088100000	-1.0755
VLOOKUP(B218,[1]Peptides!$A:$BV,35,0)	SSGIHVALVTGGNK	14	0	266.26	0	13340000	5657600	8335700	273990000	39684000	0.055606
VLOOKUP(B219,[1]Peptides!$A:$BV,35,0)	LGGSPTSLGTWGSWIGPDHDK	21	0	265.95	0	0	0	0	296670000	0	-0.95147
VLOOKUP(B220,[1]Peptides!$A:$BV,35,0)	GPCGWTGGSCPQR	13	0	265.94	135290000	154720000	193140000	141640000	278100000	138260000	0.34152
VLOOKUP(B221,[1]Peptides!$A:$BV,35,0)	LEEEQIILEDQNCK	14	0	265.82	0	0	0	0	110200000	43993000	-1.5451
VLOOKUP(B222,[1]Peptides!$A:$BV,35,0)	CASPSLAAHGPLGR	14	0	265.67	9692900	51139000	23759000	13762000	327320000	177660000	-0.57601
VLOOKUP(B223,[1]Peptides!$A:$BV,35,0)	VLLDWINDVLVEER	14	0	265.61	0	55094000	12100000	0	766320000	193230000	0.57291
VLOOKUP(B224,[1]Peptides!$A:$BV,35,0)	AHDGGIYAISWSPDSTHLLSASGDK	25	0	265.37	0	0	0	0	1092800000	0	-1.0121
VLOOKUP(B225,[1]Peptides!$A:$BV,35,0)	AAVATFLQSVQVPEFTPK	18	0	265.22	0	0	0	0	587190000	61786000	-0.25274
VLOOKUP(B226,[1]Peptides!$A:$BV,35,0)	LWGTQDVSQDIQEMK	15	0	264.96	0	0	0	0	427500000	0	-0.43808
VLOOKUP(B227,[1]Peptides!$A:$BV,35,0)	KAPDAGGCLHADPDLGVLCPTGCQLQEALLQQERPIR	37	1	264.94	59222000	396740000	99228000	0	2784900000	1845400000	0.75406
VLOOKUP(B228,[1]Peptides!$A:$BV,35,0)	MENAELDVPIQSVFTR	16	0	264.55	173890000	231210000	113550000	82010000	3747000000	787040000	-0.12238
VLOOKUP(B229,[1]Peptides!$A:$BV,35,0)	SIVDYKPNLDLLEQQHQLIQEALIFDNK	28	0	264.33	0	144830000	0	0	1646800000	177490000	-0.23692
VLOOKUP(B230,[1]Peptides!$A:$BV,35,0)	TVPLAGHVGFDSLPDQLVNK	20	0	264.31	0	83438000	22837000	0	299420000	248910000	0.17952
VLOOKUP(B231,[1]Peptides!$A:$BV,35,0)	VAPEEHPVLLTEAPLNPK	18	0	264.29	3069300000	10678000000	2990200000	1665000000	54196000000	19556000000	-0.013252
VLOOKUP(B232,[1]Peptides!$A:$BV,35,0)	TYGLCGICDENGANDFMLR	19	0	263.89	0	0	0	0	226890000	24102000	-1.4227
VLOOKUP(B233,[1]Peptides!$A:$BV,35,0)	AHSSMVGVNLPQK	13	0	263.75	27709000	100290000	38518000	29231000	746560000	130250000	-0.37187
VLOOKUP(B234,[1]Peptides!$A:$BV,35,0)	ATAEQISSQTGNK	13	0	263.11	0	0	0	0	37133000	6147000	0.3962
VLOOKUP(B235,[1]Peptides!$A:$BV,35,0)	EGLHYTEVCGYDIASPNAGPLFR	23	0	262.66	0	0	0	0	228790000	89512000	2.8197
VLOOKUP(B236,[1]Peptides!$A:$BV,35,0)	HEQNIDCGGGYVK	13	0	262.56	2452600	6442000	0	0	139070000	10595000	0.096753
VLOOKUP(B237,[1]Peptides!$A:$BV,35,0)	DAGEGLLAVQITDPEGKPK	19	0	261.67	80047000	377900000	61456000	38204000	4399100000	1101400000	0.19418
VLOOKUP(B238,[1]Peptides!$A:$BV,35,0)	DVTCDVHYENYR	12	0	261.65	0	2995300	0	0	43074000	9867700	-0.4853
VLOOKUP(B239,[1]Peptides!$A:$BV,35,0)	DAPEGGFDAIMQATVCDEK	19	0	261.45	17901000	73424000	30116000	14033000	967170000	441540000	-0.18947
VLOOKUP(B240,[1]Peptides!$A:$BV,35,0)	FTASAGIQVVGDDLTVTNPK	20	0	261.27	207960000	168100000	161780000	61516000	1216000000	409750000	0.2498
VLOOKUP(B241,[1]Peptides!$A:$BV,35,0)	GLIDEVNQDFTNR	13	0	261.16	178430000	886130000	0	0	9630400000	2020500000	-0.65001
VLOOKUP(B242,[1]Peptides!$A:$BV,35,0)	HLGIVDAFQQGK	12	0	261.16	0	0	0	0	200360000	25972000	-0.85839
VLOOKUP(B243,[1]Peptides!$A:$BV,35,0)	QMEQISQFLQAAER	14	0	259.55	0	210590000	133330000	117760000	777420000	244470000	-0.085175
VLOOKUP(B244,[1]Peptides!$A:$BV,35,0)	DHSGTLGPEEFK	12	0	259.08	18541000	50840000	19681000	0	485140000	109620000	0.74474
VLOOKUP(B245,[1]Peptides!$A:$BV,35,0)	TEDSGLQTQVIAAATQCALSTSQLVACTK	29	0	258.87	0	101690000	65490000	0	1052400000	539830000	0.50791
VLOOKUP(B246,[1]Peptides!$A:$BV,35,0)	LSDFNIIDTLGVGGFGR	17	0	258.65	0	0	0	0	108710000	21112000	-1.2102
VLOOKUP(B247,[1]Peptides!$A:$BV,35,0)	TVTNAVVTVPAYFNDSQR	18	0	258.6	0	0	0	0	1744500000	132590000	-0.1828
VLOOKUP(B248,[1]Peptides!$A:$BV,35,0)	MDHYDSQQTNDYMQPEEDWDRDLLLDPAWEK	31	1	258.24	0	0	0	0	155370000	0	-0.41653
VLOOKUP(B249,[1]Peptides!$A:$BV,35,0)	ALLGLVQDVIGDLHQCQR	18	0	258.23	0	29037000	8594100	0	972720000	100470000	0.70146
VLOOKUP(B250,[1]Peptides!$A:$BV,35,0)	APEAWDYGQGFVNEEMIR	18	0	257.8	8064400	0	0	0	422870000	97309000	-0.41413
VLOOKUP(B251,[1]Peptides!$A:$BV,35,0)	LCYVALDFEQEMATAASSSSLEK	23	0	257.54	498280000	1745200000	716570000	0	7897400000	5997900000	-0.99249
VLOOKUP(B252,[1]Peptides!$A:$BV,35,0)	MDATANDVPSPYEVR	15	0	257.54	0	22787000	0	0	173130000	24515000	-0.59337
VLOOKUP(B253,[1]Peptides!$A:$BV,35,0)	GSQAQPDSPSAQLALIAASQSFLQPGGK	28	0	257.2	48332000	417840000	94411000	0	3906300000	771900000	0.073988
VLOOKUP(B254,[1]Peptides!$A:$BV,35,0)	QLLQANPILEAFGNAK	16	0	257.19	73730000	437210000	173260000	91367000	7104700000	1228700000	-0.62136
VLOOKUP(B255,[1]Peptides!$A:$BV,35,0)	KVEAQLQELQVK	12	1	257.13	119010000	233000000	89697000	109510000	4143100000	950490000	0.22944
VLOOKUP(B256,[1]Peptides!$A:$BV,35,0)	QSLGELIGTLNAAK	14	0	257.13	22100000	78976000	65695000	38842000	927180000	152090000	0.30018
VLOOKUP(B257,[1]Peptides!$A:$BV,35,0)	YPIEHGIVTNWDDMEK	16	0	256.95	62486000	19010000	29181000	50117000	179050000	16983000	0.17272
VLOOKUP(B258,[1]Peptides!$A:$BV,35,0)	DSLIVQVTFDCDCACQAQAEPNSHR	25	0	256.58	0	0	0	0	623800000	259850000	0.30145
VLOOKUP(B259,[1]Peptides!$A:$BV,35,0)	VPDASQDDGPAVERPSTEL	19	0	256.52	0	0	0	0	45440000	0	0.43222
VLOOKUP(B260,[1]Peptides!$A:$BV,35,0)	NKHEAMITDLEER	13	1	255.9	0	57777000	0	0	484750000	169710000	-0.35576
VLOOKUP(B261,[1]Peptides!$A:$BV,35,0)	PGGLLLGDVAPNFEANTTVGR	21	0	255.85	0	0	0	0	193360000	161530000	NaN
VLOOKUP(B262,[1]Peptides!$A:$BV,35,0)	ILTTASSHEFEHTK	14	0	255.52	0	0	0	0	306160000	18704000	-0.048012
VLOOKUP(B263,[1]Peptides!$A:$BV,35,0)	DVLLQVDDERR	11	1	255.39	0	70532000	11989000	0	411650000	153680000	0.58205
VLOOKUP(B264,[1]Peptides!$A:$BV,35,0)	AVCMLSNTTAIAEAWAR	17	0	255.3	0	0	0	0	1448600000	281240000	0.33449
VLOOKUP(B265,[1]Peptides!$A:$BV,35,0)	FGAVFLWDSGSSVGEITGHNK	21	0	254.53	0	0	0	0	4901300000	446740000	-0.5424
VLOOKUP(B266,[1]Peptides!$A:$BV,35,0)	TASGDYIDSSWELR	14	0	254.34	43377000	71561000	32983000	15402000	2556200000	407280000	-0.43434
VLOOKUP(B267,[1]Peptides!$A:$BV,35,0)	HETLTSLNLEK	11	0	254.24	0	0	0	0	73529000	0	-3.8759
VLOOKUP(B268,[1]Peptides!$A:$BV,35,0)	SNVDMDFEVENAVLGK	16	0	254.18	32558000	153000000	52478000	23106000	1940700000	719940000	0.47313
VLOOKUP(B269,[1]Peptides!$A:$BV,35,0)	DIQDSLTVSNEVQTAK	16	0	253.88	0	0	0	0	64543000	22177000	0.67531
VLOOKUP(B270,[1]Peptides!$A:$BV,35,0)	NSSCFVEWIPNNVK	14	0	253.79	61901000	94871000	52769000	25363000	4740900000	533590000	0.11747
VLOOKUP(B271,[1]Peptides!$A:$BV,35,0)	LWLDNTENDLNQGDDHGFSPLHWACR	26	0	253.13	34892000	0	0	0	1580400000	136970000	-0.10271
VLOOKUP(B272,[1]Peptides!$A:$BV,35,0)	EHQISPGDFPNLK	13	0	252.97	0	13393000	0	0	473790000	35676000	1.6021
VLOOKUP(B273,[1]Peptides!$A:$BV,35,0)	IAQLEEQLDNETK	13	0	252.82	0	403010000	63494000	0	2247300000	591080000	-0.056384
VLOOKUP(B274,[1]Peptides!$A:$BV,35,0)	INFDVNGYIVGANIETYLLEK	21	0	252.82	0	25841000	0	0	1616700000	856520000	-0.25297
VLOOKUP(B275,[1]Peptides!$A:$BV,35,0)	GAVDIDDNGYPDLIVGAYGANQVAVYR	27	0	252.82	0	0	0	0	1487700000	83224000	1.4147
VLOOKUP(B276,[1]Peptides!$A:$BV,35,0)	QTHLEGALEQEHSR	14	0	252.52	0	22424000	4078700	3797200	101630000	17501000	-0.54497
VLOOKUP(B277,[1]Peptides!$A:$BV,35,0)	QEYDESGPSIVHR	13	0	252.3	511880000	1884400000	852740000	651760000	15084000000	4639900000	-0.14664
VLOOKUP(B278,[1]Peptides!$A:$BV,35,0)	DVTNNVHYENYR	12	0	252.14	5957900	12701000	0	2849300	497360000	73116000	0.082276
VLOOKUP(B279,[1]Peptides!$A:$BV,35,0)	VHTECCHGDLLECADDRADLAK	22	1	252.1	0	37153000	0	0	180250000	46842000	-0.080473
VLOOKUP(B280,[1]Peptides!$A:$BV,35,0)	KLEAMTNSK	9	1	251.98	0	0	0	0	125590000	43387000	0.51109
VLOOKUP(B281,[1]Peptides!$A:$BV,35,0)	EYQLNDSAAYYLNDLER	17	0	251.84	0	0	0	0	150370000	48800000	-0.06748
VLOOKUP(B282,[1]Peptides!$A:$BV,35,0)	TNAFLVATSAPQAVLYNDR	19	0	251.68	0	0	0	0	61431000	0	0.099934
VLOOKUP(B283,[1]Peptides!$A:$BV,35,0)	THEAQIQEMR	10	0	251.56	47811000	206580000	38605000	0	2463400000	355210000	-1.0863
VLOOKUP(B284,[1]Peptides!$A:$BV,35,0)	DLEAHIDSANK	11	0	251.56	38648000	31562000	21333000	17606000	329700000	130200000	0.49842
VLOOKUP(B285,[1]Peptides!$A:$BV,35,0)	AILQQLGLNSTCDDSILVK	19	0	251.24	0	0	0	0	423390000	0	1.5498
VLOOKUP(B286,[1]Peptides!$A:$BV,35,0)	HQGVMVGMGQK	11	0	251.23	1590200000	3944600000	2558200000	1425300000	29393000000	6687700000	-1.328
VLOOKUP(B287,[1]Peptides!$A:$BV,35,0)	ELDSGLAESVSTLIWAAPR	19	0	250.8	0	0	0	0	144010000	22107000	1.4121
VLOOKUP(B288,[1]Peptides!$A:$BV,35,0)	HEMLPASLIQAQR	13	0	250.72	0	14881000	0	0	459760000	38604000	1.5083
VLOOKUP(B289,[1]Peptides!$A:$BV,35,0)	KAQQELEEQTR	11	1	250.72	0	0	0	0	20719000	0	-0.8144
VLOOKUP(B290,[1]Peptides!$A:$BV,35,0)	SDYAQLLEDMQNAFR	15	0	250.7	0	0	0	0	70533000	9675600	-1.1791
VLOOKUP(B291,[1]Peptides!$A:$BV,35,0)	DAGEGGLSLAIEGPSK	16	0	250.69	45535000	129590000	60585000	51502000	1465000000	410790000	0.073787
VLOOKUP(B292,[1]Peptides!$A:$BV,35,0)	LKDVLLQVDDERR	13	2	250.69	0	80004000	0	0	257730000	34495000	-0.77209
VLOOKUP(B293,[1]Peptides!$A:$BV,35,0)	NVTELNEPLSNEER	14	0	250.51	0	0	0	0	172220000	33939000	1.6691
VLOOKUP(B294,[1]Peptides!$A:$BV,35,0)	DGYNDIAVAAPYGGPSGR	18	0	250.21	31489000	161070000	41138000	31419000	4402800000	523360000	-0.96357
VLOOKUP(B295,[1]Peptides!$A:$BV,35,0)	HLDHVAALFPGDVDR	15	0	249.92	0	18450000	4601000	0	898950000	74227000	0.24005
VLOOKUP(B296,[1]Peptides!$A:$BV,35,0)	TPCTVSCNIPVVSGK	15	0	249.75	315880000	1752800000	368800000	260880000	23335000000	4697900000	-1.6672
VLOOKUP(B297,[1]Peptides!$A:$BV,35,0)	HSIFTPETNPR	11	0	249.69	0	0	0	0	175870000	29764000	0.24932
VLOOKUP(B298,[1]Peptides!$A:$BV,35,0)	HYFQNTQGLIFVVDSNDRER	20	1	249.49	0	0	0	0	578120000	805190000	1.7783
VLOOKUP(B299,[1]Peptides!$A:$BV,35,0)	DKAPGQLECETAIAALNSCLR	21	1	249.47	0	213340000	45103000	37618000	5899100000	1094300000	-0.53336
VLOOKUP(B300,[1]Peptides!$A:$BV,35,0)	NLDIERPTYTNLNR	14	0	249.2	0	0	0	0	4427700000	0	NaN
VLOOKUP(B301,[1]Peptides!$A:$BV,35,0)	TPDGTENGDFLALDLGGTNFR	21	0	248.67	0	0	0	0	145890000	0	1.4721
VLOOKUP(B302,[1]Peptides!$A:$BV,35,0)	HQAQIDHYLGLANK	14	0	248.59	54360000	148080000	67933000	25400000	1316000000	369450000	0.54221
VLOOKUP(B303,[1]Peptides!$A:$BV,35,0)	QTQTFTTYSDNQPGVLIQVYEGER	24	0	248.18	0	54597000	16818000	0	233760000	102130000	-0.62773
VLOOKUP(B304,[1]Peptides!$A:$BV,35,0)	GVLLDIDDLQTNQFK	15	0	248.09	0	0	0	0	289040000	0	-2.1028
VLOOKUP(B305,[1]Peptides!$A:$BV,35,0)	LSGSNPYTTVTPQIINSK	18	0	247.99	0	38414000	0	0	0	99887000	0.74725
VLOOKUP(B306,[1]Peptides!$A:$BV,35,0)	TSGTLISFIYPAQNPELLNK	20	0	247.14	0	0	0	0	250770000	0	-0.24158
VLOOKUP(B307,[1]Peptides!$A:$BV,35,0)	VTTMDAELEFAIQPNTTGK	19	0	247.14	0	12933000	0	0	149860000	31231000	0.53534
VLOOKUP(B308,[1]Peptides!$A:$BV,35,0)	DGSCGVAYVVQEPGDYEVSVK	21	0	246.96	28145000	54956000	26300000	24216000	1525800000	236880000	-0.38186
VLOOKUP(B309,[1]Peptides!$A:$BV,35,0)	SAGFHPSGSVLAVGTVTGR	19	0	246.96	0	10017000	3560700	0	222240000	39626000	0.9399
VLOOKUP(B310,[1]Peptides!$A:$BV,35,0)	DNCPFHYNPAQYDYDRDDVGDR	22	1	246.95	0	21655000	0	0	278920000	109030000	0.2386
VLOOKUP(B311,[1]Peptides!$A:$BV,35,0)	ELQDQLEAEQYFSTLYK	17	0	246.86	0	0	0	0	139800000	0	-1.1382
VLOOKUP(B312,[1]Peptides!$A:$BV,35,0)	IDQLEGDHQLIQEALIFDNK	20	0	246.69	0	0	0	0	5649200000	129640000	1.202
VLOOKUP(B313,[1]Peptides!$A:$BV,35,0)	SAVDQAGGAQIVIDHLR	17	0	246.68	0	0	0	0	65814000	0	-0.80108
VLOOKUP(B314,[1]Peptides!$A:$BV,35,0)	LESDVSAQMEYCR	13	0	246.63	0	166310000	0	0	977690000	519320000	-0.23628
VLOOKUP(B315,[1]Peptides!$A:$BV,35,0)	FADDTYTESYISTIGVDFK	19	0	246.53	0	0	0	0	103740000	83787000	-0.82122
VLOOKUP(B316,[1]Peptides!$A:$BV,35,0)	VANPSGNLTETYVQDR	16	0	246.51	106210000	503320000	85586000	0	6357200000	906600000	-1.113
VLOOKUP(B317,[1]Peptides!$A:$BV,35,0)	VDCTANTNTCNK	12	0	246.41	0	0	0	0	34013000	3051700	-0.24621
VLOOKUP(B318,[1]Peptides!$A:$BV,35,0)	IAEFTTNLTEEEEK	14	0	246.14	110260000	208620000	64031000	54370000	2135800000	293780000	-0.23617
VLOOKUP(B319,[1]Peptides!$A:$BV,35,0)	QYADICLFNTAQYK	14	0	246.08	0	0	0	0	122190000	42408000	-0.0018366
VLOOKUP(B320,[1]Peptides!$A:$BV,35,0)	IPEAPAGPPSDFGLFLSDDDPK	22	0	246.03	0	0	0	0	359530000	0	1.574
VLOOKUP(B321,[1]Peptides!$A:$BV,35,0)	SFGGGTGSGFTSLLMER	17	0	245.92	0	148000000	0	0	5207600000	416040000	-0.43779
VLOOKUP(B322,[1]Peptides!$A:$BV,35,0)	GQNTYEEAAVYIQR	14	0	245.76	0	0	0	0	111960000	0	-1.022
VLOOKUP(B323,[1]Peptides!$A:$BV,35,0)	SQHLDNFSNQIGK	13	0	245.69	0	0	0	0	310140000	58816000	-0.27297
VLOOKUP(B324,[1]Peptides!$A:$BV,35,0)	SAELAAALLSIYMER	15	0	245.58	0	0	0	0	49532000	70835000	NaN
VLOOKUP(B325,[1]Peptides!$A:$BV,35,0)	QAQQERDELADEIANSSGK	19	1	245.32	21448000	67476000	17684000	19565000	418640000	119120000	0.30605
VLOOKUP(B326,[1]Peptides!$A:$BV,35,0)	VLGEAMTGISQNAK	14	0	245.08	165720000	891220000	141560000	108980000	5530000000	1688900000	-0.59774
VLOOKUP(B327,[1]Peptides!$A:$BV,35,0)	GQVLVFLGQSEGLR	14	0	245.08	55115000	551860000	125630000	82371000	4451200000	2304900000	-0.23501
VLOOKUP(B328,[1]Peptides!$A:$BV,35,0)	ASGPGLNTTGVPASLPVEFTIDAK	24	0	245.04	0	0	0	0	5790200000	3235400000	1.1429
VLOOKUP(B329,[1]Peptides!$A:$BV,35,0)	DLAGCIHGLSNVK	13	0	244.95	16515000	75363000	30828000	24116000	788480000	186180000	0.058624
VLOOKUP(B330,[1]Peptides!$A:$BV,35,0)	LPTGYYFGASAGTGDLSDNHDIISMK	26	0	244.71	0	21479000	0	0	279420000	65313000	1.6017
VLOOKUP(B331,[1]Peptides!$A:$BV,35,0)	LATGSDDNCAAFFEGPPFK	19	0	244.68	8736200	33532000	8201300	0	771280000	137000000	-0.26653
VLOOKUP(B332,[1]Peptides!$A:$BV,35,0)	QGVQVQVSTSNISSLEGAR	19	0	244.46	0	0	0	0	41605000	0	1.2266
VLOOKUP(B333,[1]Peptides!$A:$BV,35,0)	TIGGGDDSFNTFFSETGAGK	20	0	244.44	16063000	31827000	8367000	9237600	346290000	41416000	-1.8912
VLOOKUP(B334,[1]Peptides!$A:$BV,35,0)	HGSYEDAVHSGALND	15	0	244.44	0	0	0	0	31875000	0	-0.35416
VLOOKUP(B335,[1]Peptides!$A:$BV,35,0)	ELLENPVQPINDMSYFGCLDSVMENSK	27	0	244.27	0	172180000	33647000	27129000	1715000000	396130000	0.34353
VLOOKUP(B336,[1]Peptides!$A:$BV,35,0)	SNEILTAIIQGMR	13	0	244.24	0	10901000	0	0	197330000	21686000	-1.13
VLOOKUP(B337,[1]Peptides!$A:$BV,35,0)	AFLASPEYVNLPINGNGK	18	0	244.18	0	0	0	0	672160000	64530000	0.95334
VLOOKUP(B338,[1]Peptides!$A:$BV,35,0)	STYNHLSSWLTDAR	14	0	243.85	0	22989000	9006300	0	413960000	62797000	-0.84928
VLOOKUP(B339,[1]Peptides!$A:$BV,35,0)	MTNPAIQNDFSYYR	14	0	243.77	0	8325700	0	0	111030000	0	-0.45107
VLOOKUP(B340,[1]Peptides!$A:$BV,35,0)	THEAEIVEGENHTYCIR	17	0	243.47	29490000	52268000	31964000	21767000	446610000	122200000	0.090587
VLOOKUP(B341,[1]Peptides!$A:$BV,35,0)	ETADTDTADQVMASFK	16	0	243.4	21089000	84560000	26560000	19733000	1268000000	211580000	-0.13733
VLOOKUP(B342,[1]Peptides!$A:$BV,35,0)	HESESCDCLQGFQIVHSLGGGTGSGMGTLLMNK	33	0	243.24	0	0	0	0	465920000	131200000	-0.094474
VLOOKUP(B343,[1]Peptides!$A:$BV,35,0)	IQALQQQADEAEDR	14	0	243.13	18491000	32008000	8387400	0	54982000	23795000	0.14492
VLOOKUP(B344,[1]Peptides!$A:$BV,35,0)	YSQTGNYELAVALSR	15	0	243.11	0	29595000	12506000	0	0	75877000	-2.5073
VLOOKUP(B345,[1]Peptides!$A:$BV,35,0)	QIATLHAQVADMK	13	0	242.97	178760000	558830000	121270000	0	9834100000	923030000	-0.85893
VLOOKUP(B346,[1]Peptides!$A:$BV,35,0)	SPFSVAVSPSLDLSK	15	0	242.82	134310000	1030600000	237400000	109690000	21931000000	4379800000	1.2183
VLOOKUP(B347,[1]Peptides!$A:$BV,35,0)	ACGDSTLTQITAGLDPVGR	19	0	242.79	0	0	0	0	166110000	30687000	0.1746
VLOOKUP(B348,[1]Peptides!$A:$BV,35,0)	DELADEIANSSGK	13	0	242.49	27543000	47362000	17765000	11850000	444330000	94849000	-0.88974
VLOOKUP(B349,[1]Peptides!$A:$BV,35,0)	FLSNGHVTIPGQQDK	15	0	242.48	85755000	213070000	0	0	6557800000	414480000	-0.54996
VLOOKUP(B350,[1]Peptides!$A:$BV,35,0)	GADFLVTEVENGGSLGSK	18	0	242.48	0	36901000	0	0	930040000	140310000	-0.54112
VLOOKUP(B351,[1]Peptides!$A:$BV,35,0)	TTGIVETHFTFK	12	0	242.35	10768000	53212000	12455000	0	698400000	169840000	-0.32037
VLOOKUP(B352,[1]Peptides!$A:$BV,35,0)	AHTMTDDVTFWK	12	0	242.35	0	18185000	0	0	372660000	84396000	0.54749
VLOOKUP(B353,[1]Peptides!$A:$BV,35,0)	GPSGLLVYQGK	11	0	242.09	0	21738000	0	0	420540000	46980000	0.28136
VLOOKUP(B354,[1]Peptides!$A:$BV,35,0)	ASMGTLAFDEYGRPFLIIK	19	0	242.07	0	0	0	0	363950000	0	0.57307
VLOOKUP(B355,[1]Peptides!$A:$BV,35,0)	LQSGTHCLWTDQLLQGSEK	19	0	241.93	7429700	11843000	0	0	36291000	42762000	0.52092
VLOOKUP(B356,[1]Peptides!$A:$BV,35,0)	QAVDQISSGFFSPK	14	0	241.54	0	0	0	0	403100000	0	-0.31006
VLOOKUP(B357,[1]Peptides!$A:$BV,35,0)	NSYPDVAVGSLSDSVTIFR	19	0	241.41	0	0	0	0	393950000	0	1.0687
VLOOKUP(B358,[1]Peptides!$A:$BV,35,0)	DFTVSAMHGDMDQK	14	0	241.39	0	0	0	0	52747000	0	-0.86981
VLOOKUP(B359,[1]Peptides!$A:$BV,35,0)	KIDGQQTIIACIESHQFQAK	20	1	241.38	0	18348000	0	0	0	85984000	NaN
VLOOKUP(B360,[1]Peptides!$A:$BV,35,0)	GLSMAATFIGNNTAIQEIFNR	21	0	241.32	11585000	0	128760000	61071000	3467600000	1868100000	-0.93755
VLOOKUP(B361,[1]Peptides!$A:$BV,35,0)	CNYLGHYSDPMYR	13	0	240.85	233660000	1710600000	317150000	128100000	5656000000	1736600000	-0.37593
VLOOKUP(B362,[1]Peptides!$A:$BV,35,0)	FATEYCNTIEGTAK	14	0	240.8	0	0	0	0	110000000	21481000	0.0057781
VLOOKUP(B363,[1]Peptides!$A:$BV,35,0)	WNTDNTLGTEISWENK	16	0	240.59	0	0	0	0	375830000	0	-0.32114
VLOOKUP(B364,[1]Peptides!$A:$BV,35,0)	ATLQAALCLENFSSQVVER	19	0	240.46	0	0	0	0	0	359040000	NaN
VLOOKUP(B365,[1]Peptides!$A:$BV,35,0)	TIGGGDDSFTTFFCETGAGK	20	0	240.43	39132000	91133000	0	0	955550000	207900000	0.12107
VLOOKUP(B366,[1]Peptides!$A:$BV,35,0)	KDGTHVVENVDATHIGK	17	1	240.2	32477000	260660000	29739000	25542000	5224800000	694910000	0.75981
VLOOKUP(B367,[1]Peptides!$A:$BV,35,0)	VNHVTLSQPK	10	0	240.13	0	122840000	16397000	7256100	1828000000	186640000	-0.35733
VLOOKUP(B368,[1]Peptides!$A:$BV,35,0)	QLVEQVEQIQK	11	0	240.13	0	0	0	0	33141000	0	0.63644
VLOOKUP(B369,[1]Peptides!$A:$BV,35,0)	EASMVITESPAALQLR	16	0	240.05	39111000	119640000	0	15917000	2022700000	425350000	0.048886
VLOOKUP(B370,[1]Peptides!$A:$BV,35,0)	HEVININLK	9	0	239.82	134950000	303940000	0	126770000	1718900000	558640000	0.47648
VLOOKUP(B371,[1]Peptides!$A:$BV,35,0)	ISVYYNEAYGR	11	0	239.66	82195000	291660000	87687000	0	0	259580000	0.25534
VLOOKUP(B372,[1]Peptides!$A:$BV,35,0)	SCSGVEFSTSGSSNTDTGK	19	0	239.61	0	3432700	0	0	33537000	8646700	0.83562
VLOOKUP(B373,[1]Peptides!$A:$BV,35,0)	KGIVDQSQQAYQEAFEISK	19	1	239.19	0	24438000	0	0	238080000	80279000	0.5761
VLOOKUP(B374,[1]Peptides!$A:$BV,35,0)	TIAQGNLSNTDVQAAK	16	0	239.02	0	9902400	0	0	75640000	9387200	0.013516
VLOOKUP(B375,[1]Peptides!$A:$BV,35,0)	LQDPVLVSCDSAPCTVVQCDLQEMAR	26	0	238.94	0	0	0	0	65045000	96798000	-1.1754
VLOOKUP(B376,[1]Peptides!$A:$BV,35,0)	QLEEDLYDGQVLQK	14	0	238.86	5651300	26772000	7953100	6346500	330430000	59906000	0.14946
VLOOKUP(B377,[1]Peptides!$A:$BV,35,0)	ELQEGTYVMVAGPSFETVAECR	22	0	238.81	0	0	0	0	32722000	66584000	0.54533
VLOOKUP(B378,[1]Peptides!$A:$BV,35,0)	QVEVDAQQCMLEILDTAGTEQFTAMR	26	0	238.68	33656000	231500000	0	0	1316300000	472000000	-0.018618
VLOOKUP(B379,[1]Peptides!$A:$BV,35,0)	AIGVLTSGGDAQGMNAAVR	19	0	238.01	0	40048000	13100000	0	969260000	77180000	0.2402
VLOOKUP(B380,[1]Peptides!$A:$BV,35,0)	KGEITGEVR	9	1	237.92	0	102530000	0	0	1274900000	235190000	0.17674
VLOOKUP(B381,[1]Peptides!$A:$BV,35,0)	AMTGVEQWPYR	11	0	237.92	0	8633300	0	0	386250000	24809000	0.1408
VLOOKUP(B382,[1]Peptides!$A:$BV,35,0)	VIISAPSADAPMFVMGVNHEK	21	0	237.84	435330000	1494600000	494760000	199690000	9713700000	4210800000	0.50934
VLOOKUP(B383,[1]Peptides!$A:$BV,35,0)	TGTAEMSSILEER	13	0	237.84	7016000	15051000	0	0	208820000	36756000	-1.0163
VLOOKUP(B384,[1]Peptides!$A:$BV,35,0)	GVVDSEDLPLNISR	14	0	237.68	0	0	0	0	1128400000	0	0.35487
VLOOKUP(B385,[1]Peptides!$A:$BV,35,0)	LNVAEVTQSEIGQK	14	0	237.53	16986000	81257000	20182000	16892000	1144900000	166500000	0.11068
VLOOKUP(B386,[1]Peptides!$A:$BV,35,0)	HGSALDVLLSMGFPR	15	0	237.49	0	17419000	7186400	0	357990000	41062000	2.4804
VLOOKUP(B387,[1]Peptides!$A:$BV,35,0)	QFSFPLSSEPFQGSYK	16	0	237.49	0	0	0	0	86143000	0	-0.22601
VLOOKUP(B388,[1]Peptides!$A:$BV,35,0)	DMETIGFAVYEVPPELVGQPAVHLK	25	0	237.46	0	54507000	0	0	495910000	175180000	-0.73835
VLOOKUP(B389,[1]Peptides!$A:$BV,35,0)	AGGEAGVTLGQPHLSR	16	0	237.41	0	0	0	0	86441000	10896000	-0.70931
VLOOKUP(B390,[1]Peptides!$A:$BV,35,0)	GVVDSDDLPLNVSR	14	0	237.37	14990000	37946000	8647900	0	440860000	85978000	-0.080829
VLOOKUP(B391,[1]Peptides!$A:$BV,35,0)	HPYFYAPELLFFAK	14	0	237.36	17522000	187220000	51966000	35980000	2431400000	1456900000	0.15585
VLOOKUP(B392,[1]Peptides!$A:$BV,35,0)	ELSDFISYLQR	11	0	237.08	0	114230000	0	0	956880000	0	-0.27882
VLOOKUP(B393,[1]Peptides!$A:$BV,35,0)	QGFGNVATNTDGK	13	0	236.95	62132000	275020000	67438000	51763000	4679700000	683370000	-0.74527
VLOOKUP(B394,[1]Peptides!$A:$BV,35,0)	QKDYETATLSEIK	13	1	236.65	0	72995000	0	0	937800000	197010000	1.0802
VLOOKUP(B395,[1]Peptides!$A:$BV,35,0)	SIQEIQELDKDDESLR	16	1	236.42	0	0	0	0	49921000	0	-2.8132
VLOOKUP(B396,[1]Peptides!$A:$BV,35,0)	FQMPDQGMTSADDFFQGTK	19	0	236.4	0	0	0	0	88385000	0	1.2343
VLOOKUP(B397,[1]Peptides!$A:$BV,35,0)	EIQTTTGNQQVLVR	14	0	236.33	5744400	17981000	5870000	0	149850000	51507000	-1.5808
VLOOKUP(B398,[1]Peptides!$A:$BV,35,0)	ACFHCETCK	9	0	236.09	72649000	38366000	184250000	71044000	94159000	58338000	-2.9748
VLOOKUP(B399,[1]Peptides!$A:$BV,35,0)	VIHDNFGIVEGLMTTVHAITATQK	24	0	235.73	46761000	759630000	193650000	57393000	3729400000	971790000	-2.6727
VLOOKUP(B400,[1]Peptides!$A:$BV,35,0)	QIVWNGPVGVFEWEAFAR	18	0	235.73	0	11596000	0	0	0	36615000	1.4173
VLOOKUP(B401,[1]Peptides!$A:$BV,35,0)	EGLLHSSHISEELTTTTEMMMGR	23	0	235.56	0	96709000	20173000	0	349490000	267960000	-0.79154
VLOOKUP(B402,[1]Peptides!$A:$BV,35,0)	VLGAFSDGLAHLDNLK	16	0	235.49	49992000	409940000	74947000	35793000	3897000000	693710000	-0.20138
VLOOKUP(B403,[1]Peptides!$A:$BV,35,0)	TLDGGLNVIQLETAVGAAIK	20	0	235.38	0	0	0	0	154370000	45635000	0.043836
VLOOKUP(B404,[1]Peptides!$A:$BV,35,0)	LSLCGEESFGTGSDHIR	17	0	235.31	0	15608000	0	0	143560000	33190000	0.14937
VLOOKUP(B405,[1]Peptides!$A:$BV,35,0)	DFSELEPDKFQNK	13	1	235.01	0	0	0	0	102520000	0	-0.12049
VLOOKUP(B406,[1]Peptides!$A:$BV,35,0)	LETTSNQDNLAPITAK	16	0	234.87	0	10022000	0	0	119020000	23127000	-0.005003
VLOOKUP(B407,[1]Peptides!$A:$BV,35,0)	YCEHDFQMLFAPCCHQCGEFIIGR	24	0	234.74	30368000	77540000	58736000	0	652400000	217760000	-0.51255
VLOOKUP(B408,[1]Peptides!$A:$BV,35,0)	CSTSSLLEACTFR	13	0	234.67	0	0	0	0	94060000	15774000	4.0057
VLOOKUP(B409,[1]Peptides!$A:$BV,35,0)	AIFLADGNVFTTGFSR	16	0	234.63	0	0	0	0	496750000	157610000	-0.27279
VLOOKUP(B410,[1]Peptides!$A:$BV,35,0)	LIALSIDSVEDHLAWSK	17	0	234.49	0	87167000	0	0	2545000000	400720000	0.23317
VLOOKUP(B411,[1]Peptides!$A:$BV,35,0)	GSFGELALMYNTPR	14	0	234.29	0	0	0	0	187280000	30509000	1.1209
VLOOKUP(B412,[1]Peptides!$A:$BV,35,0)	GVVPLAGTDGETTTQGLDGLSER	23	0	234.28	0	0	0	0	314380000	0	0.55786
VLOOKUP(B413,[1]Peptides!$A:$BV,35,0)	LEVEANNAFDQYR	13	0	234.27	0	0	0	0	129140000	14685000	0.68722
VLOOKUP(B414,[1]Peptides!$A:$BV,35,0)	QFLQAAEAIDDIPFGITSNSDVFSK	25	0	234.04	0	37494000	0	0	173530000	38597000	-1.2971
VLOOKUP(B415,[1]Peptides!$A:$BV,35,0)	GGVNDNFQGVLQNVR	15	0	233.84	470180000	1055000000	506270000	387820000	17290000000	3866800000	-0.69483
VLOOKUP(B416,[1]Peptides!$A:$BV,35,0)	ESTGAQVQVAGDMLPNSTER	20	0	233.78	0	0	0	0	83657000	18541000	0.16799
VLOOKUP(B417,[1]Peptides!$A:$BV,35,0)	FGSCQQGVAATFTK	14	0	233.46	0	0	0	0	346430000	66358000	-1.3507
VLOOKUP(B418,[1]Peptides!$A:$BV,35,0)	EILVGDVGQTVDDPYATFVK	20	0	233.42	0	0	0	0	787030000	0	0.14213
VLOOKUP(B419,[1]Peptides!$A:$BV,35,0)	VLIFQEENEIPASVFVK	17	0	233.37	247970000	295380000	262310000	0	1012800000	393100000	1.1645
VLOOKUP(B420,[1]Peptides!$A:$BV,35,0)	VFVGEEDPEAESVTLR	16	0	233.32	46658000	193250000	36196000	24528000	1397900000	378220000	-0.24827
VLOOKUP(B421,[1]Peptides!$A:$BV,35,0)	AALANLCIGDVITAIDGENTSNMTHLEAQNR	31	0	233.19	0	0	33708000	0	118020000	94549000	-0.76317
VLOOKUP(B422,[1]Peptides!$A:$BV,35,0)	EVDQQLLSVQTR	12	0	232.88	13097000	73684000	17107000	17656000	1875100000	182540000	-0.17493
VLOOKUP(B423,[1]Peptides!$A:$BV,35,0)	KEEELQAALAR	11	1	232.84	109090000	144230000	55735000	0	2002100000	269280000	-0.038868
VLOOKUP(B424,[1]Peptides!$A:$BV,35,0)	WNILEFDEPTENDAQCLTRPYYSDVDIMR	29	0	232.62	0	0	0	0	54825000	0	0.99253
VLOOKUP(B425,[1]Peptides!$A:$BV,35,0)	QGQYSPMAIEEQVAVIYAGVR	21	0	232.5	0	0	0	0	175590000	58001000	-0.61778
VLOOKUP(B426,[1]Peptides!$A:$BV,35,0)	LCSVEQDLAMGSDAEGEK	18	0	232.5	0	0	0	0	35601000	0	-0.50347
VLOOKUP(B427,[1]Peptides!$A:$BV,35,0)	YNQATPNFHQWR	12	0	232.46	26546000	110030000	92107000	0	363310000	147090000	0.18475
VLOOKUP(B428,[1]Peptides!$A:$BV,35,0)	MDENQFVAVTSTNAAK	16	0	232.39	0	0	0	0	51851000	0	0.041513
VLOOKUP(B429,[1]Peptides!$A:$BV,35,0)	VNPCIGGVILFHETLYQK	18	0	232.33	107550000	115150000	64146000	30668000	993700000	612960000	0.32923
VLOOKUP(B430,[1]Peptides!$A:$BV,35,0)	FFESFGDLSTPDAVMGNPK	19	0	232.25	0	101260000	0	0	1477500000	141050000	-0.462
VLOOKUP(B431,[1]Peptides!$A:$BV,35,0)	VTGESHIGGVLLK	13	0	232.21	90348000	602910000	249600000	186900000	11460000000	864150000	-0.17534
VLOOKUP(B432,[1]Peptides!$A:$BV,35,0)	TASNVEEAFINTAK	14	0	232.17	0	0	0	0	89460000	0	0.021596
VLOOKUP(B433,[1]Peptides!$A:$BV,35,0)	VNQIGSVTESLQACK	15	0	232.14	49486000	158880000	55280000	36689000	1800000000	292660000	0.037945
VLOOKUP(B434,[1]Peptides!$A:$BV,35,0)	VQHIQLLQK	9	0	231.97	185720000	1887700000	112160000	40561000	10476000000	2107000000	-0.18441
VLOOKUP(B435,[1]Peptides!$A:$BV,35,0)	ASVQLLVQDSLNPAVK	16	0	231.83	0	469610000	106700000	0	8755200000	1878100000	-0.56339
VLOOKUP(B436,[1]Peptides!$A:$BV,35,0)	HPDYSVVLLLR	11	0	231.81	12361000	250390000	85325000	68564000	2531000000	1108000000	0.35213
VLOOKUP(B437,[1]Peptides!$A:$BV,35,0)	TLFSNIVLSGGSTLFK	16	0	231.66	0	18121000	0	0	242030000	45184000	1.8983
VLOOKUP(B438,[1]Peptides!$A:$BV,35,0)	QGQIIYNWQGAQSTQDEVAASAILTAQLDEELGGTPVQSR	40	0	231.34	0	28448000	20472000	0	144620000	109080000	0.70833
VLOOKUP(B439,[1]Peptides!$A:$BV,35,0)	TWIEGLTGLSIGPDFQK	17	0	231.32	0	24119000	22151000	31995000	242420000	43658000	0.66586
VLOOKUP(B440,[1]Peptides!$A:$BV,35,0)	AADFQLHTHVNDGTEFGGSIYQK	23	0	231.29	22977000	29348000	23100000	8526800	146550000	164280000	0.027368
VLOOKUP(B441,[1]Peptides!$A:$BV,35,0)	KDDPVTNLNNAFEVAEK	17	1	231.17	0	8071400	0	0	104440000	0	-0.57766
VLOOKUP(B442,[1]Peptides!$A:$BV,35,0)	QTQVSVLPEGGETPLFK	17	0	231.06	51287000	121000000	52781000	28276000	2325200000	250370000	0.52616
VLOOKUP(B443,[1]Peptides!$A:$BV,35,0)	LNIISNLDCVNEVIGIR	17	0	231.06	0	0	0	0	136340000	21814000	0.31114
VLOOKUP(B444,[1]Peptides!$A:$BV,35,0)	AIGSASEGAQSSLQEVYHK	19	0	231.06	0	0	0	0	113220000	0	1.5276
VLOOKUP(B445,[1]Peptides!$A:$BV,35,0)	NPDGDVGGPWCYTTNPR	17	0	230.96	0	0	0	0	48560000	0	-1.3648
VLOOKUP(B446,[1]Peptides!$A:$BV,35,0)	NTGIICTIGPASR	13	0	230.95	45679000	237740000	80552000	64831000	3984600000	585140000	-0.48398
VLOOKUP(B447,[1]Peptides!$A:$BV,35,0)	GWEEGVAQMSVGQR	14	0	230.95	8212800	0	9318900	8960300	65532000	11785000	0.29025
VLOOKUP(B448,[1]Peptides!$A:$BV,35,0)	QLADTMVLPIIQFR	14	0	230.95	0	0	0	0	60648000	8486900	0.26968
VLOOKUP(B449,[1]Peptides!$A:$BV,35,0)	MVAAATNNLCEAANAAVQGHASQEK	25	0	230.86	76278000	268980000	40653000	0	4533000000	417470000	-0.096485
VLOOKUP(B450,[1]Peptides!$A:$BV,35,0)	LNEHFLNTTDFLDTIK	16	0	230.86	0	0	0	0	1840300000	99074000	0.16517
VLOOKUP(B451,[1]Peptides!$A:$BV,35,0)	FPWTTENTGNVNQQCIR	17	0	230.59	0	0	0	0	177000000	16600000	-0.26262
VLOOKUP(B452,[1]Peptides!$A:$BV,35,0)	ALTSQLTDEELAQGR	15	0	230.41	0	0	0	0	86728000	17180000	0.066537
VLOOKUP(B453,[1]Peptides!$A:$BV,35,0)	KMEDSVGCLETAEEVKR	17	2	230.29	32635000	63213000	4681300	5960000	250830000	127130000	-0.80437
VLOOKUP(B454,[1]Peptides!$A:$BV,35,0)	HIVTFDGQNFK	11	0	230.24	0	0	0	0	570020000	146230000	-0.57557
VLOOKUP(B455,[1]Peptides!$A:$BV,35,0)	GGETSEMYLIQPDSSVKPYR	20	0	230.14	141850000	416390000	145260000	84474000	14043000000	1011500000	-1.4441
VLOOKUP(B456,[1]Peptides!$A:$BV,35,0)	HELQANCYEEVKDR	14	1	230.14	21111000	51836000	24298000	21707000	574320000	124350000	0.084029
VLOOKUP(B457,[1]Peptides!$A:$BV,35,0)	KETFDVTLEPLSFK	14	1	230.06	24706000	342390000	89749000	25582000	5995500000	611260000	0.11639
VLOOKUP(B458,[1]Peptides!$A:$BV,35,0)	AAHIFFTDTCPEPLFSELGR	20	0	229.97	0	0	0	0	999280000	0	0.10981
VLOOKUP(B459,[1]Peptides!$A:$BV,35,0)	IEDDMDGGDWSFCDGR	16	0	229.97	0	0	0	0	45190000	0	0.32786
VLOOKUP(B460,[1]Peptides!$A:$BV,35,0)	ISGETIFVTAPHEATAGIIGVNR	23	0	229.92	27921000	166380000	59375000	13045000	884780000	49776000	2.7556
VLOOKUP(B461,[1]Peptides!$A:$BV,35,0)	AASCVLLHTGQK	12	0	229.73	0	0	0	0	129700000	16404000	0.51003
VLOOKUP(B462,[1]Peptides!$A:$BV,35,0)	AEGGQCPSLLFDLR	14	0	229.64	50926000	271380000	89003000	0	5100500000	886830000	-0.090717
VLOOKUP(B463,[1]Peptides!$A:$BV,35,0)	ALVITHFVHVAEK	13	0	229.64	0	21982000	0	0	411940000	168790000	-0.32098
VLOOKUP(B464,[1]Peptides!$A:$BV,35,0)	VAAALTAMDKPLGR	14	0	229.53	0	0	0	0	81196000	15626000	-0.47714
VLOOKUP(B465,[1]Peptides!$A:$BV,35,0)	IVDIIDTTGSGDVNTATEVEPK	22	0	229.17	0	0	0	0	49527000	12729000	0.17167
VLOOKUP(B466,[1]Peptides!$A:$BV,35,0)	LPACVVDCGTGYTK	14	0	229.16	38100000	180570000	56075000	36587000	2112400000	375200000	-0.55394
VLOOKUP(B467,[1]Peptides!$A:$BV,35,0)	FVLVQENRPTLTDIVELR	18	0	228.93	0	0	0	0	217750000	150990000	0.37043
VLOOKUP(B468,[1]Peptides!$A:$BV,35,0)	SYTIHYSEQGVEWKPYR	17	0	228.9	0	24713000	0	0	241970000	76192000	-1.1576
VLOOKUP(B469,[1]Peptides!$A:$BV,35,0)	IDGSGNFQVLLSDR	14	0	228.74	0	0	0	0	170060000	0	-0.032371
VLOOKUP(B470,[1]Peptides!$A:$BV,35,0)	HIVLSGGSTMYPGLPSR	17	0	228.62	0	0	31175000	18792000	3401500000	392230000	0.21529
VLOOKUP(B471,[1]Peptides!$A:$BV,35,0)	HGVCFLAADTR	11	0	228.31	0	0	0	0	130520000	24865000	-0.014587
VLOOKUP(B472,[1]Peptides!$A:$BV,35,0)	ACEFAGFQCQIQFGPHNEQK	20	0	228.25	347170000	438060000	473540000	311170000	5006700000	1658000000	-0.27929
VLOOKUP(B473,[1]Peptides!$A:$BV,35,0)	TAFDEAIAELDTLSEESYK	19	0	228.17	49249000	246580000	43298000	34002000	2635400000	407200000	-1.3073
VLOOKUP(B474,[1]Peptides!$A:$BV,35,0)	NPELQNLLLDDFFK	14	0	228.12	5182600	13917000	0	0	176570000	31961000	0.35214
VLOOKUP(B475,[1]Peptides!$A:$BV,35,0)	FTDEEVDELYR	11	0	228.05	29626000	28125000	19543000	26550000	80274000	50970000	0.96317
VLOOKUP(B476,[1]Peptides!$A:$BV,35,0)	QITSYGETCPGLEQYAIK	18	0	228.02	0	0	0	0	60724000	0	0.49584
VLOOKUP(B477,[1]Peptides!$A:$BV,35,0)	YVDLGGSYVGPTQNR	15	0	227.81	0	23045000	6047000	0	327920000	44272000	-0.9768
VLOOKUP(B478,[1]Peptides!$A:$BV,35,0)	DVTSAINLSASSALELLR	18	0	227.56	0	0	0	0	34420000	0	-1.3443
VLOOKUP(B479,[1]Peptides!$A:$BV,35,0)	VPQVSTPTLVEVSR	14	0	227.48	217390000	1430700000	352440000	652780000	27551000000	4824200000	-1.5966
VLOOKUP(B480,[1]Peptides!$A:$BV,35,0)	NSNPALNDNLEK	12	0	227.43	8423800	32324000	0	0	394640000	90811000	0.22873
VLOOKUP(B481,[1]Peptides!$A:$BV,35,0)	NALWHTGNTPGQVR	14	0	227.36	260580000	1201300000	299240000	241700000	27862000000	4927000000	-0.12979
VLOOKUP(B482,[1]Peptides!$A:$BV,35,0)	LHEWTKPENLDFIEVNVSLPR	21	0	227.08	0	42621000	0	0	1239600000	99580000	0.014517
VLOOKUP(B483,[1]Peptides!$A:$BV,35,0)	LLHDSGLNVVVLEAR	15	0	226.85	0	0	0	0	317790000	0	-0.19116
VLOOKUP(B484,[1]Peptides!$A:$BV,35,0)	LGLVEFNILWNR	12	0	226.76	0	0	0	0	208650000	38166000	0.35508
VLOOKUP(B485,[1]Peptides!$A:$BV,35,0)	KPLLESGTLGTK	12	0	226.73	0	18594000	4569000	0	284100000	40347000	-0.43004
VLOOKUP(B486,[1]Peptides!$A:$BV,35,0)	IVEAAENEYQTAISENYQTMSDTTFK	26	0	226.56	0	0	0	0	142100000	34790000	-0.76397
VLOOKUP(B487,[1]Peptides!$A:$BV,35,0)	KNSVVEASEAAYK	13	1	226.53	0	0	0	0	46490000	16699000	1.1216
VLOOKUP(B488,[1]Peptides!$A:$BV,35,0)	SYELPDGQVITIGNER	16	0	226.42	1024600000	2583800000	837690000	486860000	5389200000	9396900000	-0.034104
VLOOKUP(B489,[1]Peptides!$A:$BV,35,0)	VSQTTWDSGFCAVNPK	16	0	226.4	16503000	36659000	13990000	13500000	1651000000	149440000	-1.0993
VLOOKUP(B490,[1]Peptides!$A:$BV,35,0)	ELEDATETADAMNR	14	0	226.29	70421000	119240000	36407000	36479000	1357400000	19258000	0.10658
VLOOKUP(B491,[1]Peptides!$A:$BV,35,0)	NGQGFALVYSITAQSTFNDLQDLR	24	0	226.25	0	0	0	0	174000000	212360000	-2.5792
VLOOKUP(B492,[1]Peptides!$A:$BV,35,0)	EVIQEWNLTNIK	12	0	226.09	239240000	138850000	132220000	74726000	5432500000	596210000	0.48178
VLOOKUP(B493,[1]Peptides!$A:$BV,35,0)	ALGALVDSCAPGLCPDWDSWDASKPVTNAR	30	0	226.07	91334000	206800000	121720000	0	11136000000	2169300000	-0.74883
VLOOKUP(B494,[1]Peptides!$A:$BV,35,0)	EGPYSISVLYGDEEVPR	17	0	225.97	39502000	133640000	31899000	0	3846000000	511210000	-0.10424
VLOOKUP(B495,[1]Peptides!$A:$BV,35,0)	GHTADLLDLSWSK	13	0	225.93	0	0	0	0	200280000	0	-0.95356
VLOOKUP(B496,[1]Peptides!$A:$BV,35,0)	HSTIFENLANK	11	0	225.91	0	16793000	0	0	300110000	46205000	-1.963
VLOOKUP(B497,[1]Peptides!$A:$BV,35,0)	TQFTCECSIGFR	12	0	225.91	0	0	0	0	143330000	32215000	-1.1626
VLOOKUP(B498,[1]Peptides!$A:$BV,35,0)	HTSALCNSCR	10	0	225.72	0	0	0	0	0	0	NaN
VLOOKUP(B499,[1]Peptides!$A:$BV,35,0)	GHGLTALPALPAR	13	0	225.66	52786000	110230000	86198000	70459000	4103500000	398550000	-0.14044
VLOOKUP(B500,[1]Peptides!$A:$BV,35,0)	GLAGAVSELLR	11	0	225.4	101560000	615210000	182430000	120530000	4839800000	1840200000	-1.1095
VLOOKUP(B501,[1]Peptides!$A:$BV,35,0)	YEASILTHDSSIR	13	0	225.31	543810000	1717700000	236860000	163140000	10293000000	1945300000	0.3205
VLOOKUP(B502,[1]Peptides!$A:$BV,35,0)	HGTVASRPPVQIEELIEKPGGIIVR	25	0	225.26	0	0	0	0	275980000	0	0.036558
VLOOKUP(B503,[1]Peptides!$A:$BV,35,0)	EGVHGGLINK	10	0	225.24	1017000000	913300000	442150000	981620000	6383800000	1462900000	-0.75887
VLOOKUP(B504,[1]Peptides!$A:$BV,35,0)	MSATFIGNSTAIQELFK	17	0	225.13	0	31637000	0	0	956180000	77624000	-0.21218
VLOOKUP(B505,[1]Peptides!$A:$BV,35,0)	DENSVELTMAEGPYK	15	0	224.82	0	6715400	0	0	77786000	24191000	-0.11242
VLOOKUP(B506,[1]Peptides!$A:$BV,35,0)	TGVAVNKPAEFTVDAK	16	0	224.75	122770000	512010000	184690000	138030000	7403900000	2336100000	1.0857
VLOOKUP(B507,[1]Peptides!$A:$BV,35,0)	ATSTATSGFAGAIGQK	16	0	224.58	0	21202000	0	0	194190000	31011000	-0.12937
VLOOKUP(B508,[1]Peptides!$A:$BV,35,0)	YTPSGQAGAAASESLFVSNHAY	22	0	224.55	0	70300000	46923000	0	333740000	167560000	-0.59675
VLOOKUP(B509,[1]Peptides!$A:$BV,35,0)	LQVEPAVDTSGVQCYGPGIEGQGVFR	26	0	224.53	37624000	370880000	96262000	0	2094100000	1266200000	-0.50634
VLOOKUP(B510,[1]Peptides!$A:$BV,35,0)	AHQLVMEGYNWCHDR	15	0	224.46	0	0	0	0	253760000	15391000	0.82788
VLOOKUP(B511,[1]Peptides!$A:$BV,35,0)	GVHGTACNLTDSNLQNR	17	0	224.43	0	7373600	0	0	0	19051000	NaN
VLOOKUP(B512,[1]Peptides!$A:$BV,35,0)	GCNHLVCR	8	0	224.29	0	11163000	10474000	0	27180000	20936000	-0.27406
VLOOKUP(B513,[1]Peptides!$A:$BV,35,0)	MDPSTCASTGSVQWSR	16	0	224.25	0	0	0	0	127280000	19340000	-0.3186
VLOOKUP(B514,[1]Peptides!$A:$BV,35,0)	NLEGYVGFANLPNQVYR	17	0	224.24	17162000	52399000	15241000	0	608750000	0	0.84657
VLOOKUP(B515,[1]Peptides!$A:$BV,35,0)	HECQANGPEDLNR	13	0	224.24	0	0	0	0	29101000	7403500	-0.50837
VLOOKUP(B516,[1]Peptides!$A:$BV,35,0)	DAGQISGLNVLR	12	0	223.84	0	0	0	0	162970000	28604000	0.15105
VLOOKUP(B517,[1]Peptides!$A:$BV,35,0)	VHLQLWDTAGQER	13	0	223.78	0	0	0	0	318080000	25502000	0.19608
VLOOKUP(B518,[1]Peptides!$A:$BV,35,0)	SFENSLGINVPR	12	0	223.55	5698200	22553000	0	0	559490000	0	0.67501
VLOOKUP(B519,[1]Peptides!$A:$BV,35,0)	GALHDENTCNR	11	0	223.32	8822400	35295000	9220000	0	391550000	68066000	1.0309
VLOOKUP(B520,[1]Peptides!$A:$BV,35,0)	IANLQTDLSDGLR	13	0	223.31	119480000	595420000	113070000	70612000	10657000000	1617100000	0.40506
VLOOKUP(B521,[1]Peptides!$A:$BV,35,0)	ECCEKPLLEK	10	0	223.31	0	23178000	6564900	0	224990000	99766000	-0.4502
VLOOKUP(B522,[1]Peptides!$A:$BV,35,0)	IFCCHGGLSPDLQSMEQIR	19	0	223.15	0	0	0	0	765220000	55504000	0.1905
VLOOKUP(B523,[1]Peptides!$A:$BV,35,0)	FTQAGSEVSALLGR	14	0	223.14	0	189090000	67053000	0	224790000	118410000	-0.5781
VLOOKUP(B524,[1]Peptides!$A:$BV,35,0)	AVGVAVATGLHTELGK	16	0	223.08	0	62002000	20485000	25237000	1910300000	352900000	0.22409
VLOOKUP(B525,[1]Peptides!$A:$BV,35,0)	VDVGKDQEFTVK	12	1	223.08	64877000	180500000	31976000	21843000	1530800000	338930000	0.3264
VLOOKUP(B526,[1]Peptides!$A:$BV,35,0)	TFTDCFNCLPIAAIVDEK	18	0	223.06	0	0	0	0	226440000	37233000	-1.1091
VLOOKUP(B527,[1]Peptides!$A:$BV,35,0)	LDEYLNSPLPDEIDENSMEDIK	22	0	222.88	0	0	0	0	221130000	0	0.15189
VLOOKUP(B528,[1]Peptides!$A:$BV,35,0)	VAHALAEGLGVIACIGEK	18	0	222.74	76642000	240210000	91697000	29273000	1518900000	476720000	0.74832
VLOOKUP(B529,[1]Peptides!$A:$BV,35,0)	SQETECTYFSTPLLLGK	17	0	222.74	0	0	0	0	234280000	0	-1.1606
VLOOKUP(B530,[1]Peptides!$A:$BV,35,0)	GEMMDLQHGSLFLR	14	0	222.72	33388000	146230000	0	0	1016600000	562460000	-0.59273
VLOOKUP(B531,[1]Peptides!$A:$BV,35,0)	IVTNYFSAHDNDANLQMDIFLEEDGNVNSK	30	0	222.71	0	0	0	0	543240000	0	-0.72642
VLOOKUP(B532,[1]Peptides!$A:$BV,35,0)	TMQFEPSTMVYDACR	15	0	222.49	72502000	281270000	65323000	0	2666500000	458670000	-1.3804
VLOOKUP(B533,[1]Peptides!$A:$BV,35,0)	VINQILTEMDGMSTK	15	0	222.49	0	0	0	0	308160000	25344000	0.035865
VLOOKUP(B534,[1]Peptides!$A:$BV,35,0)	TFTTQETITNAETAK	15	0	222.49	0	39674000	0	0	214480000	42984000	0.21985
VLOOKUP(B535,[1]Peptides!$A:$BV,35,0)	LGQSDPAPLQHQMDIYQK	18	0	222.45	0	14870000	0	0	54444000	24708000	0.57233
VLOOKUP(B536,[1]Peptides!$A:$BV,35,0)	LVGQGASAVLLDLPNSGGEAQAK	23	0	222.45	0	0	0	0	93279000	0	0.23674
VLOOKUP(B537,[1]Peptides!$A:$BV,35,0)	GPYESGSGHSSGLGHR	16	0	222.25	61609000	32014000	0	0	0	0	-0.60528
VLOOKUP(B538,[1]Peptides!$A:$BV,35,0)	ALELDSNLYR	10	0	222.19	164290000	422800000	165610000	147260000	4413000000	1452600000	-1.0219
VLOOKUP(B539,[1]Peptides!$A:$BV,35,0)	KDYEEIGPSICR	12	1	221.95	0	25920000	4585400	0	346980000	101440000	0.21517
VLOOKUP(B540,[1]Peptides!$A:$BV,35,0)	QTVAVGVIK	9	0	221.94	0	30135000	31078000	0	0	0	1.0141
VLOOKUP(B541,[1]Peptides!$A:$BV,35,0)	AFASPVENPDNYCFCTEK	18	0	221.86	0	7611300	0	0	103490000	27545000	0.1113
VLOOKUP(B542,[1]Peptides!$A:$BV,35,0)	MAVTFIGNSTAIQELFK	17	0	221.8	0	151730000	5040800	15267000	1823700000	368900000	-0.69351
VLOOKUP(B543,[1]Peptides!$A:$BV,35,0)	GTQGVVTNFEIFR	13	0	221.59	0	0	0	0	129360000	34849000	0.40958
VLOOKUP(B544,[1]Peptides!$A:$BV,35,0)	QFASQANVVGPWIQTK	16	0	221.56	0	0	0	0	250170000	0	-0.37586
VLOOKUP(B545,[1]Peptides!$A:$BV,35,0)	LVTMQIWDTAGQER	14	0	221.55	0	0	0	0	360980000	28793000	-1.1478
VLOOKUP(B546,[1]Peptides!$A:$BV,35,0)	DIALEITVTNSPSNPR	16	0	221.55	0	0	0	0	149280000	0	1.5829
VLOOKUP(B547,[1]Peptides!$A:$BV,35,0)	AIWAALQTQTSNAAK	15	0	221.5	0	0	0	0	162410000	24157000	1.8104
VLOOKUP(B548,[1]Peptides!$A:$BV,35,0)	ALQHMTDFAIQFNK	14	0	221.44	0	0	0	0	88812000	20720000	0.23315
VLOOKUP(B549,[1]Peptides!$A:$BV,35,0)	TINEVENQILTR	12	0	221.32	0	0	93949000	0	5447900000	738380000	-2.3734
VLOOKUP(B550,[1]Peptides!$A:$BV,35,0)	GSGDPSSSSSSGNPLVYLDVDANGKPLGR	29	0	221.26	17955000	23879000	15144000	16883000	277160000	0	0.025458
VLOOKUP(B551,[1]Peptides!$A:$BV,35,0)	VGSAMVNAK	9	0	221.25	0	193500000	54008000	26136000	3241500000	646350000	-0.15571
VLOOKUP(B552,[1]Peptides!$A:$BV,35,0)	TFSVWYVPEVTGTHK	15	0	221.09	150690000	545530000	69761000	26406000	20311000000	2438500000	-0.4863
VLOOKUP(B553,[1]Peptides!$A:$BV,35,0)	HPESNTAGMDIFAK	14	0	221.09	0	0	0	0	334380000	0	0.23302
VLOOKUP(B554,[1]Peptides!$A:$BV,35,0)	VATGAWLFSGSYNR	14	0	220.94	0	13535000	0	0	107100000	43309000	-0.084664
VLOOKUP(B555,[1]Peptides!$A:$BV,35,0)	IAQSDYIPTQQDVLR	15	0	220.66	0	0	0	0	652800000	98442000	-1.1433
VLOOKUP(B556,[1]Peptides!$A:$BV,35,0)	NTDNIIYPEEYSSCSR	16	0	220.53	0	0	0	0	80637000	19400000	0.62457
VLOOKUP(B557,[1]Peptides!$A:$BV,35,0)	GSTLTSPCQDFGK	13	0	220.5	265110000	434410000	0	273460000	278130000	1056300000	-0.012794
VLOOKUP(B558,[1]Peptides!$A:$BV,35,0)	YLQEIYNSNNQK	12	0	220.39	209090000	913330000	204120000	160890000	8900200000	2509200000	0.40503
VLOOKUP(B559,[1]Peptides!$A:$BV,35,0)	AGTQIENIEEDFR	13	0	220.25	0	81446000	0	0	0	0	-1.9098
VLOOKUP(B560,[1]Peptides!$A:$BV,35,0)	QWNNCAFLESSAK	13	0	219.89	57907000	175060000	95137000	82660000	4167000000	0	-0.19594
VLOOKUP(B561,[1]Peptides!$A:$BV,35,0)	STGGAPTFNVTVTK	14	0	219.74	0	776280000	182940000	0	8216700000	605450000	-0.24411
VLOOKUP(B562,[1]Peptides!$A:$BV,35,0)	VLVQNAAGSQEK	12	0	219.7	25346000	158680000	17242000	5082300	2803900000	283510000	0.54332
VLOOKUP(B563,[1]Peptides!$A:$BV,35,0)	CPEALFQPSFLGMESCGIHETTFNSIMK	28	0	219.57	848660000	6458400000	2224300000	1522900000	15859000000	16001000000	-0.78254
VLOOKUP(B564,[1]Peptides!$A:$BV,35,0)	LQSIGTENTEENR	13	0	219.5	11218000	20690000	9337300	6648700	182470000	36541000	0.098431
VLOOKUP(B565,[1]Peptides!$A:$BV,35,0)	YFQFQEEGKEGENR	14	1	219.43	0	0	0	0	142960000	24251000	0.045471
VLOOKUP(B566,[1]Peptides!$A:$BV,35,0)	VEILANDQGNR	11	0	219.19	0	79254000	0	85079000	516810000	140680000	0.1301
VLOOKUP(B567,[1]Peptides!$A:$BV,35,0)	NFGSYVTHETK	11	0	218.94	0	29310000	7043800	0	104450000	45883000	-0.32141
VLOOKUP(B568,[1]Peptides!$A:$BV,35,0)	HPDEAAFFDTASTGK	15	0	218.94	0	0	0	0	54944000	0	3.1453
VLOOKUP(B569,[1]Peptides!$A:$BV,35,0)	LAAVDATVNQVLASR	15	0	218.62	0	0	0	0	451980000	0	0.045326
VLOOKUP(B570,[1]Peptides!$A:$BV,35,0)	AAFYEEQINYYDTYIK	16	0	218.62	0	19154000	0	0	107210000	48675000	-0.63068
VLOOKUP(B571,[1]Peptides!$A:$BV,35,0)	LEICNLTPDALK	12	0	218.6	0	0	0	0	541710000	167250000	-0.1348
VLOOKUP(B572,[1]Peptides!$A:$BV,35,0)	ITDVIIGFQACCR	13	0	218.58	0	0	0	0	315880000	284480000	-0.88181
VLOOKUP(B573,[1]Peptides!$A:$BV,35,0)	EHALLAYTLGVK	12	0	218.52	167640000	163930000	117900000	159720000	495270000	98184000	0.57759
VLOOKUP(B574,[1]Peptides!$A:$BV,35,0)	ASALEQFVNSVR	12	0	218.49	0	6297700	0	0	90831000	17094000	-0.13476
VLOOKUP(B575,[1]Peptides!$A:$BV,35,0)	GISQEQMQEFR	11	0	218.48	5996800	0	5958800	0	244740000	44154000	0.51593
VLOOKUP(B576,[1]Peptides!$A:$BV,35,0)	VSHVLAALQAGNR	13	0	218.47	36131000	370720000	33915000	0	4382100000	340720000	0.18909
VLOOKUP(B577,[1]Peptides!$A:$BV,35,0)	HLEINPDHSIIETLR	15	0	218.4	0	60649000	0	0	1073200000	215970000	0.22875
VLOOKUP(B578,[1]Peptides!$A:$BV,35,0)	MSQYLESMQIGDTIEFR	17	0	218.31	0	0	0	0	161950000	0	-0.36175
VLOOKUP(B579,[1]Peptides!$A:$BV,35,0)	ECISVHVGQAGVQMGNACWELYCLEHGIQPDGQMPSDK	38	0	218.22	0	0	0	0	947580000	234530000	0.43901
VLOOKUP(B580,[1]Peptides!$A:$BV,35,0)	AMGIMNSFVNDIFER	15	0	218.18	85220000	50427000	29729000	32051000	41288000	26537000	0.23481
VLOOKUP(B581,[1]Peptides!$A:$BV,35,0)	KEAESSPFVER	11	1	218.15	0	0	0	0	72051000	15173000	-0.3886
VLOOKUP(B582,[1]Peptides!$A:$BV,35,0)	VNQPASFAVSLNGAK	15	0	218.11	106450000	356930000	174660000	0	3987000000	897820000	-0.25942
VLOOKUP(B583,[1]Peptides!$A:$BV,35,0)	GLESTTLADKDGEIYCK	17	1	218.11	94691000	92547000	170430000	53361000	0	54607000	-0.076388
VLOOKUP(B584,[1]Peptides!$A:$BV,35,0)	QIGVEHVVVYVNK	13	0	218.11	0	0	0	0	84285000	0	1.4919
VLOOKUP(B585,[1]Peptides!$A:$BV,35,0)	EVPFADLSNMEIGMK	15	0	218.07	0	124170000	0	0	2997700000	367780000	-0.81875
VLOOKUP(B586,[1]Peptides!$A:$BV,35,0)	HRDYETATLSDIK	13	1	218.06	0	0	0	0	214340000	25499000	0.22734
VLOOKUP(B587,[1]Peptides!$A:$BV,35,0)	NVDLSTFYQNR	11	0	218.04	0	0	0	0	110800000	15116000	-0.1899
VLOOKUP(B588,[1]Peptides!$A:$BV,35,0)	ECLCGALASYAAACAGR	17	0	218.01	0	0	0	0	420220000	78707000	-0.42735
VLOOKUP(B589,[1]Peptides!$A:$BV,35,0)	DTFNHLTTWLEDAR	14	0	218.01	0	0	0	0	191790000	0	-1.8124
VLOOKUP(B590,[1]Peptides!$A:$BV,35,0)	MQQNIQELEEQLEEEESAR	19	0	217.91	73685000	185150000	41585000	17366000	2105300000	328560000	0.089495
VLOOKUP(B591,[1]Peptides!$A:$BV,35,0)	LAQDFLDSQNLSAYNTR	17	0	217.88	0	0	0	0	54110000	0	0.18354
VLOOKUP(B592,[1]Peptides!$A:$BV,35,0)	DPSASPGDAGEQAIR	15	0	217.83	15535000	38952000	12911000	15591000	219810000	82139000	-1.3969
VLOOKUP(B593,[1]Peptides!$A:$BV,35,0)	AVVQVFEGTSGIDAK	15	0	217.83	0	0	0	0	101580000	0	0.50823
VLOOKUP(B594,[1]Peptides!$A:$BV,35,0)	KLEQLKPR	8	1	217.81	67638000	490900000	100830000	0	3367400000	959040000	-0.22298
VLOOKUP(B595,[1]Peptides!$A:$BV,35,0)	ALEHSALAINHK	12	0	217.63	0	0	0	0	33221000	9918300	-1.8909
VLOOKUP(B596,[1]Peptides!$A:$BV,35,0)	VHGPGIQSGTTNKPNK	16	0	217.46	0	672350000	146180000	81609000	14078000000	1084300000	0.68996
VLOOKUP(B597,[1]Peptides!$A:$BV,35,0)	NAEQYKDQADK	11	1	217.14	4031100	0	0	0	85734000	26330000	0.83341
VLOOKUP(B598,[1]Peptides!$A:$BV,35,0)	HEMPPHIYAITDTAYR	16	0	217.12	97121000	257460000	71879000	36133000	4235000000	504110000	0.24323
VLOOKUP(B599,[1]Peptides!$A:$BV,35,0)	LHTDDELNWLDHGR	14	0	217.12	188390000	102550000	133370000	34602000	422090000	224250000	-0.041034
VLOOKUP(B600,[1]Peptides!$A:$BV,35,0)	YGAATANYMEVVSLLK	16	0	217.12	0	0	0	0	172280000	0	0.17487
VLOOKUP(B601,[1]Peptides!$A:$BV,35,0)	NALWLHVNQLSQQCVTSDEMYEQVR	25	0	217.11	15232000	0	0	8563000	230960000	72832000	-0.59275
VLOOKUP(B602,[1]Peptides!$A:$BV,35,0)	YPIEHGIITNWDDMEK	16	0	217.09	2169200000	3765300000	1571100000	1055700000	2321300000	17924000000	-1.6008
VLOOKUP(B603,[1]Peptides!$A:$BV,35,0)	TCAQEGMVLYGWTDHSACSPVCPAGMEYR	29	0	217.07	0	0	0	0	343110000	44473000	-1.142
VLOOKUP(B604,[1]Peptides!$A:$BV,35,0)	RFDDAVVQSDMK	12	1	216.91	11086000	45174000	0	6348300	720450000	46518000	0.054684
VLOOKUP(B605,[1]Peptides!$A:$BV,35,0)	VQVQDNEGCPVEALVK	16	0	216.84	60856000	242280000	50949000	0	3231600000	380400000	-0.28775
VLOOKUP(B606,[1]Peptides!$A:$BV,35,0)	KLQAQMK	7	1	216.84	0	28716000	0	0	0	0	-2.3571
VLOOKUP(B607,[1]Peptides!$A:$BV,35,0)	VNNASLIGLGYTQTLRPGVK	20	0	216.83	0	195530000	0	0	272540000	470160000	1.3388
VLOOKUP(B608,[1]Peptides!$A:$BV,35,0)	FQACPETQVPLQLESK	16	0	216.81	0	23059000	0	0	314700000	35729000	-0.83975
VLOOKUP(B609,[1]Peptides!$A:$BV,35,0)	LSLNAELQLDR	11	0	216.45	0	241540000	56669000	0	3724200000	1477400000	-0.14669
VLOOKUP(B610,[1]Peptides!$A:$BV,35,0)	EMEAELEDERK	11	1	216.45	0	0	0	0	46038000	8442100	-0.037737
VLOOKUP(B611,[1]Peptides!$A:$BV,35,0)	VLNNMEIGTSLFDEEGAK	18	0	216.34	27212000	27032000	0	0	392080000	102980000	-0.26906
VLOOKUP(B612,[1]Peptides!$A:$BV,35,0)	YSDESGNMDFDNFISCLVR	19	0	216.34	0	0	0	0	30085000	0	2.3207
VLOOKUP(B613,[1]Peptides!$A:$BV,35,0)	NQNVHMESEVYDTPENIVHGSGSQLFDHVAECLGDFMEK	39	0	216.21	0	0	0	0	211530000	0	-0.20692
VLOOKUP(B614,[1]Peptides!$A:$BV,35,0)	TEEEPLEEPLDEALVR	16	0	216.03	0	0	0	0	38958000	0	-3.7827
VLOOKUP(B615,[1]Peptides!$A:$BV,35,0)	NPYYGGESSSITPLEELYK	19	0	216	0	0	0	0	249400000	54732000	-0.74058
VLOOKUP(B616,[1]Peptides!$A:$BV,35,0)	RFDEILEASDGIMVAR	16	1	215.96	49157000	297730000	68749000	37491000	2280700000	622320000	-0.74801
VLOOKUP(B617,[1]Peptides!$A:$BV,35,0)	VAQLEAQCQEPCK	13	0	215.89	21027000	0	15029000	7776800	782060000	102160000	-0.98375
VLOOKUP(B618,[1]Peptides!$A:$BV,35,0)	FDVSGLTTEQMLR	13	0	215.83	0	0	0	0	128370000	0	-0.90984
VLOOKUP(B619,[1]Peptides!$A:$BV,35,0)	KPELWSDNFTDFVK	14	0	215.61	0	0	0	0	41060000	0	2.3997
VLOOKUP(B620,[1]Peptides!$A:$BV,35,0)	NNEEWTVDSCTECHCQNSVTICK	23	0	215.58	27433000	51654000	30448000	14281000	1075800000	324520000	-0.10122
VLOOKUP(B621,[1]Peptides!$A:$BV,35,0)	LTFDSSFSPNTGK	13	0	215.56	0	0	0	0	603180000	56624000	0.030148
VLOOKUP(B622,[1]Peptides!$A:$BV,35,0)	AGFAGDDAPR	10	0	215.39	0	0	0	0	20653000000	5232800000	-1.362
VLOOKUP(B623,[1]Peptides!$A:$BV,35,0)	GAGTVFDAFPDQVAIQLNDTHPALAIPELMR	31	0	215.26	0	26384000	0	0	343800000	118730000	0.1082
VLOOKUP(B624,[1]Peptides!$A:$BV,35,0)	CHAGHLNGVYYQGGTYSK	18	0	215.23	19542000	212350000	27023000	15198000	2954500000	504870000	-0.65259
VLOOKUP(B625,[1]Peptides!$A:$BV,35,0)	VANLCGINQK	10	0	215.09	63721000	97997000	81661000	63795000	0	47566000	-1.2926
VLOOKUP(B626,[1]Peptides!$A:$BV,35,0)	DSSGNLHGYVAEGGAK	16	0	215.09	0	0	0	0	22502000	0	-0.28015
VLOOKUP(B627,[1]Peptides!$A:$BV,35,0)	HEAMITDLEER	11	0	215.06	0	0	0	0	1672900000	23395000	0.093246
VLOOKUP(B628,[1]Peptides!$A:$BV,35,0)	HFSVEGQLEFR	11	0	215.06	147450000	24341000	10455000	14861000	324490000	154670000	-0.047942
VLOOKUP(B629,[1]Peptides!$A:$BV,35,0)	ESHATLVFHNLLGEIDQQYSR	21	0	215.06	0	0	0	0	118280000	0	0.48163
VLOOKUP(B630,[1]Peptides!$A:$BV,35,0)	KQTIDNSQGAYQEAFDISK	19	1	215	0	0	0	0	22572000	22983000	NaN
VLOOKUP(B631,[1]Peptides!$A:$BV,35,0)	LPQLPITNFSR	11	0	214.83	66231000	727600000	190130000	61148000	7735600000	2912900000	-0.027751
VLOOKUP(B632,[1]Peptides!$A:$BV,35,0)	HVLVTLGEK	9	0	214.81	208340000	384400000	205770000	238280000	1982600000	685690000	0.12762
VLOOKUP(B633,[1]Peptides!$A:$BV,35,0)	HTGPGILSMANAGPNTNGSQFFICTAK	27	0	214.67	12666000	46438000	27376000	22895000	149980000	285150000	-1.1481
VLOOKUP(B634,[1]Peptides!$A:$BV,35,0)	LLAALLEDEGGSGRPLLQAAK	21	0	214.65	89268000	626810000	54826000	18066000	2594700000	814570000	0.36392
VLOOKUP(B635,[1]Peptides!$A:$BV,35,0)	TLTGTVIDSGDGVTHVIPVAEGYVIGSCIK	30	0	214.47	0	0	0	0	310750000	143750000	NaN
VLOOKUP(B636,[1]Peptides!$A:$BV,35,0)	LWGTQDVSQDIQEMKDESAR	20	1	214.46	0	0	0	0	697100000	0	0.35585
VLOOKUP(B637,[1]Peptides!$A:$BV,35,0)	FQSLGVAFYR	10	0	214.32	0	0	0	0	84833000	0	-0.085969
VLOOKUP(B638,[1]Peptides!$A:$BV,35,0)	AVTDSINQLITMCTQQAPGQK	21	0	214.24	28929000	0	81089000	0	3079600000	1075800000	-0.21596
VLOOKUP(B639,[1]Peptides!$A:$BV,35,0)	LFEAEEQDLFR	11	0	214.13	0	0	0	0	201120000	38358000	-0.30331
VLOOKUP(B640,[1]Peptides!$A:$BV,35,0)	LTQLYEQAR	9	0	214.12	0	0	0	0	0	936060000	NaN
VLOOKUP(B641,[1]Peptides!$A:$BV,35,0)	INSITVDNCK	10	0	214.12	11615000	34759000	12079000	8036500	554520000	79010000	-0.70283
VLOOKUP(B642,[1]Peptides!$A:$BV,35,0)	SGSGTMNLGGSLTR	14	0	214.04	0	102350000	24148000	0	1211400000	282130000	0.3542
VLOOKUP(B643,[1]Peptides!$A:$BV,35,0)	EAAYHPEVAPDVR	13	0	213.81	37247000	224370000	25248000	60795000	1387200000	331190000	0.7452
VLOOKUP(B644,[1]Peptides!$A:$BV,35,0)	NLLHVTDTGVGMTR	14	0	213.72	0	92404000	0	0	1384300000	139830000	0.84866
VLOOKUP(B645,[1]Peptides!$A:$BV,35,0)	LISLTDENALSGNEELTVK	19	0	213.67	21552000	22527000	20368000	8678700	77766000	37528000	0.19557
VLOOKUP(B646,[1]Peptides!$A:$BV,35,0)	QFVVFEGNHYFYSPYPTK	18	0	213.67	0	0	0	0	49270000	0	-0.28888
VLOOKUP(B647,[1]Peptides!$A:$BV,35,0)	NAVTQEFGPVPDTAR	15	0	213.63	0	0	0	0	58128000	0	-0.94017
VLOOKUP(B648,[1]Peptides!$A:$BV,35,0)	SPGADLLQVLTK	12	0	213.35	0	0	0	0	75618000	0	0.24283
VLOOKUP(B649,[1]Peptides!$A:$BV,35,0)	ALETMGLWVDCR	12	0	213.31	16708000	16525000	10217000	0	773110000	135200000	-0.37246
VLOOKUP(B650,[1]Peptides!$A:$BV,35,0)	EFSITDVVPYPISLR	15	0	213.16	0	10217000	0	0	268230000	30049000	0.17409
VLOOKUP(B651,[1]Peptides!$A:$BV,35,0)	LAQAAQSSVATITR	14	0	212.89	125220000	1010000000	142030000	69383000	6528500000	2294000000	-0.85058
VLOOKUP(B652,[1]Peptides!$A:$BV,35,0)	KSDIDEIVLVGGSTR	15	1	212.69	0	0	0	0	70188000	0	0.4045
VLOOKUP(B653,[1]Peptides!$A:$BV,35,0)	AEGDVAALNR	10	0	212.58	0	26133000	0	0	54849000	39307000	-0.78021
VLOOKUP(B654,[1]Peptides!$A:$BV,35,0)	DLQSNVEHLTEK	12	0	212.27	0	0	0	0	285760000	0	0.36069
VLOOKUP(B655,[1]Peptides!$A:$BV,35,0)	TLVGSENPPLTVIR	14	0	212.09	0	0	0	0	498680000	99514000	0.53545
VLOOKUP(B656,[1]Peptides!$A:$BV,35,0)	NQVALNPQNTVFDAK	15	0	212.09	0	20736000	8142100	0	412260000	48047000	0.76816
VLOOKUP(B657,[1]Peptides!$A:$BV,35,0)	KGESGQSWPR	10	1	212.03	0	0	0	0	65139000	0	-1.125
VLOOKUP(B658,[1]Peptides!$A:$BV,35,0)	SSFYVNGLTLGGQK	14	0	211.84	0	0	0	0	0	0	NaN
VLOOKUP(B659,[1]Peptides!$A:$BV,35,0)	ITAAQHSVTGSAVSK	15	0	211.83	0	0	0	0	32640000	0	-0.017218
VLOOKUP(B660,[1]Peptides!$A:$BV,35,0)	QHVVSVEEALLATGQWK	17	0	211.7	106970000	361980000	347170000	215180000	7143500000	2307200000	-0.32272
VLOOKUP(B661,[1]Peptides!$A:$BV,35,0)	ILAGDKNYITMDELR	15	1	211.67	0	7092000	0	0	0	84934000	2.9319
VLOOKUP(B662,[1]Peptides!$A:$BV,35,0)	GTSQNDPNWVVR	12	0	211.52	200310000	371100000	150910000	119970000	15195000000	1589700000	-0.53678
VLOOKUP(B663,[1]Peptides!$A:$BV,35,0)	MGPTELLIEMEDWK	14	0	211.46	67666000	159990000	53970000	31584000	6751100000	437990000	-1.2004
VLOOKUP(B664,[1]Peptides!$A:$BV,35,0)	MDKNELVQK	9	1	211.45	36051000	160300000	32802000	0	1423100000	289940000	0.093656
VLOOKUP(B665,[1]Peptides!$A:$BV,35,0)	LSEGASYLDHTFPAEK	16	0	211.38	0	0	0	0	207150000	35837000	-0.74159
VLOOKUP(B666,[1]Peptides!$A:$BV,35,0)	TVTDMLMTICAR	12	0	211.27	0	172130000	61862000	0	4214600000	605860000	-0.57135
VLOOKUP(B667,[1]Peptides!$A:$BV,35,0)	VLAQNSGFDLQETLVK	16	0	211.26	0	0	0	0	106450000	31392000	1.5499
VLOOKUP(B668,[1]Peptides!$A:$BV,35,0)	AHQTGIHATEELK	13	0	211.26	0	0	4004400	0	0	17349000	-0.28772
VLOOKUP(B669,[1]Peptides!$A:$BV,35,0)	GQAAVQQLQAEGLSPR	16	0	211.26	0	0	0	0	0	0	NaN
VLOOKUP(B670,[1]Peptides!$A:$BV,35,0)	GVNLQEFLNVTSVHLFK	17	0	211.06	26790000	438340000	147790000	78278000	2791300000	2312300000	0.30316
VLOOKUP(B671,[1]Peptides!$A:$BV,35,0)	EDVTMATVMGSLPDVR	16	0	210.95	0	0	0	0	286370000	0	-1.284
VLOOKUP(B672,[1]Peptides!$A:$BV,35,0)	DGSCSVEYIPYEAGTYSLNVTYGGHQVPGSPFK	33	0	210.93	0	0	0	0	2106900000	1478300000	-0.49696
VLOOKUP(B673,[1]Peptides!$A:$BV,35,0)	GKLDVQFSGLTK	12	1	210.79	0	32240000	0	0	146320000	273540000	0.010313
VLOOKUP(B674,[1]Peptides!$A:$BV,35,0)	VLEDRPLSDK	10	0	210.64	27027000	96487000	28289000	15636000	1179900000	193720000	0.14648
VLOOKUP(B675,[1]Peptides!$A:$BV,35,0)	AHATGAGPAGR	11	0	210.37	0	61340000	13720000	10497000	1190600000	168830000	0.74335
VLOOKUP(B676,[1]Peptides!$A:$BV,35,0)	LHHVSSLAWLDEHTLVTTSHDASVK	25	0	210.32	27356000	161230000	111760000	43884000	1558000000	795880000	-1.2274
VLOOKUP(B677,[1]Peptides!$A:$BV,35,0)	HSASPMGVQDFDIVR	15	0	210.15	6642700	41760000	7857700	0	875790000	66397000	-0.3898
VLOOKUP(B678,[1]Peptides!$A:$BV,35,0)	NNNQQLAQLQK	11	0	210.1	0	0	0	0	26682000	0	0.40177
VLOOKUP(B679,[1]Peptides!$A:$BV,35,0)	VISGVLQLGNIVFK	14	0	209.97	61355000	716680000	71885000	0	5180300000	1059700000	-0.85788
VLOOKUP(B680,[1]Peptides!$A:$BV,35,0)	TITLQPGSPCNDFR	14	0	209.97	0	0	8148800	0	387990000	0	0.084409
VLOOKUP(B681,[1]Peptides!$A:$BV,35,0)	QWCNCAFLESSAK	13	0	209.85	0	0	0	0	74448000	6852000	-0.23178
VLOOKUP(B682,[1]Peptides!$A:$BV,35,0)	EHYPNGVCTVYGK	13	0	209.8	0	0	0	0	142790000	14878000	0.18637
VLOOKUP(B683,[1]Peptides!$A:$BV,35,0)	SLPSVETLGCTSVICSDK	18	0	209.7	0	0	0	0	1294200000	317090000	1.6901
VLOOKUP(B684,[1]Peptides!$A:$BV,35,0)	VVTVFSVADGYSENNVFYGHHAK	23	0	209.66	0	0	0	0	691620000	370610000	0.35226
VLOOKUP(B685,[1]Peptides!$A:$BV,35,0)	GEAQVWTQLLR	11	0	209.6	28796000	131020000	53921000	30642000	3640300000	496050000	0.055155
VLOOKUP(B686,[1]Peptides!$A:$BV,35,0)	TMTIHNGMFFSTYDRDNDGWLTSDPR	26	1	209.3	0	92381000	16745000	0	1506000000	567460000	-0.3375
VLOOKUP(B687,[1]Peptides!$A:$BV,35,0)	YGDSGEQIAGFVK	13	0	209.21	0	0	0	0	172700000	23250000	-0.9689
VLOOKUP(B688,[1]Peptides!$A:$BV,35,0)	VANHMDGFQR	10	0	209.21	0	0	0	0	81108000	29875000	-0.92473
VLOOKUP(B689,[1]Peptides!$A:$BV,35,0)	MATNAAAQNAIK	12	0	209.19	50544000	220900000	28859000	10898000	2277300000	348350000	-0.37056
VLOOKUP(B690,[1]Peptides!$A:$BV,35,0)	QELAVFCSPEPPAK	14	0	209.19	25343000	0	0	0	1451800000	0	NaN
VLOOKUP(B691,[1]Peptides!$A:$BV,35,0)	SLVEASSSGVSVLSLCEK	18	0	209.19	0	0	0	0	59304000	31802000	1.025
VLOOKUP(B692,[1]Peptides!$A:$BV,35,0)	GEITPELLGVMR	12	0	209.03	0	0	0	0	327070000	61086000	0.16729
VLOOKUP(B693,[1]Peptides!$A:$BV,35,0)	AYLESEVAISEELVQK	16	0	208.79	7057700	20509000	18994000	0	72676000	80639000	0.45622
VLOOKUP(B694,[1]Peptides!$A:$BV,35,0)	KEWSGLLEELAR	12	1	208.74	0	10833000	0	0	570420000	51508000	0.48575
VLOOKUP(B695,[1]Peptides!$A:$BV,35,0)	HIYYITGETK	10	0	208.72	0	37118000	0	0	657860000	115430000	0.4832
VLOOKUP(B696,[1]Peptides!$A:$BV,35,0)	LAVNMVPFPR	10	0	208.67	38814000	272500000	14026000	0	3878100000	615640000	-0.4399
VLOOKUP(B697,[1]Peptides!$A:$BV,35,0)	VNVDEVGGEALGR	13	0	208.56	128410000	147730000	54655000	64298000	0	190320000	-0.27711
VLOOKUP(B698,[1]Peptides!$A:$BV,35,0)	TVSSLSEDLESTR	13	0	208.46	0	0	0	0	93389000	0	-0.87712
VLOOKUP(B699,[1]Peptides!$A:$BV,35,0)	AVQGAQQPSLYQIR	14	0	208.33	0	0	0	0	44005000	0	0.63817
VLOOKUP(B700,[1]Peptides!$A:$BV,35,0)	IAQDLEMYGVNYFSIK	16	0	208.28	0	115130000	0	0	559030000	0	-0.14072
VLOOKUP(B701,[1]Peptides!$A:$BV,35,0)	ALIAAQYSGAQVR	13	0	208.25	0	0	0	0	291130000	115260000	0.097139
VLOOKUP(B702,[1]Peptides!$A:$BV,35,0)	ELAGHTGYLSCCR	13	0	208.15	0	24052000	0	0	196750000	76187000	-1.4626
VLOOKUP(B703,[1]Peptides!$A:$BV,35,0)	MDCQECPEGYR	11	0	208.11	12970000	30523000	14719000	11590000	251650000	108550000	-0.68443
VLOOKUP(B704,[1]Peptides!$A:$BV,35,0)	WASGLTPAQNCPR	13	0	208.11	0	0	0	0	139210000	42042000	2.3011
VLOOKUP(B705,[1]Peptides!$A:$BV,35,0)	ADTLTPEECQQFK	13	0	208.11	0	15064000	0	0	120590000	26103000	0.43812
VLOOKUP(B706,[1]Peptides!$A:$BV,35,0)	KPTLDKPSPETFVK	14	0	208.08	5776100	24006000	0	0	333810000	69315000	0.50308
VLOOKUP(B707,[1]Peptides!$A:$BV,35,0)	VNIEGGAIALGHPLGASGCR	20	0	208.07	0	0	0	0	222600000	17831000	1.3019
VLOOKUP(B708,[1]Peptides!$A:$BV,35,0)	ELQAHGADELLK	12	0	208.03	0	0	0	0	206600000	0	-1.1879
VLOOKUP(B709,[1]Peptides!$A:$BV,35,0)	THINIVVIGHVDSGK	15	0	207.97	559180000	445770000	251860000	141220000	288090000	146670000	-0.64726
VLOOKUP(B710,[1]Peptides!$A:$BV,35,0)	HEAFESDLAAHQDR	14	0	207.97	4499500	21693000	3959000	4036400	172210000	33042000	-1.2177
VLOOKUP(B711,[1]Peptides!$A:$BV,35,0)	ADINAVNEHGNVPLHYACFWGQDQVAEDLVANGALVSICNK	41	0	207.92	0	0	0	0	151980000	0	-0.23828
VLOOKUP(B712,[1]Peptides!$A:$BV,35,0)	DVFSSTGCKPNPSR	14	0	207.88	0	31930000	0	7869900	877170000	79958000	-0.15297
VLOOKUP(B713,[1]Peptides!$A:$BV,35,0)	ACEAFEAQECER	12	0	207.83	0	0	0	0	18915000	4136300	-0.4331
VLOOKUP(B714,[1]Peptides!$A:$BV,35,0)	SWTAADTAAQITQR	14	0	207.67	0	0	0	0	155090000	0	1.9874
VLOOKUP(B715,[1]Peptides!$A:$BV,35,0)	DLKPSNLLLNTTCDLK	16	0	207.64	0	0	0	0	174540000	0	-0.01276
VLOOKUP(B716,[1]Peptides!$A:$BV,35,0)	DNCQYVYNVDQR	12	0	207.6	108390000	357820000	83091000	50876000	3188100000	739480000	-0.58506
VLOOKUP(B717,[1]Peptides!$A:$BV,35,0)	SCLLHQFTEK	10	0	207.34	0	0	0	0	592510000	69496000	-0.24936
VLOOKUP(B718,[1]Peptides!$A:$BV,35,0)	YEQGTGCWQGPNR	13	0	207.34	0	0	0	0	55902000	7371200	-0.64231
VLOOKUP(B719,[1]Peptides!$A:$BV,35,0)	VTAQGPGLEPSGNIANK	17	0	207.27	90355000	499140000	51750000	22588000	8952400000	737860000	-0.8965
VLOOKUP(B720,[1]Peptides!$A:$BV,35,0)	AVSSAIAQLLGEVAQGNENYAGIAAR	26	0	207.24	97818000	855650000	247410000	172800000	8786500000	2556300000	1.0352
VLOOKUP(B721,[1]Peptides!$A:$BV,35,0)	LEGNSPQGSNQGVK	14	0	206.97	0	0	0	0	46552000	8637200	0.73817
VLOOKUP(B722,[1]Peptides!$A:$BV,35,0)	AYAQQLTEWAR	11	0	206.78	0	0	0	0	111780000	0	0.39384
VLOOKUP(B723,[1]Peptides!$A:$BV,35,0)	INVNEIFYDLVR	12	0	206.73	223780000	35082000	0	0	16018000000	72326000	-1.4939
VLOOKUP(B724,[1]Peptides!$A:$BV,35,0)	EKFEEMIQQIK	11	1	206.73	0	0	0	0	109100000	0	2.8122
VLOOKUP(B725,[1]Peptides!$A:$BV,35,0)	LTFSCLGGSDNFK	13	0	206.73	12854000	13016000	0	0	0	40813000	-0.47139
VLOOKUP(B726,[1]Peptides!$A:$BV,35,0)	QCSPSQGPCCTAQCAFK	17	0	206.69	0	0	0	0	31971000	3443900	-0.77342
VLOOKUP(B727,[1]Peptides!$A:$BV,35,0)	NPYYGGESASITPLEDLYK	19	0	206.67	0	0	0	0	0	42710000	-0.53911
VLOOKUP(B728,[1]Peptides!$A:$BV,35,0)	DDPLTNLNTAFDVAEK	16	0	206.64	0	0	0	0	708690000	0	0.1626
VLOOKUP(B729,[1]Peptides!$A:$BV,35,0)	NTAEWLLSHTK	11	0	206.49	0	83089000	26198000	0	810890000	107270000	0.26419
VLOOKUP(B730,[1]Peptides!$A:$BV,35,0)	GPFTDVVTTNLK	12	0	206.43	0	0	21364000	0	315980000	58629000	-1.5613
VLOOKUP(B731,[1]Peptides!$A:$BV,35,0)	LLVSASQDGK	10	0	206.38	6220600	27195000	0	0	460400000	65016000	-2.9206
VLOOKUP(B732,[1]Peptides!$A:$BV,35,0)	VVAPTISSPVCQEQLVEAGR	20	0	206.2	25157000	0	0	0	1120500000	248780000	-0.19457
VLOOKUP(B733,[1]Peptides!$A:$BV,35,0)	LLSDSLPPSTGTFQEAQSR	19	0	206.2	0	51081000	0	0	556130000	136340000	0.37147
VLOOKUP(B734,[1]Peptides!$A:$BV,35,0)	LHGGTPANFLDVGGGATVHQVTEAFK	26	0	206	0	0	0	0	117580000	29431000	4.4861
VLOOKUP(B735,[1]Peptides!$A:$BV,35,0)	NSQWICSNEECPGECLVTGQSHFK	24	0	205.92	0	8318900	0	0	191350000	50209000	-0.37942
VLOOKUP(B736,[1]Peptides!$A:$BV,35,0)	AVAFQNPQTHVIENLHAAAYR	21	0	205.87	0	14587000	0	0	226530000	0	0.93033
VLOOKUP(B737,[1]Peptides!$A:$BV,35,0)	ETGANLAICQWGFDDEANHLLLQNNLPAVR	30	0	205.77	0	0	0	0	107490000	0	0.25751
VLOOKUP(B738,[1]Peptides!$A:$BV,35,0)	SPYLYPLYGLGELPQGFAR	19	0	205.61	0	75948000	9781300	6727600	599650000	93596000	-0.45299
VLOOKUP(B739,[1]Peptides!$A:$BV,35,0)	LSDQCTGLQGFLVFHSFGGGTGSGFTSLLMER	32	0	205.58	0	0	0	0	246480000	0	-0.36886
VLOOKUP(B740,[1]Peptides!$A:$BV,35,0)	NALANPLYCPDYR	13	0	205.53	0	8506800	0	0	121040000	22515000	1.2799
VLOOKUP(B741,[1]Peptides!$A:$BV,35,0)	TCVADESAENCDK	13	0	205.53	0	3191900	0	0	42435000	9552500	-0.38952
VLOOKUP(B742,[1]Peptides!$A:$BV,35,0)	ALDTNYCFSSTEK	13	0	205.52	53724000	49930000	24359000	28906000	159870000	38469000	0.44865
VLOOKUP(B743,[1]Peptides!$A:$BV,35,0)	EQYAQEHGLNFQR	13	0	205.52	0	0	0	0	84984000	0	-0.21746
VLOOKUP(B744,[1]Peptides!$A:$BV,35,0)	GQCDLELINVCNENSLFK	18	0	205.37	0	0	0	0	226170000	0	-1.4691
VLOOKUP(B745,[1]Peptides!$A:$BV,35,0)	DVLQHVDSMQK	11	0	205.32	0	4984400	0	0	145270000	8863400	-0.39494
VLOOKUP(B746,[1]Peptides!$A:$BV,35,0)	KMEDSVGCLETAEEVK	16	1	205.27	23868000	25423000	0	0	303550000	44257000	-0.43284
VLOOKUP(B747,[1]Peptides!$A:$BV,35,0)	DDFDHDSVPDIDDICPENVDISETDFR	27	0	205.24	0	0	0	0	59233000	0	-3.3287
VLOOKUP(B748,[1]Peptides!$A:$BV,35,0)	EAFNMIDQNR	10	0	205.12	102210000	86068000	38749000	0	365130000	120570000	0.8908
VLOOKUP(B749,[1]Peptides!$A:$BV,35,0)	LTVSSLQESGLK	12	0	205.09	47092000	350800000	63086000	0	5378700000	756050000	0.77754
VLOOKUP(B750,[1]Peptides!$A:$BV,35,0)	GTVIIIANHGDR	12	0	205.09	0	19069000	0	0	204180000	51457000	0.11448
VLOOKUP(B751,[1]Peptides!$A:$BV,35,0)	SLHDALCVLAQTVK	14	0	205.02	0	17604000	0	0	337810000	46356000	0.93425
VLOOKUP(B752,[1]Peptides!$A:$BV,35,0)	DHYSNGFCTVYAK	13	0	205.02	0	0	0	0	53695000	0	1.6098
VLOOKUP(B753,[1]Peptides!$A:$BV,35,0)	VSNGAGTMSVSLVADENPFAQGALK	25	0	204.94	0	0	0	0	0	0	NaN
VLOOKUP(B754,[1]Peptides!$A:$BV,35,0)	FHEFHSPALEDADFDNKPMVLLVGQYSTGK	30	0	204.92	13788000	65383000	19216000	0	1308200000	206040000	0.35483
VLOOKUP(B755,[1]Peptides!$A:$BV,35,0)	TAVIDHHNYDISDLGQHTLIVADTENLLK	29	0	204.92	0	0	0	0	407100000	84492000	1.1489
VLOOKUP(B756,[1]Peptides!$A:$BV,35,0)	LENNHAQLLR	10	0	204.91	127820000	193320000	84522000	156230000	684420000	214450000	-0.50005
VLOOKUP(B757,[1]Peptides!$A:$BV,35,0)	SAGQGEVLVYVEDPAGHQEEAK	22	0	204.52	56774000	287290000	70476000	51446000	2972000000	615610000	0.48434
VLOOKUP(B758,[1]Peptides!$A:$BV,35,0)	VYLHCTNTDNPR	12	0	204.52	0	23385000	0	0	375890000	27768000	0.19393
VLOOKUP(B759,[1]Peptides!$A:$BV,35,0)	TLTLVDTGIGMTK	13	0	204.5	0	0	0	0	1375000000	115540000	0.29869
VLOOKUP(B760,[1]Peptides!$A:$BV,35,0)	AAFTECCQAADK	12	0	204.5	0	107710000	0	0	989800000	281320000	-0.67878
VLOOKUP(B761,[1]Peptides!$A:$BV,35,0)	EVWFFGLQYQDTK	13	0	204.5	0	0	0	0	264080000	0	0.077129
VLOOKUP(B762,[1]Peptides!$A:$BV,35,0)	FSGSGSGTDFTLTISR	16	0	204.48	23960000	22612000	18466000	26855000	176880000	49131000	0.021727
VLOOKUP(B763,[1]Peptides!$A:$BV,35,0)	VYACEVTHQGLSSPVTK	17	0	204.35	66697000	81611000	30889000	19659000	510420000	75720000	NaN
VLOOKUP(B764,[1]Peptides!$A:$BV,35,0)	KICLDPDAPR	10	1	204.34	339010000	1029700000	769110000	380440000	1852100000	725690000	-0.10396
VLOOKUP(B765,[1]Peptides!$A:$BV,35,0)	YGGQPVPNFPSK	12	0	204.28	87141000	980660000	191750000	119800000	11462000000	2251900000	-0.70028
VLOOKUP(B766,[1]Peptides!$A:$BV,35,0)	KICLDLQAPLYK	12	1	204.17	60536000	319740000	279020000	103610000	0	526650000	-0.51223
VLOOKUP(B767,[1]Peptides!$A:$BV,35,0)	AAAFEEQENETVVVK	15	0	204.17	25985000	0	30256000	38940000	191000000	140400000	0.35038
VLOOKUP(B768,[1]Peptides!$A:$BV,35,0)	NELHNLLDKPQLQGIPVLVLGNK	23	0	204.04	0	0	0	0	165900000	251130000	-0.23087
VLOOKUP(B769,[1]Peptides!$A:$BV,35,0)	VSQMAQYFEPLTLAAVGAASK	21	0	203.95	44856000	513590000	66400000	18643000	6093300000	1143900000	-0.066764
VLOOKUP(B770,[1]Peptides!$A:$BV,35,0)	EESLDSDLYAELR	13	0	203.94	96737000	0	0	0	341540000	129810000	0.68923
VLOOKUP(B771,[1]Peptides!$A:$BV,35,0)	SVIEQGGIQTVDQLIK	16	0	203.88	0	0	0	0	192970000	18659000	-0.036152
VLOOKUP(B772,[1]Peptides!$A:$BV,35,0)	FLSNGHVTIPGQQDKDMFQETMEAMR	26	1	203.72	13316000	197560000	0	0	2446900000	426830000	-0.4213
VLOOKUP(B773,[1]Peptides!$A:$BV,35,0)	EAQTLQQYR	9	0	203.57	0	0	0	0	68518000	9535700	-2.4532
VLOOKUP(B774,[1]Peptides!$A:$BV,35,0)	PYQYPALTPEQK	12	0	203.55	77485000	0	0	0	3790000000	157440000	-0.20677
VLOOKUP(B775,[1]Peptides!$A:$BV,35,0)	GVTFNVTTVDTK	12	0	203.55	14437000	86875000	25829000	23079000	2290200000	201800000	-0.050873
VLOOKUP(B776,[1]Peptides!$A:$BV,35,0)	VQELGHGCAALVTK	14	0	203.29	42440000	340580000	115330000	75297000	8225100000	913730000	-0.022884
VLOOKUP(B777,[1]Peptides!$A:$BV,35,0)	IYIDSNNNPER	11	0	203.29	0	13017000	0	0	199220000	19192000	0.089747
VLOOKUP(B778,[1]Peptides!$A:$BV,35,0)	VTNGAFTGEISPGMIK	16	0	203.25	20068000	30475000	18710000	11228000	669430000	85689000	3.6245
VLOOKUP(B779,[1]Peptides!$A:$BV,35,0)	EADESLNFEEQILEAAK	17	0	203.25	0	0	0	0	497570000	157580000	-1.202
VLOOKUP(B780,[1]Peptides!$A:$BV,35,0)	EDPAYLHYYDPAGAEDPLGAIHLR	24	0	203.06	287800000	588020000	594120000	179560000	12648000000	1515400000	0.049057
VLOOKUP(B781,[1]Peptides!$A:$BV,35,0)	LQCPQVDLFYLHAPDHGTPVEETLHACQR	29	0	203.04	0	0	0	0	286610000	0	-0.2455
VLOOKUP(B782,[1]Peptides!$A:$BV,35,0)	TLAESALQLLYTAK	14	0	203.03	69852000	681520000	101060000	41144000	6642200000	1519500000	-0.38761
VLOOKUP(B783,[1]Peptides!$A:$BV,35,0)	EYFSWEGAFQHVGK	14	0	203.02	0	0	0	0	695850000	50332000	0.97309
VLOOKUP(B784,[1]Peptides!$A:$BV,35,0)	TPFLLVGTQIDLR	13	0	203.02	0	0	0	0	446840000	0	0.41592
VLOOKUP(B785,[1]Peptides!$A:$BV,35,0)	ANNIDYTVHSVR	12	0	202.96	0	0	0	0	88849000	15885000	0.60175
VLOOKUP(B786,[1]Peptides!$A:$BV,35,0)	AFGPGLQGGSAGSPAR	16	0	202.65	244620000	2049500000	350900000	243740000	26253000000	3972100000	-1.5884
VLOOKUP(B787,[1]Peptides!$A:$BV,35,0)	AAAAAATAAAAASIR	15	0	202.65	0	0	0	0	119290000	21203000	2.467
VLOOKUP(B788,[1]Peptides!$A:$BV,35,0)	SVTDSIRDEYAFLQK	15	1	202.61	0	0	0	0	161700000	0	0.25354
VLOOKUP(B789,[1]Peptides!$A:$BV,35,0)	TIQFVDWCPTGFK	13	0	202.56	103090000	0	0	0	3134800000	213230000	0.41319
VLOOKUP(B790,[1]Peptides!$A:$BV,35,0)	LSEVITDTGVVCHK	14	0	202.56	0	0	0	0	100920000	0	-1.5555
VLOOKUP(B791,[1]Peptides!$A:$BV,35,0)	QTALVELVK	9	0	202.44	0	0	0	0	311160000	443740000	-0.21779
VLOOKUP(B792,[1]Peptides!$A:$BV,35,0)	FSEEACAVLTSPTFEACHR	19	0	202.34	0	13264000	0	0	418510000	123090000	-0.49115
VLOOKUP(B793,[1]Peptides!$A:$BV,35,0)	DNSQVNAVTVLTLLDK	16	0	202.32	169800000	196140000	188450000	154320000	570830000	200460000	-0.1474
VLOOKUP(B794,[1]Peptides!$A:$BV,35,0)	GAGTGGLGLAVEGPSEAK	18	0	202.29	76018000	406140000	93380000	0	6631500000	772580000	-0.875
VLOOKUP(B795,[1]Peptides!$A:$BV,35,0)	ALANSLACQGK	11	0	202.28	56669000	188830000	78867000	61550000	0	394030000	0.051816
VLOOKUP(B796,[1]Peptides!$A:$BV,35,0)	KEEITGTLR	9	1	202.2	0	0	0	3008600	1180400000	0	-0.066588
VLOOKUP(B797,[1]Peptides!$A:$BV,35,0)	ESTLHLVLR	9	0	202.17	57491000	98906000	51269000	71348000	266410000	0	-0.84988
VLOOKUP(B798,[1]Peptides!$A:$BV,35,0)	AGMSAEQAQGLLEK	14	0	202.16	0	0	0	0	115460000	30553000	-1.6289
VLOOKUP(B799,[1]Peptides!$A:$BV,35,0)	HFCPNVPIILVGNK	14	0	202.05	0	256040000	0	16923000	2882000000	344540000	-0.29489
VLOOKUP(B800,[1]Peptides!$A:$BV,35,0)	MNDLTIIQTTQGFCR	15	0	202.05	0	0	0	0	96258000	0	0.41462
VLOOKUP(B801,[1]Peptides!$A:$BV,35,0)	DINAYNCEEPTEK	13	0	202.03	3220500	10501000	0	0	67320000	27035000	-0.33271
VLOOKUP(B802,[1]Peptides!$A:$BV,35,0)	VMEGTVAAQDEFYR	14	0	202.03	0	0	0	0	56098000	0	-1.1174
VLOOKUP(B803,[1]Peptides!$A:$BV,35,0)	GAYCLSVSDFDNAK	14	0	201.84	0	14245000	6663100	0	324810000	65430000	0.36474
VLOOKUP(B804,[1]Peptides!$A:$BV,35,0)	SILYVVEEPECPK	13	0	201.75	0	0	0	0	254950000	67781000	0.010619
VLOOKUP(B805,[1]Peptides!$A:$BV,35,0)	HMVFLGGAVLADIMK	15	0	201.6	0	40124000	10542000	0	557560000	130770000	-0.19828
VLOOKUP(B806,[1]Peptides!$A:$BV,35,0)	GTDIMYTGTLDCWR	14	0	201.48	0	0	0	0	736880000	0	-0.86654
VLOOKUP(B807,[1]Peptides!$A:$BV,35,0)	NFINNPLAQADWAAK	15	0	201.46	0	259380000	151180000	78942000	6557800000	1171700000	-2.4757
VLOOKUP(B808,[1]Peptides!$A:$BV,35,0)	ELHINLIPNK	10	0	201.39	0	31136000	6380600	0	1153700000	70159000	0.46901
VLOOKUP(B809,[1]Peptides!$A:$BV,35,0)	CQHLQAEK	8	0	201.39	17533000	60041000	0	0	498850000	63248000	-0.18447
VLOOKUP(B810,[1]Peptides!$A:$BV,35,0)	QNVAVNELCGR	11	0	201.21	17867000	32837000	25773000	0	218010000	57852000	-0.75508
VLOOKUP(B811,[1]Peptides!$A:$BV,35,0)	FGQDFSTFLEAGVEMAGQAPSQEDR	25	0	201.15	48693000	214560000	66943000	50391000	1532700000	851160000	-1.0046
VLOOKUP(B812,[1]Peptides!$A:$BV,35,0)	VGMEQLVQNATFR	13	0	201.09	0	0	0	0	201470000	0	-0.38239
VLOOKUP(B813,[1]Peptides!$A:$BV,35,0)	TEMEDLMSSKDDVGK	15	1	201	0	21795000	0	0	35981000	37515000	-1.2549
VLOOKUP(B814,[1]Peptides!$A:$BV,35,0)	YSNSDVIIYVGCGER	15	0	200.98	0	0	0	0	60285000	0	-0.96349
VLOOKUP(B815,[1]Peptides!$A:$BV,35,0)	LVRPEVDVMCTAFHDNEETFLK	22	0	200.9	146500000	435130000	28925000	20060000	5119900000	1738700000	1.173
VLOOKUP(B816,[1]Peptides!$A:$BV,35,0)	YLSEVASGDNK	11	0	200.86	0	16969000	0	0	195650000	34364000	-0.55143
VLOOKUP(B817,[1]Peptides!$A:$BV,35,0)	EHSAFQAPAVK	11	0	200.6	0	0	0	0	48863000	0	-0.7707
VLOOKUP(B818,[1]Peptides!$A:$BV,35,0)	NRPEDYQGGR	10	0	200.56	0	0	0	0	28455000	0	0.3718
VLOOKUP(B819,[1]Peptides!$A:$BV,35,0)	NIILEEGKEILVGDVGQTVDDPYATFVK	28	1	200.52	35309000	228170000	58784000	35583000	1257000000	392510000	-0.2822
VLOOKUP(B820,[1]Peptides!$A:$BV,35,0)	VDQSILTGESVSVTK	15	0	200.44	15918000	0	15003000	0	520190000	112330000	0.58662
VLOOKUP(B821,[1]Peptides!$A:$BV,35,0)	AFTGFIVEADTPGIQIGR	18	0	200.44	0	0	0	0	135330000	0	2.4233
VLOOKUP(B822,[1]Peptides!$A:$BV,35,0)	CAPGVVGPAEADIDFDIIR	19	0	200.21	0	116550000	0	0	1009100000	375790000	-0.23854
VLOOKUP(B823,[1]Peptides!$A:$BV,35,0)	TIMHLMINNTK	11	0	200.09	0	0	0	0	114180000	15233000	-0.27475
VLOOKUP(B824,[1]Peptides!$A:$BV,35,0)	VVISLQLTAEK	11	0	200.05	0	0	0	0	1409600000	84430000	0.10955
VLOOKUP(B825,[1]Peptides!$A:$BV,35,0)	SALTVQFVQGIFVEK	15	0	199.96	60951000	537250000	255150000	0	2460800000	957460000	-0.47127
VLOOKUP(B826,[1]Peptides!$A:$BV,35,0)	DPASDQMQHWK	11	0	199.81	0	0	0	0	43488000	0	NaN
VLOOKUP(B827,[1]Peptides!$A:$BV,35,0)	HYGGLTGLNK	10	0	199.7	0	17910000	0	0	195210000	37898000	-0.17729
VLOOKUP(B828,[1]Peptides!$A:$BV,35,0)	GACASHVSTMASFLK	15	0	199.7	0	6048100	4510600	0	0	18198000	-2.2328
VLOOKUP(B829,[1]Peptides!$A:$BV,35,0)	LMLLLEVISGER	12	0	199.67	0	22117000	0	0	464850000	95945000	1.2769
VLOOKUP(B830,[1]Peptides!$A:$BV,35,0)	HSLPDIQLLQK	11	0	199.54	0	28592000	10213000	14683000	328410000	92403000	0.39368
VLOOKUP(B831,[1]Peptides!$A:$BV,35,0)	TSIAIDTIINQK	12	0	199.46	0	0	0	0	1236000000	463870000	1.8195
VLOOKUP(B832,[1]Peptides!$A:$BV,35,0)	ANQAIQMACQSLGEPGCTQAQVLSAATIVAK	31	0	199.31	0	0	0	0	1748600000	1376700000	-0.22727
VLOOKUP(B833,[1]Peptides!$A:$BV,35,0)	ALEHFPMLQK	10	0	199.29	0	0	0	0	413210000	72550000	0.3146
VLOOKUP(B834,[1]Peptides!$A:$BV,35,0)	HYELYR	6	0	199.27	0	30669000	0	0	320410000	0	-0.27434
VLOOKUP(B835,[1]Peptides!$A:$BV,35,0)	GFQEVVTPNIFNSR	14	0	199.21	0	0	0	0	98497000	0	0.12888
VLOOKUP(B836,[1]Peptides!$A:$BV,35,0)	SLTNDWEDHLAVK	13	0	199.19	6161600	15177000	6165100	0	388800000	68080000	0.97685
VLOOKUP(B837,[1]Peptides!$A:$BV,35,0)	CDFTEDQTAEFK	12	0	199.11	21818000	31974000	18814000	18707000	138160000	66784000	-0.45389
VLOOKUP(B838,[1]Peptides!$A:$BV,35,0)	AYDYLVQNTSFANK	14	0	199.08	0	15695000	0	0	290370000	42822000	0.1855
VLOOKUP(B839,[1]Peptides!$A:$BV,35,0)	THIALDGR	8	0	198.87	0	120920000	0	0	2821700000	319280000	-0.93957
VLOOKUP(B840,[1]Peptides!$A:$BV,35,0)	QQNPGHTLEAGWFLLR	16	0	198.81	0	0	0	0	247060000	0	-0.16184
VLOOKUP(B841,[1]Peptides!$A:$BV,35,0)	KVTEENKELANELR	14	2	198.74	27666000	148760000	0	17682000	891390000	448360000	0.047848
VLOOKUP(B842,[1]Peptides!$A:$BV,35,0)	GLLSSLDHTSIR	12	0	198.72	0	0	0	0	0	27274000	NaN
VLOOKUP(B843,[1]Peptides!$A:$BV,35,0)	ETGEHLVHVK	10	0	198.65	26510000	196470000	28571000	0	1446700000	457020000	-0.94166
VLOOKUP(B844,[1]Peptides!$A:$BV,35,0)	GVQLQTHPNVDK	12	0	198.62	0	0	0	0	58767000	4806800	-0.42137
VLOOKUP(B845,[1]Peptides!$A:$BV,35,0)	ISVYYNEATGGK	12	0	198.61	24647000	64872000	9944100	0	1051600000	74699000	0.53554
VLOOKUP(B846,[1]Peptides!$A:$BV,35,0)	LCYVGYNIEQEQK	13	0	198.61	0	38701000	0	0	447760000	69461000	0.83573
VLOOKUP(B847,[1]Peptides!$A:$BV,35,0)	HLIGGLDDVSNK	12	0	198.61	0	0	0	0	52433000	0	-0.53767
VLOOKUP(B848,[1]Peptides!$A:$BV,35,0)	GISQEQMNEFR	11	0	198.58	0	234080000	79870000	39605000	3173600000	442850000	-0.52268
VLOOKUP(B849,[1]Peptides!$A:$BV,35,0)	APTCSLDGALPLGAQIPAVHR	21	0	198.29	0	0	0	0	478350000	88185000	-0.74191
VLOOKUP(B850,[1]Peptides!$A:$BV,35,0)	LPVVIGGLLDVDCSEDVIK	19	0	198.23	0	14903000	0	0	158280000	60941000	0.15307
VLOOKUP(B851,[1]Peptides!$A:$BV,35,0)	WNTDNTLGTEITVEDQLAR	19	0	198.23	11120000	0	0	0	51455000	19116000	-1.2511
VLOOKUP(B852,[1]Peptides!$A:$BV,35,0)	ALQAAYGASAPSVTSAALR	19	0	198.14	0	26810000	0	0	89884000	81510000	2.3822
VLOOKUP(B853,[1]Peptides!$A:$BV,35,0)	NLTALGLNLVASGGTAK	17	0	197.79	0	0	0	0	140320000	38292000	-1.1181
VLOOKUP(B854,[1]Peptides!$A:$BV,35,0)	AFVHWYTSEGMDINEFGEAENNIHDLVSEYQQFQDAK	37	0	197.74	0	0	0	0	507420000	218380000	0.069699
VLOOKUP(B855,[1]Peptides!$A:$BV,35,0)	LEDLSESIVNDFAYMK	16	0	197.56	0	0	0	0	60220000	0	0.69684
VLOOKUP(B856,[1]Peptides!$A:$BV,35,0)	MEDSVGCLETAEEVKR	16	1	197.47	0	43138000	16667000	23512000	317790000	137830000	-0.37805
VLOOKUP(B857,[1]Peptides!$A:$BV,35,0)	FCANTCVECR	10	0	197.3	26668000	27078000	0	0	45234000	9773400	-0.61906
VLOOKUP(B858,[1]Peptides!$A:$BV,35,0)	HVLTLTDQVTR	11	0	197.27	94301000	652040000	126530000	132180000	5384300000	1490600000	-0.0014405
VLOOKUP(B859,[1]Peptides!$A:$BV,35,0)	KSDLFQEDLYPPTAGPDPALTAEEWLGGR	29	1	197	0	0	0	0	652760000	58870000	0.57874
VLOOKUP(B860,[1]Peptides!$A:$BV,35,0)	FHISEFPTLK	10	0	196.99	0	0	0	0	1082200000	65404000	0.082408
VLOOKUP(B861,[1]Peptides!$A:$BV,35,0)	GNNFLYTNGK	10	0	196.95	0	0	0	0	514670000	120270000	0.10024
VLOOKUP(B862,[1]Peptides!$A:$BV,35,0)	CHAIIDEQPLIFK	13	0	196.88	67236000	147270000	0	0	964020000	215460000	-2.672
VLOOKUP(B863,[1]Peptides!$A:$BV,35,0)	IFQNDMQETVAQLFK	15	0	196.88	0	66876000	0	0	375030000	75507000	-0.049452
VLOOKUP(B864,[1]Peptides!$A:$BV,35,0)	GYDVIAQAQSGTGK	14	0	196.88	0	18418000	0	0	432180000	38763000	0.12233
VLOOKUP(B865,[1]Peptides!$A:$BV,35,0)	INISEGNCPER	11	0	196.88	0	14459000	0	0	191230000	35494000	-0.39355
VLOOKUP(B866,[1]Peptides!$A:$BV,35,0)	KFDEVLVNHFCEEFGK	16	1	196.71	0	0	0	0	183970000	34098000	-0.45635
VLOOKUP(B867,[1]Peptides!$A:$BV,35,0)	QTTVSNSQQAYQEAFEISK	19	0	196.58	0	12209000	0	0	0	31804000	-0.61632
VLOOKUP(B868,[1]Peptides!$A:$BV,35,0)	VPLHKPTDWQK	11	0	196.52	0	0	0	0	192730000	23618000	0.15929
VLOOKUP(B869,[1]Peptides!$A:$BV,35,0)	LIAPVAEEEATVPNNK	16	0	196.44	12375000	74290000	7587000	0	731660000	116100000	-0.28436
VLOOKUP(B870,[1]Peptides!$A:$BV,35,0)	HTAMVSWGGVSIPNSPFR	18	0	196.38	42918000	274490000	115990000	42093000	5601300000	2110100000	0.76807
VLOOKUP(B871,[1]Peptides!$A:$BV,35,0)	DNCAPESIEFPVSEAR	16	0	196.38	29301000	97625000	26860000	26109000	1860100000	197270000	-1.1283
VLOOKUP(B872,[1]Peptides!$A:$BV,35,0)	LSQSGEVGEPAGTDPGLDDLDVALSNLEVK	30	0	196.36	0	126220000	42232000	0	1357300000	229090000	-0.16357
VLOOKUP(B873,[1]Peptides!$A:$BV,35,0)	APEVSQYIYQVYDSILK	17	0	196.33	0	0	0	0	104940000	8728200	0.5619
VLOOKUP(B874,[1]Peptides!$A:$BV,35,0)	IDDMMFVLQGQWMR	14	0	196.27	0	0	0	0	38812000	0	-1.4304
VLOOKUP(B875,[1]Peptides!$A:$BV,35,0)	SILGTLTVEQIYQDR	15	0	196.24	0	0	0	0	148850000	0	1.9634
VLOOKUP(B876,[1]Peptides!$A:$BV,35,0)	GLVYETSVLDPDEGIR	16	0	196.24	0	0	0	0	104500000	0	0.75706
VLOOKUP(B877,[1]Peptides!$A:$BV,35,0)	KEAAENSLVAYK	12	1	196.24	0	9003200	0	0	66011000	27480000	-0.26576
VLOOKUP(B878,[1]Peptides!$A:$BV,35,0)	KPVEGYDISFLITNFHTEQMYK	22	0	196.11	0	0	0	0	221500000	187030000	0.34632
VLOOKUP(B879,[1]Peptides!$A:$BV,35,0)	VFSDEVQQQAQLSTIR	16	0	196.11	0	0	0	0	43009000	0	-0.46113
VLOOKUP(B880,[1]Peptides!$A:$BV,35,0)	FYTEDGNWDLVGNNTPIFFIR	21	0	195.97	0	0	0	0	62260000	0	-0.2155
VLOOKUP(B881,[1]Peptides!$A:$BV,35,0)	VNAADIENR	9	0	195.81	0	4665200	0	0	63136000	10215000	-0.64375
VLOOKUP(B882,[1]Peptides!$A:$BV,35,0)	MTNGFSGADLTEICQR	16	0	195.77	0	0	0	0	197480000	17302000	0.8668
VLOOKUP(B883,[1]Peptides!$A:$BV,35,0)	THIQDNHDGTYTVAYVPDVTGR	22	0	195.71	30641000	169340000	33595000	0	4286200000	353000000	0.13542
VLOOKUP(B884,[1]Peptides!$A:$BV,35,0)	DKGEYTLVVK	10	1	195.36	410090000	0	264390000	332470000	2186600000	542530000	-0.66347
VLOOKUP(B885,[1]Peptides!$A:$BV,35,0)	ILASTQFEPTAAR	13	0	195.36	0	16783000	0	0	233860000	17896000	0.019706
VLOOKUP(B886,[1]Peptides!$A:$BV,35,0)	ASSVVVSGTPIR	12	0	195.36	0	0	0	0	183190000	31950000	0.37971
VLOOKUP(B887,[1]Peptides!$A:$BV,35,0)	TSAQVSLAAGHK	12	0	195.36	0	0	0	0	76494000	6677800	1.0553
VLOOKUP(B888,[1]Peptides!$A:$BV,35,0)	MTDQVNYQAMK	11	0	195.32	7119300	27561000	0	5830900	216740000	47443000	-0.61637
VLOOKUP(B889,[1]Peptides!$A:$BV,35,0)	VGSVLQEGCGK	11	0	195.32	0	0	0	0	48848000	11359000	-1.0868
VLOOKUP(B890,[1]Peptides!$A:$BV,35,0)	WDTNKVDHHTDKYENNK	17	2	195.27	0	0	0	0	188350000	31571000	-0.067663
VLOOKUP(B891,[1]Peptides!$A:$BV,35,0)	HQTVPQNTGGK	11	0	195.27	0	4587200	0	0	57220000	0	-0.10811
VLOOKUP(B892,[1]Peptides!$A:$BV,35,0)	MEDSVGCLETAEEVK	15	0	195.25	21696000	33261000	10518000	10730000	350650000	60137000	0.18342
VLOOKUP(B893,[1]Peptides!$A:$BV,35,0)	FSTVAGESGSADTVR	15	0	195.25	0	7809800	0	0	98842000	11787000	-0.10228
VLOOKUP(B894,[1]Peptides!$A:$BV,35,0)	AWVNQLETQTGEASK	15	0	195.25	0	0	0	0	98475000	0	-2.8629
VLOOKUP(B895,[1]Peptides!$A:$BV,35,0)	TVQTSLLGLAR	11	0	195.17	0	0	0	0	178050000	0	0.30406
VLOOKUP(B896,[1]Peptides!$A:$BV,35,0)	EHCGAVCFVK	10	0	195.06	0	0	0	0	60464000	0	0.42874
VLOOKUP(B897,[1]Peptides!$A:$BV,35,0)	DSIVHQAGMLK	11	0	194.94	0	115730000	18185000	20474000	2677300000	479140000	-0.10561
VLOOKUP(B898,[1]Peptides!$A:$BV,35,0)	SADTLWGIQK	10	0	194.9	13054000	28953000	15239000	14765000	1766500000	124360000	0.046933
VLOOKUP(B899,[1]Peptides!$A:$BV,35,0)	DLEQPSQAAGINLEIIR	17	0	194.86	0	0	0	0	104110000	23408000	0.23254
VLOOKUP(B900,[1]Peptides!$A:$BV,35,0)	TCLLISYTTNK	11	0	194.84	0	0	0	0	277970000	67489000	-0.16052
VLOOKUP(B901,[1]Peptides!$A:$BV,35,0)	GITNLCVIGGDGSLTGANLFR	21	0	194.77	0	0	0	0	124790000	0	-1.5803
VLOOKUP(B902,[1]Peptides!$A:$BV,35,0)	AEGSDVANAVLDGADCIMLSGETAK	25	0	194.68	0	0	0	0	322350000	0	0.01374
VLOOKUP(B903,[1]Peptides!$A:$BV,35,0)	QQDHFFQAAFLEER	14	0	194.59	104280000	178940000	71652000	83181000	2536600000	355750000	0.29687
VLOOKUP(B904,[1]Peptides!$A:$BV,35,0)	MLLDPMGGIVMTNDGNAILR	20	0	194.59	0	23971000	0	0	225910000	39455000	-0.25281
VLOOKUP(B905,[1]Peptides!$A:$BV,35,0)	IYQIYEGTSQIQR	13	0	194.54	0	5503400	0	0	60297000	0	1.305
VLOOKUP(B906,[1]Peptides!$A:$BV,35,0)	LNVVYTEDHVFSSDYYSPLR	20	0	194.49	0	0	0	0	229160000	169180000	0.1339
VLOOKUP(B907,[1]Peptides!$A:$BV,35,0)	GPDPSSPAFR	10	0	194.44	0	496950000	272420000	193450000	4538900000	1115200000	-0.48943
VLOOKUP(B908,[1]Peptides!$A:$BV,35,0)	LEPNAQAQMYR	11	0	194.44	0	0	0	0	36777000	7008200	-2.8027
VLOOKUP(B909,[1]Peptides!$A:$BV,35,0)	QALNTDYLDSDYQR	14	0	194.43	0	0	0	0	38658000	7915000	0.54957
VLOOKUP(B910,[1]Peptides!$A:$BV,35,0)	KPVEEYANCHLAR	13	0	194.3	0	7443400	0	0	118820000	25586000	-0.77551
VLOOKUP(B911,[1]Peptides!$A:$BV,35,0)	HFYQPIWTLVGAGAK	15	0	194.29	0	0	0	0	97696000	0	0.40579
VLOOKUP(B912,[1]Peptides!$A:$BV,35,0)	QFTSSTSYNR	10	0	194.22	0	15579000	0	0	178050000	28423000	-0.4891
VLOOKUP(B913,[1]Peptides!$A:$BV,35,0)	NLNHVSYGR	9	0	194.22	0	0	0	0	35490000	8028700	-1.1982
VLOOKUP(B914,[1]Peptides!$A:$BV,35,0)	ANQQFLVYCEIDGSGNGWTVFQK	23	0	194.18	0	0	0	0	2938400000	0	-0.8194
VLOOKUP(B915,[1]Peptides!$A:$BV,35,0)	LISQIVSSITASLR	14	0	194.17	27523000	225660000	8638500	0	2295500000	378570000	-0.12158
VLOOKUP(B916,[1]Peptides!$A:$BV,35,0)	ANINVENAFFTLAR	14	0	194.17	0	0	0	0	710640000	0	0.80646
VLOOKUP(B917,[1]Peptides!$A:$BV,35,0)	EAINVEQAFQTIAR	14	0	194.17	0	0	0	0	601030000	0	0.65319
VLOOKUP(B918,[1]Peptides!$A:$BV,35,0)	AADGSPCNVLLCSVVPSR	18	0	194.13	0	0	0	0	512790000	70846000	-0.83397
VLOOKUP(B919,[1]Peptides!$A:$BV,35,0)	VGWEQLLTTIAR	12	0	194.12	69700000	496190000	163750000	70133000	8203900000	1294400000	-0.49553
VLOOKUP(B920,[1]Peptides!$A:$BV,35,0)	NAATEDLWESLENASGKPIAAVMNTWTK	28	0	194.11	0	0	0	0	119390000	0	0.21965
VLOOKUP(B921,[1]Peptides!$A:$BV,35,0)	ILGSGISSSSVLHGMVFK	18	0	194.06	0	12736000	0	0	164680000	16236000	0.86013
VLOOKUP(B922,[1]Peptides!$A:$BV,35,0)	YDGQIAVFGAGFQEK	15	0	194.06	0	0	0	0	163940000	0	1.5933
VLOOKUP(B923,[1]Peptides!$A:$BV,35,0)	CCTESLVNR	9	0	193.96	178580000	1127700000	0	0	7576000000	0	-1.5482
VLOOKUP(B924,[1]Peptides!$A:$BV,35,0)	KLDSGGFYITSR	12	1	193.94	0	0	0	0	147330000	57108000	-0.0073152
VLOOKUP(B925,[1]Peptides!$A:$BV,35,0)	SLYHDISGDTSGDYR	15	0	193.94	0	0	0	0	48702000	7507600	0.90851
VLOOKUP(B926,[1]Peptides!$A:$BV,35,0)	KFDQLLAEEK	10	1	193.83	38340000	59050000	97933000	19009000	2843900000	597300000	0.074499
VLOOKUP(B927,[1]Peptides!$A:$BV,35,0)	QVATALQNLQTK	12	0	193.83	54964000	242370000	90563000	80688000	1179400000	352910000	-0.67484
VLOOKUP(B928,[1]Peptides!$A:$BV,35,0)	NPCTDGTHDCNK	12	0	193.83	0	36751000	0	0	462180000	75368000	-0.78299
VLOOKUP(B929,[1]Peptides!$A:$BV,35,0)	TYEQVLENLESK	12	0	193.83	0	0	0	0	116650000	0	0.59368
VLOOKUP(B930,[1]Peptides!$A:$BV,35,0)	TTETQVLVASAQK	13	0	193.83	0	0	0	0	50401000	0	2.7812
VLOOKUP(B931,[1]Peptides!$A:$BV,35,0)	IVLDNSVFSEHR	12	0	193.82	6616100	19955000	0	0	760620000	144190000	0.38114
VLOOKUP(B932,[1]Peptides!$A:$BV,35,0)	KLEGDSTDLSDQIAELQAQIAELK	24	1	193.77	115370000	246590000	92733000	64524000	2534100000	0	-0.21752
VLOOKUP(B933,[1]Peptides!$A:$BV,35,0)	IQTQPGYANTLR	12	0	193.52	21639000	78265000	10546000	0	790280000	156970000	0.017525
VLOOKUP(B934,[1]Peptides!$A:$BV,35,0)	YSNSEVVTGSGR	12	0	193.52	0	5644600	0	0	92360000	13405000	0.076352
VLOOKUP(B935,[1]Peptides!$A:$BV,35,0)	HEYGSPGILEFFHHQLK	17	0	193.47	0	0	0	0	425880000	0	-0.41701
VLOOKUP(B936,[1]Peptides!$A:$BV,35,0)	LASDLLEWIR	10	0	193.41	76099000	202820000	60255000	0	9230000000	702450000	-0.83715
VLOOKUP(B937,[1]Peptides!$A:$BV,35,0)	ADLSGMSGAR	10	0	193.41	0	0	0	0	141880000	24404000	-0.17364
VLOOKUP(B938,[1]Peptides!$A:$BV,35,0)	LQLWDTAGQER	11	0	193.38	32707000	69228000	20271000	16160000	1768600000	216820000	-0.001275
VLOOKUP(B939,[1]Peptides!$A:$BV,35,0)	TAVETAVLLLR	11	0	193.38	0	51710000	0	0	534540000	137100000	0.40836
VLOOKUP(B940,[1]Peptides!$A:$BV,35,0)	GSESGIFTNTK	11	0	193.38	0	17066000	0	0	385070000	39452000	0.2575
VLOOKUP(B941,[1]Peptides!$A:$BV,35,0)	LEEQLENLIEFIR	13	0	193.3	0	0	0	0	0	0	NaN
VLOOKUP(B942,[1]Peptides!$A:$BV,35,0)	EDKLECSEELGDLVK	15	1	193.28	0	0	0	0	72154000	11973000	-0.51581
VLOOKUP(B943,[1]Peptides!$A:$BV,35,0)	VSHLLGINVTDFTR	14	0	193.23	0	914300000	232590000	0	15672000000	3923300000	-0.11024
VLOOKUP(B944,[1]Peptides!$A:$BV,35,0)	GIIWGEDTLMEYLENPK	17	0	193.23	89369000	73736000	111440000	96018000	77218000	45111000	-1.4156
VLOOKUP(B945,[1]Peptides!$A:$BV,35,0)	GITINAAHVEYSTAAR	16	0	193.11	0	0	0	0	30140000	13315000	0.014617
VLOOKUP(B946,[1]Peptides!$A:$BV,35,0)	NCGQMSEIEAK	11	0	193.1	97015000	135830000	79877000	41777000	655760000	182620000	-0.10756
VLOOKUP(B947,[1]Peptides!$A:$BV,35,0)	LFENFLVDICR	11	0	192.91	0	0	0	0	60685000	0	-3.1931
VLOOKUP(B948,[1]Peptides!$A:$BV,35,0)	STLINSLFLTDLYPER	16	0	192.86	0	0	0	0	180320000	41640000	0.69326
VLOOKUP(B949,[1]Peptides!$A:$BV,35,0)	ADFSGMSQTDLSLSK	15	0	192.68	0	0	0	0	149640000	37422000	-0.063453
VLOOKUP(B950,[1]Peptides!$A:$BV,35,0)	VTLLHHVLEEAEK	13	0	192.6	0	0	0	0	444810000	26513000	0.41068
VLOOKUP(B951,[1]Peptides!$A:$BV,35,0)	VSQGQLVVMQPEK	13	0	192.6	0	0	0	0	144040000	0	0.097691
VLOOKUP(B952,[1]Peptides!$A:$BV,35,0)	ITSCIFQLLQEAGIK	15	0	192.6	0	0	0	0	117170000	7563700	0.1945
VLOOKUP(B953,[1]Peptides!$A:$BV,35,0)	AGKPVICATQMLESMIK	17	0	192.54	0	198070000	0	0	2416300000	931590000	0.37554
VLOOKUP(B954,[1]Peptides!$A:$BV,35,0)	ITDSAGHILYSK	12	0	192.5	3498700	30070000	2741800	0	559810000	80268000	-0.97423
VLOOKUP(B955,[1]Peptides!$A:$BV,35,0)	KAEYPFSSEQK	11	1	192.5	0	0	0	0	25094000	0	-0.75853
VLOOKUP(B956,[1]Peptides!$A:$BV,35,0)	DNGNGTYSCSYVPR	14	0	192.44	0	27748000	0	7021700	0	144820000	-0.37823
VLOOKUP(B957,[1]Peptides!$A:$BV,35,0)	ALEHFTDLYDIK	12	0	192.38	0	19165000	0	0	522660000	74691000	-1.2297
VLOOKUP(B958,[1]Peptides!$A:$BV,35,0)	FNAEVDQITGYK	12	0	192.38	0	16133000	0	0	205280000	29566000	0.48896
VLOOKUP(B959,[1]Peptides!$A:$BV,35,0)	IYQNIQDGSLDLNAAESGVQHKPSAPQGGR	30	0	192.25	0	25800000	0	0	248280000	42734000	0.081044
VLOOKUP(B960,[1]Peptides!$A:$BV,35,0)	QHLNLNNAEQLCR	13	0	192.21	0	0	0	0	116800000	0	1.1911
VLOOKUP(B961,[1]Peptides!$A:$BV,35,0)	VFEHDSVELNCK	12	0	192.21	0	0	0	0	27586000	0	1.838
VLOOKUP(B962,[1]Peptides!$A:$BV,35,0)	LSPTVILDNQVTYVPGGK	18	0	192.18	79332000	305210000	220220000	104360000	353400000	186680000	0.38211
VLOOKUP(B963,[1]Peptides!$A:$BV,35,0)	EAGAGGLAIAVEGPSK	16	0	191.53	64914000	214190000	65471000	65095000	3333500000	654620000	0.7181
VLOOKUP(B964,[1]Peptides!$A:$BV,35,0)	DTVQIHDITGK	11	0	191.53	39129000	117460000	27418000	0	1535000000	137840000	0.24031
VLOOKUP(B965,[1]Peptides!$A:$BV,35,0)	SLSDALISLQMVYPR	15	0	191.52	0	0	0	0	121520000	0	-1.2449
VLOOKUP(B966,[1]Peptides!$A:$BV,35,0)	AHGGYSVFAGVGER	14	0	191.52	24122000	0	0	0	0	0	-0.81895
VLOOKUP(B967,[1]Peptides!$A:$BV,35,0)	SEDEVGSLIEYEFR	14	0	191.52	0	0	0	0	0	0	NaN
VLOOKUP(B968,[1]Peptides!$A:$BV,35,0)	NVGSQTLQTFK	11	0	191.45	84072000	505870000	0	0	5095600000	1002900000	-2.2893
VLOOKUP(B969,[1]Peptides!$A:$BV,35,0)	DLADELALVDVIEDK	15	0	191.26	20954000	42316000	11215000	15477000	397830000	85825000	-0.091076
VLOOKUP(B970,[1]Peptides!$A:$BV,35,0)	TILATGELGTLTNVYK	16	0	191.26	0	0	0	0	75087000	13502000	0.2263
VLOOKUP(B971,[1]Peptides!$A:$BV,35,0)	DHVTATQLIQK	11	0	191.25	0	0	0	0	51351000	10902000	1.0619
VLOOKUP(B972,[1]Peptides!$A:$BV,35,0)	VNNSTMLGASGDYADFQYLK	20	0	191.19	0	0	0	0	116080000	0	0.58804
VLOOKUP(B973,[1]Peptides!$A:$BV,35,0)	EHALTSGTIK	10	0	191.17	0	0	0	0	77577000	6599300	-0.90185
VLOOKUP(B974,[1]Peptides!$A:$BV,35,0)	TGDFQLHTNVNDGTEFGGSIYQK	23	0	191.16	31956000	23970000	0	0	121690000	41489000	-1.1847
VLOOKUP(B975,[1]Peptides!$A:$BV,35,0)	EAYGAVTQTVR	11	0	191.1	0	0	0	0	69276000	0	0.69519
VLOOKUP(B976,[1]Peptides!$A:$BV,35,0)	EPNSENVDISSGGGVTGWK	19	0	191.01	0	0	0	0	77341000	0	1.2323
VLOOKUP(B977,[1]Peptides!$A:$BV,35,0)	EGMNIVEAMER	11	0	190.96	66190000	105190000	61316000	0	1307600000	264780000	-0.2402
VLOOKUP(B978,[1]Peptides!$A:$BV,35,0)	LNENHSGELWK	11	0	190.86	0	0	35102000	0	1353100000	0	-0.47728
VLOOKUP(B979,[1]Peptides!$A:$BV,35,0)	VVYENAYGQFIGPHR	15	0	190.86	0	0	0	0	68529000	0	1.4817
VLOOKUP(B980,[1]Peptides!$A:$BV,35,0)	SMVVIEVFTPVVQR	14	0	190.57	0	0	0	0	174450000	0	-0.5091
VLOOKUP(B981,[1]Peptides!$A:$BV,35,0)	VEQLSNMIVR	10	0	190.51	54104000	74481000	71398000	109830000	319860000	70540000	0.76411
VLOOKUP(B982,[1]Peptides!$A:$BV,35,0)	DGNASGTTLLEALDCILPPTRPTDKPLR	28	0	190.5	0	0	0	0	306400000	30145000	0.62617
VLOOKUP(B983,[1]Peptides!$A:$BV,35,0)	NDASHLLVFTTDAK	14	0	190.37	47965000	214230000	62773000	0	5348400000	412380000	0.53422
VLOOKUP(B984,[1]Peptides!$A:$BV,35,0)	TEEAEKTPVGSCFLAQPESGR	21	1	190.37	0	19356000	0	0	115060000	52603000	-0.99057
VLOOKUP(B985,[1]Peptides!$A:$BV,35,0)	LVGSGLHTVEAAGEAR	16	0	190.35	0	0	0	0	33082000	0	0.56974
VLOOKUP(B986,[1]Peptides!$A:$BV,35,0)	GNDISSGTVLSDYVGSGPPK	20	0	190.34	3993600	0	0	0	77706000	0	-0.051597
VLOOKUP(B987,[1]Peptides!$A:$BV,35,0)	STVLTIPEIIIK	12	0	190.24	76199000	616090000	0	0	11481000000	1156900000	-0.37826
VLOOKUP(B988,[1]Peptides!$A:$BV,35,0)	AAFDDAIAELDTLSEESYK	19	0	190.24	0	21951000	0	0	249770000	29541000	-0.95313
VLOOKUP(B989,[1]Peptides!$A:$BV,35,0)	VAQLEAQCQEPCKDTVQIHDITGK	24	1	190.19	103000000	460180000	65158000	0	3149100000	481050000	0.28398
VLOOKUP(B990,[1]Peptides!$A:$BV,35,0)	YNEDLELEDAIHTAILTLK	19	0	190.19	0	0	0	0	28779000	0	1.2641
VLOOKUP(B991,[1]Peptides!$A:$BV,35,0)	YAGSQVASTSEVLK	14	0	190.15	0	38232000	0	0	547080000	125180000	-0.24438
VLOOKUP(B992,[1]Peptides!$A:$BV,35,0)	MYTGLCNFVER	11	0	190.02	0	0	0	0	153230000	28578000	-0.34979
VLOOKUP(B993,[1]Peptides!$A:$BV,35,0)	TPDFCAMSCPPSLVYNHCEHGCPR	24	0	189.98	0	8569300	0	0	178740000	41602000	-0.96791
VLOOKUP(B994,[1]Peptides!$A:$BV,35,0)	LYQSLEFPSSCLLHPITSIEYQWIQGR	27	0	189.94	0	0	0	0	88127000	30898000	0.20931
VLOOKUP(B995,[1]Peptides!$A:$BV,35,0)	VFLENVIR	8	0	189.88	0	0	0	0	0	0	NaN
VLOOKUP(B996,[1]Peptides!$A:$BV,35,0)	HFIMQVVCEATQCPDTR	17	0	189.8	0	9719600	0	0	243390000	55384000	0.059662
VLOOKUP(B997,[1]Peptides!$A:$BV,35,0)	IMGIPEEEQMGLLR	14	0	189.72	150980000	616240000	66564000	0	6548600000	1114600000	-0.11056
VLOOKUP(B998,[1]Peptides!$A:$BV,35,0)	TNLLQVCER	9	0	189.7	259150000	601250000	407810000	261480000	3370100000	1401900000	-0.42891
VLOOKUP(B999,[1]Peptides!$A:$BV,35,0)	SKPHSEAGTAFIQTQQLHAAMADTFLEHMCR	31	0	189.7	13337000	159760000	53124000	29127000	1669200000	1039800000	-0.37851
VLOOKUP(B1000,[1]Peptides!$A:$BV,35,0)	VGDDPAVWQLK	11	0	189.7	0	0	0	0	2599000000	0	0.71291
VLOOKUP(B1001,[1]Peptides!$A:$BV,35,0)	MGLIQTADQLR	11	0	189.7	0	0	0	0	182470000	34534000	0.13015
VLOOKUP(B1002,[1]Peptides!$A:$BV,35,0)	MLGQMTDQVADLR	13	0	189.66	35537000	145980000	0	10503000	2029900000	199140000	0.25401
VLOOKUP(B1003,[1]Peptides!$A:$BV,35,0)	LYDPGQQYASHVR	13	0	189.58	0	0	0	0	83498000	0	-0.35975
VLOOKUP(B1004,[1]Peptides!$A:$BV,35,0)	ILHCLGLAEEIQK	13	0	189.58	0	8606300	0	0	55292000	14944000	0.61218
VLOOKUP(B1005,[1]Peptides!$A:$BV,35,0)	KYDYYYNTDSK	11	1	189.57	0	0	0	0	48157000	0	0.30822
VLOOKUP(B1006,[1]Peptides!$A:$BV,35,0)	ASAGPQPLLVQSCK	14	0	189.56	105410000	0	176620000	154060000	5610400000	1406400000	-0.46257
VLOOKUP(B1007,[1]Peptides!$A:$BV,35,0)	NIDEHANEDVER	12	0	189.56	0	0	0	0	26774000	6097400	-0.52903
VLOOKUP(B1008,[1]Peptides!$A:$BV,35,0)	HHCPSTPIILVGTK	14	0	189.52	23867000	184600000	33260000	29796000	1744200000	77657000	0.82739
VLOOKUP(B1009,[1]Peptides!$A:$BV,35,0)	DLQAICGISCDELSSMVLELR	21	0	189.51	179250000	644550000	306990000	126040000	6160700000	3517400000	-0.27232
VLOOKUP(B1010,[1]Peptides!$A:$BV,35,0)	VCNYGLTFTQK	11	0	189.38	0	46089000	0	0	418080000	87557000	-0.18569
VLOOKUP(B1011,[1]Peptides!$A:$BV,35,0)	VVLVTGAGAGLGR	13	0	189.38	16538000	31546000	10800000	0	296710000	76400000	-0.062912
VLOOKUP(B1012,[1]Peptides!$A:$BV,35,0)	ASTPNGYDNGIIWATWK	17	0	189.33	51531000	181230000	87324000	53515000	542590000	889900000	-0.66137
VLOOKUP(B1013,[1]Peptides!$A:$BV,35,0)	MLSSGVCTSTVQLPGK	16	0	189.33	0	33906000	0	0	657190000	47479000	-0.12087
VLOOKUP(B1014,[1]Peptides!$A:$BV,35,0)	LAALNPESNTAGLDIFAK	18	0	189.3	0	0	0	0	4005200000	221140000	-0.45708
VLOOKUP(B1015,[1]Peptides!$A:$BV,35,0)	NSVSQISVLSGGK	13	0	189.17	0	0	0	0	510310000	82701000	-0.17735
VLOOKUP(B1016,[1]Peptides!$A:$BV,35,0)	QSFTMVADTPENLR	14	0	189.13	13838000	14889000	26950000	28807000	0	13786000	-0.865
VLOOKUP(B1017,[1]Peptides!$A:$BV,35,0)	LFEGENEHLSSMNNYLSETYQEFR	24	0	189.09	0	0	0	0	160390000	0	0.22566
VLOOKUP(B1018,[1]Peptides!$A:$BV,35,0)	LTESVDVLMPNVGEIVGGSMR	21	0	189.09	0	0	0	0	27609000	0	-0.84228
VLOOKUP(B1019,[1]Peptides!$A:$BV,35,0)	FMATNDLMTELQK	13	0	188.99	0	0	0	0	136510000	0	1.4334
VLOOKUP(B1020,[1]Peptides!$A:$BV,35,0)	DFQSGQHVIVR	11	0	188.99	0	3377300	0	0	89827000	0	1.0428
VLOOKUP(B1021,[1]Peptides!$A:$BV,35,0)	NQVAMNPTNTVFDAK	15	0	188.96	33528000	96877000	31198000	32365000	1516100000	185030000	-0.48143
VLOOKUP(B1022,[1]Peptides!$A:$BV,35,0)	QAVTNPNNTFYATK	14	0	188.96	0	5489800	0	0	106850000	8980400	0.91748
VLOOKUP(B1023,[1]Peptides!$A:$BV,35,0)	QMFEGEVASLEALR	14	0	188.96	0	0	0	0	68285000	0	1.6828
VLOOKUP(B1024,[1]Peptides!$A:$BV,35,0)	DPVQEAWAEDVDLR	14	0	188.91	0	0	0	0	723410000	53710000	-0.42234
VLOOKUP(B1025,[1]Peptides!$A:$BV,35,0)	LSSVVTQHDSK	11	0	188.87	0	0	0	0	81154000	7545700	0.18841
VLOOKUP(B1026,[1]Peptides!$A:$BV,35,0)	ALCGFTEAAAQAAYLVGVSDPNSQAGQQGLVEPTQFAR	38	0	188.74	33877000	356720000	117510000	88910000	3443500000	1356900000	-0.68115
VLOOKUP(B1027,[1]Peptides!$A:$BV,35,0)	FFYSDQNVDSR	11	0	188.66	189930000	365570000	73424000	15720000	1900900000	274220000	-0.40717
VLOOKUP(B1028,[1]Peptides!$A:$BV,35,0)	ALDGAFTEENR	11	0	188.66	0	105690000	0	0	842330000	267130000	0.59831
VLOOKUP(B1029,[1]Peptides!$A:$BV,35,0)	KVELFHYQDGAFHTEYNR	18	1	188.6	0	17124000	0	0	129140000	86961000	-0.19275
VLOOKUP(B1030,[1]Peptides!$A:$BV,35,0)	GAHGIIVVYDVTDQESYANVK	21	0	188.58	8045400	68997000	17498000	0	189600000	179270000	0.066762
VLOOKUP(B1031,[1]Peptides!$A:$BV,35,0)	AGPHCPTAQLIATLK	15	0	188.48	1962300000	7298800000	19698000	10214000000	29124000000	12071000000	-0.70807
VLOOKUP(B1032,[1]Peptides!$A:$BV,35,0)	AHEPTYFTVDCAEAGQGDVSIGIK	24	0	188.44	16770000	51041000	0	20648000	1042900000	515700000	-0.78763
VLOOKUP(B1033,[1]Peptides!$A:$BV,35,0)	SCFEYTANPAGYNPSISIVGTLEAEKER	28	1	188.41	0	0	0	0	259210000	108950000	0.68375
VLOOKUP(B1034,[1]Peptides!$A:$BV,35,0)	VALWNEVDGQTK	12	0	188.38	0	0	0	0	159790000	20319000	1.8888
VLOOKUP(B1035,[1]Peptides!$A:$BV,35,0)	TITLEVEPSDTIENVK	16	0	188.29	0	0	0	0	73393000	0	2.9947
VLOOKUP(B1036,[1]Peptides!$A:$BV,35,0)	IPLLYDAEIHLTR	13	0	188.28	0	43484000	16037000	0	582750000	196890000	2.9633
VLOOKUP(B1037,[1]Peptides!$A:$BV,35,0)	KPTQGNPLPPQIFNGDR	17	0	188.25	0	5898600	0	0	95770000	12889000	0.84419
VLOOKUP(B1038,[1]Peptides!$A:$BV,35,0)	KAEIGIAMGSGTAVAK	16	1	188.19	0	20271000	0	0	73236000	67220000	-0.55309
VLOOKUP(B1039,[1]Peptides!$A:$BV,35,0)	MALELLTQEFGIPIER	16	0	188.15	0	0	0	0	0	0	NaN
VLOOKUP(B1040,[1]Peptides!$A:$BV,35,0)	TMLELLNQLDGFDSR	15	0	188.06	0	0	0	0	20738000	0	1.3701
VLOOKUP(B1041,[1]Peptides!$A:$BV,35,0)	GEEQSAIPYFPFIPDQPFR	19	0	187.97	7681100	33425000	16416000	0	1059500000	235080000	-0.28718
VLOOKUP(B1042,[1]Peptides!$A:$BV,35,0)	DLGTESQIFISR	12	0	187.97	0	17709000	0	0	351940000	0	-0.074987
VLOOKUP(B1043,[1]Peptides!$A:$BV,35,0)	QEMTLTCEKPIK	12	0	187.97	0	0	0	0	240040000	27668000	0.93353
VLOOKUP(B1044,[1]Peptides!$A:$BV,35,0)	FKLEESYTLNSDLAR	15	1	187.74	0	0	0	0	126530000	40198000	3.1388
VLOOKUP(B1045,[1]Peptides!$A:$BV,35,0)	VTWDSSFCAVNPR	13	0	187.64	23528000	65448000	21429000	8299000	2480600000	255830000	-1.0224
VLOOKUP(B1046,[1]Peptides!$A:$BV,35,0)	MMDYLQGSGETPQTDVR	17	0	187.57	0	9839100	0	0	107100000	0	0.021591
VLOOKUP(B1047,[1]Peptides!$A:$BV,35,0)	MKPVPDLVPGNFK	13	0	187.55	103510000	1696500000	227150000	59772000	18489000000	1313200000	-0.37276
VLOOKUP(B1048,[1]Peptides!$A:$BV,35,0)	KGTDELYAVK	10	1	187.55	0	0	0	0	112680000	18819000	2.1496
VLOOKUP(B1049,[1]Peptides!$A:$BV,35,0)	GGAEQFMEETER	12	0	187.55	0	0	0	0	27360000	0	2.8212
VLOOKUP(B1050,[1]Peptides!$A:$BV,35,0)	LDIDSPPITAR	11	0	187.5	37811000	133890000	40213000	0	2468100000	341460000	-0.80226
VLOOKUP(B1051,[1]Peptides!$A:$BV,35,0)	AVAQALEVIPR	11	0	187.5	2805200	19684000	5857100	3225200	585580000	0	-0.076578
VLOOKUP(B1052,[1]Peptides!$A:$BV,35,0)	LNECVDHTPK	10	0	187.5	0	20833000	0	0	208560000	43752000	0.17854
VLOOKUP(B1053,[1]Peptides!$A:$BV,35,0)	MPMGLSTGIISDSQIK	16	0	187.44	0	36726000	0	0	612020000	123400000	-0.78483
VLOOKUP(B1054,[1]Peptides!$A:$BV,35,0)	FNWYVDGVEVHNAK	14	0	187.42	281620000	114920000	377640000	294910000	3208600000	237410000	-0.41679
VLOOKUP(B1055,[1]Peptides!$A:$BV,35,0)	ILEAHQNVAQLSLAEAQLR	19	0	187.37	156370000	746550000	156000000	79189000	5942500000	2163100000	-0.59737
VLOOKUP(B1056,[1]Peptides!$A:$BV,35,0)	AMGVVVATGVNTEIGK	16	0	187.31	11033000	20101000	13263000	7628100	229960000	73192000	0.48581
VLOOKUP(B1057,[1]Peptides!$A:$BV,35,0)	MAGTAFDFENMK	12	0	187.23	0	0	0	0	446640000	53560000	-0.11624
VLOOKUP(B1058,[1]Peptides!$A:$BV,35,0)	CDVDIR	6	0	187.21	0	479420000	0	0	4085200000	1220700000	-0.58709
VLOOKUP(B1059,[1]Peptides!$A:$BV,35,0)	NPETDTYILFNPWCEDDAVYLDNEK	25	0	187.04	0	0	0	0	197780000	0	-0.60775
VLOOKUP(B1060,[1]Peptides!$A:$BV,35,0)	LLETIDQLYLEYAK	14	0	186.87	0	168020000	0	0	2381000000	521350000	0.37903
VLOOKUP(B1061,[1]Peptides!$A:$BV,35,0)	FAIQDISVEETSAK	14	0	186.87	50132000	207450000	36097000	0	948790000	0	1.1265
VLOOKUP(B1062,[1]Peptides!$A:$BV,35,0)	TGEAIVDAALSALR	14	0	186.87	0	0	0	0	637870000	49140000	0.51962
VLOOKUP(B1063,[1]Peptides!$A:$BV,35,0)	FNALFAQGNYSEAAK	15	0	186.81	0	34913000	0	0	775940000	112750000	0.14288
VLOOKUP(B1064,[1]Peptides!$A:$BV,35,0)	WALSQSNPSALR	12	0	186.78	0	34275000	0	0	723070000	134340000	1.1241
VLOOKUP(B1065,[1]Peptides!$A:$BV,35,0)	NAWADNANACAK	12	0	186.78	0	0	0	0	76052000	7313600	0.67472
VLOOKUP(B1066,[1]Peptides!$A:$BV,35,0)	ANDTQEFNLSAYFER	15	0	186.76	0	0	0	0	63907000	39055000	0.77042
VLOOKUP(B1067,[1]Peptides!$A:$BV,35,0)	CTSDMETILTFIPQFHR	17	0	186.69	0	33439000	0	0	495540000	78453000	-0.20217
VLOOKUP(B1068,[1]Peptides!$A:$BV,35,0)	NSLESYAFNMK	11	0	186.67	16803000	83759000	16832000	22988000	676510000	198410000	-0.13504
VLOOKUP(B1069,[1]Peptides!$A:$BV,35,0)	LAGTQPLEVLEAVQR	15	0	186.58	0	0	0	0	342300000	0	0.045686
VLOOKUP(B1070,[1]Peptides!$A:$BV,35,0)	AGQSAAGAAPGGGVDTR	17	0	186.51	18128000	100210000	23074000	11544000	1782400000	214060000	-0.49203
VLOOKUP(B1071,[1]Peptides!$A:$BV,35,0)	FALITWIGENVSGLQR	16	0	186.46	0	51927000	9377800	0	939630000	233240000	1.0688
VLOOKUP(B1072,[1]Peptides!$A:$BV,35,0)	LAPITSDPTEATAVGAVEASFK	22	0	186.42	0	0	0	0	4322800000	0	0.48022
VLOOKUP(B1073,[1]Peptides!$A:$BV,35,0)	SELDQLRQEAEQLK	14	1	186.36	0	0	0	0	63110000	27694000	0.73127
VLOOKUP(B1074,[1]Peptides!$A:$BV,35,0)	NAFDYFNNMR	10	0	186.3	0	0	0	0	109570000	0	-0.55524
VLOOKUP(B1075,[1]Peptides!$A:$BV,35,0)	SEVAAENHLR	10	0	186.3	0	0	0	0	47856000	8500200	-1.561
VLOOKUP(B1076,[1]Peptides!$A:$BV,35,0)	ALQATVGNSYK	11	0	186.25	0	11302000	0	0	69051000	31721000	-0.12486
VLOOKUP(B1077,[1]Peptides!$A:$BV,35,0)	AYYENSPQQVFSTEFEVK	18	0	186.16	0	0	0	0	35744000	0	-0.2533
VLOOKUP(B1078,[1]Peptides!$A:$BV,35,0)	LFDSICNNK	9	0	186.13	0	31355000	0	0	351780000	67948000	-0.022496
VLOOKUP(B1079,[1]Peptides!$A:$BV,35,0)	LETAVNLAWTAGNSNTR	17	0	186.13	9898900	0	0	0	46045000	0	0.037028
VLOOKUP(B1080,[1]Peptides!$A:$BV,35,0)	LGSSSLTNIPEEVR	14	0	185.99	0	0	0	0	103920000	0	3.4892
VLOOKUP(B1081,[1]Peptides!$A:$BV,35,0)	VTADVTSAVMGNPVTR	16	0	185.9	0	0	0	0	73164000	0	4.8244
VLOOKUP(B1082,[1]Peptides!$A:$BV,35,0)	YDGSTIVPGEQGAEYQHFIQQCTDDVR	27	0	185.7	9931300	32578000	0	0	417450000	109530000	-0.46004
VLOOKUP(B1083,[1]Peptides!$A:$BV,35,0)	HLGTAGTDVDLR	12	0	185.61	0	0	0	0	99810000	14177000	0.29968
VLOOKUP(B1084,[1]Peptides!$A:$BV,35,0)	IPQSTLSEFYPR	12	0	185.61	0	0	0	0	94850000	0	1.2513
VLOOKUP(B1085,[1]Peptides!$A:$BV,35,0)	LLEAGNFICQALNR	14	0	185.61	0	0	0	0	55643000	0	1.41
VLOOKUP(B1086,[1]Peptides!$A:$BV,35,0)	GYEEWLLNEIR	11	0	185.6	0	0	0	0	3665100000	3069600000	0.43964
VLOOKUP(B1087,[1]Peptides!$A:$BV,35,0)	YLAEFATGNDR	11	0	185.6	0	53069000	0	0	705960000	128200000	0.22019
VLOOKUP(B1088,[1]Peptides!$A:$BV,35,0)	LVLEVAQHLGESTVR	15	0	185.59	18223000	42166000	11368000	6982200	142170000	87441000	-0.019056
VLOOKUP(B1089,[1]Peptides!$A:$BV,35,0)	YITGDQLGALYQDFVR	16	0	185.59	0	0	0	0	91497000	0	0.51018
VLOOKUP(B1090,[1]Peptides!$A:$BV,35,0)	VSAGEAVVNR	10	0	185.55	0	0	0	0	39628000	0	-0.46605
VLOOKUP(B1091,[1]Peptides!$A:$BV,35,0)	SSGSLLNNAIK	11	0	185.47	0	0	0	0	58272000	0	0.090436
VLOOKUP(B1092,[1]Peptides!$A:$BV,35,0)	LTESPCALVASQYGWSGNMER	21	0	185.46	0	0	0	0	166980000	0	-0.4801
VLOOKUP(B1093,[1]Peptides!$A:$BV,35,0)	TQEQLALEMAELTAR	15	0	185.37	0	0	0	0	65070000	0	-2.5931
VLOOKUP(B1094,[1]Peptides!$A:$BV,35,0)	AVTELNEPLSNEDR	14	0	185.3	0	23807000	8221400	5258600	208330000	51829000	0.31096
VLOOKUP(B1095,[1]Peptides!$A:$BV,35,0)	IGDTVSFSIEAK	12	0	185.29	0	0	26092000	15968000	221580000	404930000	-0.32264
VLOOKUP(B1096,[1]Peptides!$A:$BV,35,0)	EVIITGIQTQGAK	13	0	185.29	0	25847000	0	0	388740000	59488000	-0.43936
VLOOKUP(B1097,[1]Peptides!$A:$BV,35,0)	TILPAAAQDVYYR	13	0	185.29	0	21060000	0	0	400680000	49687000	-0.044857
VLOOKUP(B1098,[1]Peptides!$A:$BV,35,0)	EFSHIAFLTIK	11	0	185.29	0	50325000	0	0	190620000	169750000	-0.31524
VLOOKUP(B1099,[1]Peptides!$A:$BV,35,0)	VITEPIPVSDLR	12	0	185.29	0	0	0	0	196400000	0	0.18741
VLOOKUP(B1100,[1]Peptides!$A:$BV,35,0)	NMDPLNDNIATLLHQSSDKFVSELWK	26	1	185.28	0	0	0	0	222180000	153740000	-1.0131
VLOOKUP(B1101,[1]Peptides!$A:$BV,35,0)	YGGPYHIGGSPFK	13	0	185.08	0	0	0	0	2276300000	0	0.258
VLOOKUP(B1102,[1]Peptides!$A:$BV,35,0)	YFPSTAEHTLQWAR	14	0	185.08	0	0	0	0	78148000	34182000	0.4348
VLOOKUP(B1103,[1]Peptides!$A:$BV,35,0)	HSQAVEELAEQLEQTK	16	0	185.02	167400000	297300000	107920000	101120000	2688900000	627780000	-0.19649
VLOOKUP(B1104,[1]Peptides!$A:$BV,35,0)	AVDHINSTIAPALISSGLSVVEQEKLDNLMLELDGTENK	39	1	185.02	0	0	0	0	82430000	0	0.4157
VLOOKUP(B1105,[1]Peptides!$A:$BV,35,0)	GHYTEGAELVDSVLDVVR	18	0	184.99	0	0	0	0	664320000	199710000	0.5196
VLOOKUP(B1106,[1]Peptides!$A:$BV,35,0)	ATTVTGTPCQDWAAQEPHR	19	0	184.98	0	0	0	0	137560000	15229000	0.88669
VLOOKUP(B1107,[1]Peptides!$A:$BV,35,0)	LGADAVGMSTVPEVIVAR	18	0	184.96	14894000	0	0	0	1203100000	229210000	1.6568
VLOOKUP(B1108,[1]Peptides!$A:$BV,35,0)	GVNWAAFHPTMPLIVSGADDR	21	0	184.96	0	0	0	0	198630000	0	0.45811
VLOOKUP(B1109,[1]Peptides!$A:$BV,35,0)	IRLDETDDPDDYGDRESGCSFVLALMQK	28	2	184.88	0	0	0	0	67299000	0	0.017384
VLOOKUP(B1110,[1]Peptides!$A:$BV,35,0)	VASHLEVNCDKR	12	1	184.87	0	6997600	0	0	74428000	26299000	-0.46979
VLOOKUP(B1111,[1]Peptides!$A:$BV,35,0)	LCNSPSPQMNGKPCEGEAR	19	0	184.8	27822000	97788000	12568000	5192100	2049900000	251820000	-0.8881
VLOOKUP(B1112,[1]Peptides!$A:$BV,35,0)	LAASGEGGLQELSGHFENQK	20	0	184.8	5026400	14757000	5723400	0	148560000	25183000	-0.88294
VLOOKUP(B1113,[1]Peptides!$A:$BV,35,0)	SQIFSTASDNQPTVTIK	17	0	184.71	11724000	39427000	14385000	0	617110000	65584000	0.28433
VLOOKUP(B1114,[1]Peptides!$A:$BV,35,0)	QCMHPLSVHLTK	12	0	184.58	9441800	74712000	16037000	16993000	0	0	-1.094
VLOOKUP(B1115,[1]Peptides!$A:$BV,35,0)	YTDLVAIQNK	10	0	184.49	0	50066000	0	0	872030000	170350000	1.1612
VLOOKUP(B1116,[1]Peptides!$A:$BV,35,0)	MVLLEQLFLDHNALR	15	0	184.44	10666000	96156000	11141000	0	1250900000	191410000	0.95911
VLOOKUP(B1117,[1]Peptides!$A:$BV,35,0)	TPSSTGPSPVFDIK	14	0	184.44	0	11117000	0	0	197070000	27081000	1.4491
VLOOKUP(B1118,[1]Peptides!$A:$BV,35,0)	FEVGDIMLIR	10	0	184.38	0	0	0	0	462060000	0	-0.87393
VLOOKUP(B1119,[1]Peptides!$A:$BV,35,0)	ETLLNSATTSLNSK	14	0	184.36	0	12909000	0	0	270190000	26371000	-0.13298
VLOOKUP(B1120,[1]Peptides!$A:$BV,35,0)	VEQIAAIAQELNELDYYDSPSVNAR	25	0	184.3	40756000	98085000	0	0	1680600000	27946000	-0.088848
VLOOKUP(B1121,[1]Peptides!$A:$BV,35,0)	ASLHGGEPTTIIR	13	0	184.27	0	10121000	0	0	147490000	38850000	0.56071
VLOOKUP(B1122,[1]Peptides!$A:$BV,35,0)	VTEENKELANELR	13	1	184.24	22505000	87311000	12787000	19712000	1196800000	154290000	0.23838
VLOOKUP(B1123,[1]Peptides!$A:$BV,35,0)	SQFTITPGSEQIR	13	0	184.24	0	0	0	0	167370000	27149000	-2.0481
VLOOKUP(B1124,[1]Peptides!$A:$BV,35,0)	VVAVGYINEAIDEGNPLR	18	0	184.1	0	0	0	0	107230000	0	1.02
VLOOKUP(B1125,[1]Peptides!$A:$BV,35,0)	ICDQWDNLGALTQK	14	0	184.03	0	100390000	0	0	7374700000	357370000	-0.57024
VLOOKUP(B1126,[1]Peptides!$A:$BV,35,0)	EKEPEEELYDLSK	13	1	184.03	0	0	0	0	320100000	47436000	0.057088
VLOOKUP(B1127,[1]Peptides!$A:$BV,35,0)	VVSVLTVLHQDWLNGK	16	0	183.96	0	0	0	0	457150000	0	-0.15839
VLOOKUP(B1128,[1]Peptides!$A:$BV,35,0)	NIQTSESHPLR	11	0	183.81	0	0	0	0	77601000	19502000	-0.25113
VLOOKUP(B1129,[1]Peptides!$A:$BV,35,0)	TQAYQDQKPGTSGLR	15	0	183.79	0	0	0	0	284660000	66317000	-0.33209
VLOOKUP(B1130,[1]Peptides!$A:$BV,35,0)	QEDVIATANLSR	12	0	183.78	31687000	133170000	44810000	36205000	1237800000	245500000	0.50486
VLOOKUP(B1131,[1]Peptides!$A:$BV,35,0)	KGQAVDYEGSR	11	1	183.78	0	0	0	0	22221000	0	-0.26189
VLOOKUP(B1132,[1]Peptides!$A:$BV,35,0)	ETVQTTEDQILK	12	0	183.72	16333000	32659000	10573000	0	259350000	63608000	0.40537
VLOOKUP(B1133,[1]Peptides!$A:$BV,35,0)	HNNLYLVATSK	11	0	183.72	0	9884900	0	0	71218000	26088000	1.639
VLOOKUP(B1134,[1]Peptides!$A:$BV,35,0)	ELVNNLAEIYGR	12	0	183.67	0	0	0	0	444660000	57374000	0.39062
VLOOKUP(B1135,[1]Peptides!$A:$BV,35,0)	LQNVQIALDYLR	12	0	183.67	0	0	0	0	112130000	0	-0.25542
VLOOKUP(B1136,[1]Peptides!$A:$BV,35,0)	SGSMSAYEMR	10	0	183.65	0	0	0	0	545930000	44706000	-0.46514
VLOOKUP(B1137,[1]Peptides!$A:$BV,35,0)	LAALNPESNTAGLDIFAKFSAYIKNSNPALNDNLEK	36	2	183.65	0	0	0	0	144280000	0	0.061781
VLOOKUP(B1138,[1]Peptides!$A:$BV,35,0)	HLEEIVHVEQGR	12	0	183.64	0	5365200	0	0	78352000	14526000	1.0686
VLOOKUP(B1139,[1]Peptides!$A:$BV,35,0)	VNNSSLIGVGYTQTLRPGVK	20	0	183.41	5691700	18134000	5195900	0	41184000	81840000	1.1692
VLOOKUP(B1140,[1]Peptides!$A:$BV,35,0)	LTLDTIFVPNTGK	13	0	183.33	0	79208000	0	0	2913500000	374420000	0.70381
VLOOKUP(B1141,[1]Peptides!$A:$BV,35,0)	ILDNTSEPQPGEAR	14	0	183.33	0	0	0	0	0	4225600	NaN
VLOOKUP(B1142,[1]Peptides!$A:$BV,35,0)	LLQTAATAAQQGGQANHPTAAVVTEK	26	0	183.31	0	16808000	0	0	132870000	24069000	1.9748
VLOOKUP(B1143,[1]Peptides!$A:$BV,35,0)	ASGADSKGDDLSTAILK	17	1	183.28	0	0	0	0	52919000	0	1.2142
VLOOKUP(B1144,[1]Peptides!$A:$BV,35,0)	SYIYSGSHDGHINYWDSETGENDSFAGK	28	0	183.25	0	30470000	15419000	0	423660000	186460000	0.12077
VLOOKUP(B1145,[1]Peptides!$A:$BV,35,0)	GTADTLLNR	9	0	183.24	0	0	0	0	107130000	26989000	0.16077
VLOOKUP(B1146,[1]Peptides!$A:$BV,35,0)	LECLASGIWTNKPPQCLAAQCPPLK	25	0	183.09	0	0	0	0	0	121300000	-0.9399
VLOOKUP(B1147,[1]Peptides!$A:$BV,35,0)	REEAPSLRPAPPPISGGGYR	20	1	183.06	18781000	167380000	16740000	0	1262600000	407940000	-0.009563
VLOOKUP(B1148,[1]Peptides!$A:$BV,35,0)	GEFNVGSTCHFSCDNGFK	18	0	183.06	0	0	0	0	203650000	35545000	NaN
VLOOKUP(B1149,[1]Peptides!$A:$BV,35,0)	ILAQATSDLVNAIK	14	0	183.03	29472000	266340000	18665000	0	3937000000	532220000	0.63134
VLOOKUP(B1150,[1]Peptides!$A:$BV,35,0)	VPENTMHAMQQK	12	0	183.03	0	0	21500000	0	3815500000	368920000	NaN
VLOOKUP(B1151,[1]Peptides!$A:$BV,35,0)	KDVLETFTVK	10	1	183.03	0	35779000	0	20842000	314200000	70656000	0.083991
VLOOKUP(B1152,[1]Peptides!$A:$BV,35,0)	FIQENIFGICPHMTEDNKDLIQGK	24	1	183.01	0	59683000	0	0	427070000	32505000	-0.93723
VLOOKUP(B1153,[1]Peptides!$A:$BV,35,0)	CSQFCTTGMDGGMSIWDVK	19	0	183	0	0	0	0	242910000	0	-0.45339
VLOOKUP(B1154,[1]Peptides!$A:$BV,35,0)	NAFACFDEEATGTIQEDYLR	20	0	183	16973000	0	0	0	37280000	28102000	0.69319
VLOOKUP(B1155,[1]Peptides!$A:$BV,35,0)	VEDMAELTCLNEASVLHNLK	20	0	182.95	198830000	736220000	201250000	106430000	4907500000	2169800000	-0.47724
VLOOKUP(B1156,[1]Peptides!$A:$BV,35,0)	HLFTGPVLSK	10	0	182.76	0	0	0	0	126480000	0	0.98893
VLOOKUP(B1157,[1]Peptides!$A:$BV,35,0)	VEVQIGGPGPLR	12	0	182.76	0	0	0	0	94076000	0	0.66195
VLOOKUP(B1158,[1]Peptides!$A:$BV,35,0)	HGAGVAMDGQDVQLPLLK	18	0	182.72	0	0	0	0	129550000	0	4.8036
VLOOKUP(B1159,[1]Peptides!$A:$BV,35,0)	GILAADESTGSIAK	14	0	182.71	103020000	0	0	82615000	1981200000	353340000	-0.92841
VLOOKUP(B1160,[1]Peptides!$A:$BV,35,0)	VHLMNPMVPGLTGSK	15	0	182.71	0	7943100	0	0	211730000	34534000	0.47317
VLOOKUP(B1161,[1]Peptides!$A:$BV,35,0)	FATEAAITILR	11	0	182.65	7365400	25214000	0	0	445800000	81488000	0.23264
VLOOKUP(B1162,[1]Peptides!$A:$BV,35,0)	VTQVDGNSPVR	11	0	182.65	0	0	0	0	29086000	2905700	-0.46127
VLOOKUP(B1163,[1]Peptides!$A:$BV,35,0)	AQWNQLQQLDTR	12	0	182.64	0	0	0	0	36136000	0	-1.1353
VLOOKUP(B1164,[1]Peptides!$A:$BV,35,0)	DTDPDSKPFSLQETYEAK	18	0	182.57	0	0	0	0	120190000	0	0.41447
VLOOKUP(B1165,[1]Peptides!$A:$BV,35,0)	HITSLEVIK	9	0	182.53	5866700000	6457700000	6960800000	5641100000	18759000000	8529100000	-0.79773
VLOOKUP(B1166,[1]Peptides!$A:$BV,35,0)	MALLMAEMSR	10	0	182.53	0	584850000	154810000	76221000	6668800000	1723000000	-1.4232
VLOOKUP(B1167,[1]Peptides!$A:$BV,35,0)	KTHIQDNHDGTYTVAYVPDVTGR	23	1	182.53	0	65482000	0	0	186000000	133310000	-0.55511
VLOOKUP(B1168,[1]Peptides!$A:$BV,35,0)	TTFTVAQNER	10	0	182.53	0	0	0	0	75689000	0	-0.043235
VLOOKUP(B1169,[1]Peptides!$A:$BV,35,0)	VEAQLQELQVK	11	0	182.46	39152000	112760000	30560000	22513000	1710300000	303420000	0.34529
VLOOKUP(B1170,[1]Peptides!$A:$BV,35,0)	LPLMECVQMTK	11	0	182.46	0	0	0	0	294450000	0	0.2016
VLOOKUP(B1171,[1]Peptides!$A:$BV,35,0)	KYMEENDQLK	10	1	182.46	0	0	0	0	19439000	0	1.4327
VLOOKUP(B1172,[1]Peptides!$A:$BV,35,0)	ALTQTGGPHVK	11	0	182.4	72439000	552480000	117250000	60685000	11324000000	1199600000	-1.1404
VLOOKUP(B1173,[1]Peptides!$A:$BV,35,0)	SVADSVLFLR	10	0	182.39	0	59518000	0	0	1280000000	276590000	-0.16879
VLOOKUP(B1174,[1]Peptides!$A:$BV,35,0)	LDSGGFYITSR	11	0	182.39	0	20642000	6191400	0	326800000	56536000	-0.22176
VLOOKUP(B1175,[1]Peptides!$A:$BV,35,0)	SPLAQMEEER	10	0	182.39	0	0	0	0	76267000	12221000	0.44651
VLOOKUP(B1176,[1]Peptides!$A:$BV,35,0)	DHFGLEGDEESTMLEDSVSPK	21	0	182.34	26083000	40508000	21785000	16089000	493530000	103990000	-0.39287
VLOOKUP(B1177,[1]Peptides!$A:$BV,35,0)	IYELAAGGTAVGTGLNTR	18	0	182.33	2754400	5941900	0	0	46602000	0	1.4279
VLOOKUP(B1178,[1]Peptides!$A:$BV,35,0)	VFDFELSSQDMTTLLSYNR	19	0	182.33	0	0	0	0	15176000	0	-0.40049
VLOOKUP(B1179,[1]Peptides!$A:$BV,35,0)	NISFTVWDVGGQDK	14	0	182.29	31627000	0	33100000	37077000	1169100000	0	0.7989
VLOOKUP(B1180,[1]Peptides!$A:$BV,35,0)	TNVIQSLLAR	10	0	182.29	0	0	0	0	355030000	112570000	0.085943
VLOOKUP(B1181,[1]Peptides!$A:$BV,35,0)	KQTALVELVK	10	1	182.28	0	229020000	0	0	706140000	468630000	0.21043
VLOOKUP(B1182,[1]Peptides!$A:$BV,35,0)	GTVQALHATGAR	12	0	182.28	0	0	0	0	56822000	0	0.39297
VLOOKUP(B1183,[1]Peptides!$A:$BV,35,0)	IVNGWQVEEADDWLR	15	0	182.08	0	0	0	0	98225000	0	-0.2
VLOOKUP(B1184,[1]Peptides!$A:$BV,35,0)	HRHPDEAAFFDTASTGK	17	1	181.94	0	8521200	0	0	256300000	24143000	0.1874
VLOOKUP(B1185,[1]Peptides!$A:$BV,35,0)	SIQFVDWCPTGFK	13	0	181.87	314170000	200100000	308160000	185610000	6131700000	515470000	-0.73507
VLOOKUP(B1186,[1]Peptides!$A:$BV,35,0)	CDENILWLDYK	11	0	181.87	0	11990000	0	0	478680000	48046000	-0.191
VLOOKUP(B1187,[1]Peptides!$A:$BV,35,0)	MQDQLQAQDFSK	12	0	181.87	0	17829000	0	0	249330000	27545000	-0.61523
VLOOKUP(B1188,[1]Peptides!$A:$BV,35,0)	LPVGFTFSFPCQQSK	15	0	181.87	0	0	0	0	76369000	0	0.75619
VLOOKUP(B1189,[1]Peptides!$A:$BV,35,0)	GDACKDDFDHDSVPDIDDICPENVDISETDFR	32	1	181.81	16653000	30946000	0	0	2010900000	93920000	-0.35051
VLOOKUP(B1190,[1]Peptides!$A:$BV,35,0)	FWEVISDEHGIDPTGTYHGDSDLQLDR	27	0	181.77	22894000	14737000	9362200	0	292350000	70307000	0.15497
VLOOKUP(B1191,[1]Peptides!$A:$BV,35,0)	HDLLVGAPLYMESR	14	0	181.68	0	243130000	0	0	7371000000	320740000	-0.099197
VLOOKUP(B1192,[1]Peptides!$A:$BV,35,0)	EHGFAGWFETSAK	13	0	181.68	0	0	0	0	189380000	32858000	-2.4514
VLOOKUP(B1193,[1]Peptides!$A:$BV,35,0)	AVFVDLEPTVIDEIR	15	0	181.66	0	161050000	0	0	2140700000	194870000	0.82672
VLOOKUP(B1194,[1]Peptides!$A:$BV,35,0)	EIGWTDVGGWTGQGGSILGTK	21	0	181.58	0	0	0	0	229920000	0	0.61689
VLOOKUP(B1195,[1]Peptides!$A:$BV,35,0)	MILLEVNNR	9	0	181.49	0	0	0	0	2724800000	0	-0.48597
VLOOKUP(B1196,[1]Peptides!$A:$BV,35,0)	GFLLLASLR	9	0	181.49	0	142680000	106450000	0	1636200000	352140000	0.39063
VLOOKUP(B1197,[1]Peptides!$A:$BV,35,0)	FLLDHQGELFPSPDPSGL	18	0	181.49	0	0	0	0	124220000	0	-2.0392
VLOOKUP(B1198,[1]Peptides!$A:$BV,35,0)	EHTAYYIK	8	0	181.49	0	0	0	0	48431000	0	0.30682
VLOOKUP(B1199,[1]Peptides!$A:$BV,35,0)	CGTGIVGVFVK	11	0	181.41	0	0	0	0	62622000	0	-0.66753
VLOOKUP(B1200,[1]Peptides!$A:$BV,35,0)	GPAVGIDLGTTYSCVGVFQHGK	22	0	181.4	36279000	82368000	38490000	27690000	482150000	387540000	-0.78482
VLOOKUP(B1201,[1]Peptides!$A:$BV,35,0)	IQSSGGPLQITMK	13	0	181.4	0	0	0	0	57772000	0	1.0175
VLOOKUP(B1202,[1]Peptides!$A:$BV,35,0)	EVQGFESATFLGYFK	15	0	181.32	0	0	0	0	1694800000	241200000	0.48272
VLOOKUP(B1203,[1]Peptides!$A:$BV,35,0)	TVPPAVTGITFLSGGQSEEEASINLNAINK	30	0	181.24	0	0	0	0	366430000	100740000	0.45526
VLOOKUP(B1204,[1]Peptides!$A:$BV,35,0)	QLLAPGNSAGAFLIR	15	0	180.97	0	16473000	0	0	111580000	30348000	-0.9301
VLOOKUP(B1205,[1]Peptides!$A:$BV,35,0)	LNAFGNAFLNR	11	0	180.93	0	0	0	0	205320000	0	-0.7543
VLOOKUP(B1206,[1]Peptides!$A:$BV,35,0)	FSDDAFNTTFISTIGIDFK	19	0	180.84	0	0	0	0	28498000	28574000	0.5818
VLOOKUP(B1207,[1]Peptides!$A:$BV,35,0)	GNAGQSNYGFANSAMER	17	0	180.84	0	0	0	0	34581000	0	-1.9298
VLOOKUP(B1208,[1]Peptides!$A:$BV,35,0)	GLGHTGGTLDK	11	0	180.74	0	0	0	0	29694000	0	-1.5931
VLOOKUP(B1209,[1]Peptides!$A:$BV,35,0)	MFVVAEADAGSCLLHEFTISGTTYTPEGEVR	31	0	180.71	0	0	0	0	101610000	0	0.04511
VLOOKUP(B1210,[1]Peptides!$A:$BV,35,0)	GTINFLHADCDK	12	0	180.66	0	0	0	0	71214000	0	-1.9503
VLOOKUP(B1211,[1]Peptides!$A:$BV,35,0)	LSENNIQTIFAVTEEFQPVYK	21	0	180.49	0	0	0	0	374640000	0	-0.0084501
VLOOKUP(B1212,[1]Peptides!$A:$BV,35,0)	DGLGFCALIHR	11	0	180.45	0	0	0	0	2325400000	580930000	-0.48787
VLOOKUP(B1213,[1]Peptides!$A:$BV,35,0)	GEFVTTVQQR	10	0	180.45	0	16396000	0	0	341790000	40153000	-0.066788
VLOOKUP(B1214,[1]Peptides!$A:$BV,35,0)	MDSVTWQEGK	10	0	180.44	0	0	0	0	228230000	10479000	2.3089
VLOOKUP(B1215,[1]Peptides!$A:$BV,35,0)	QWLLQTHWTLDK	12	0	180.36	0	58976000	51489000	0	1777200000	583170000	0.67372
VLOOKUP(B1216,[1]Peptides!$A:$BV,35,0)	ALGNICYDSHEGR	13	0	180.36	0	0	0	0	65020000	0	-0.10766
VLOOKUP(B1217,[1]Peptides!$A:$BV,35,0)	YLECSALQQDGVK	13	0	180.36	0	0	0	0	19021000	0	3.3832
VLOOKUP(B1218,[1]Peptides!$A:$BV,35,0)	NPFGNAGLLLGEAGK	15	0	180.24	0	0	0	0	151510000	28036000	1.669
VLOOKUP(B1219,[1]Peptides!$A:$BV,35,0)	KDPELWGSVLLESNPYR	17	1	180.11	0	26984000	0	0	915210000	95401000	-1.6433
VLOOKUP(B1220,[1]Peptides!$A:$BV,35,0)	QVELALWDTAGQEDYDR	17	0	180.09	0	0	0	0	0	0	NaN
VLOOKUP(B1221,[1]Peptides!$A:$BV,35,0)	IVQTYHVNMAGTNPYTTITPQEINGK	26	0	180.05	0	42669000	0	0	367060000	176300000	-0.27889
VLOOKUP(B1222,[1]Peptides!$A:$BV,35,0)	NHLYVYPLQLK	11	0	180.03	0	0	0	0	26832000	5691300	0.2946
VLOOKUP(B1223,[1]Peptides!$A:$BV,35,0)	FWEVISDEHGIDPTGTYHGDSDLQLER	27	0	179.99	0	0	0	0	178710000	80010000	0.22448
VLOOKUP(B1224,[1]Peptides!$A:$BV,35,0)	FQSSHHPTDITSLDQYVER	19	0	179.87	10105000	39567000	12970000	0	392360000	0	0.23117
VLOOKUP(B1225,[1]Peptides!$A:$BV,35,0)	EDLDVLGLTFR	11	0	179.81	0	0	0	0	0	0	NaN
VLOOKUP(B1226,[1]Peptides!$A:$BV,35,0)	LLQDFFNGR	9	0	179.73	0	0	0	0	263890000	0	0.18486
VLOOKUP(B1227,[1]Peptides!$A:$BV,35,0)	EEFASTCPDDEEIELAYEQVAK	22	0	179.69	0	31802000	0	0	567320000	126440000	0.15319
VLOOKUP(B1228,[1]Peptides!$A:$BV,35,0)	FEELNADLFR	10	0	179.68	24931000	77816000	0	0	619790000	131890000	-0.14784
VLOOKUP(B1229,[1]Peptides!$A:$BV,35,0)	QQLQGVNVCGGR	12	0	179.68	21123000	22266000	46536000	64310000	41165000	29015000	-1.0689
VLOOKUP(B1230,[1]Peptides!$A:$BV,35,0)	TSIDAYDNFDNISLAQR	17	0	179.67	0	0	0	0	93417000	0	-1.0325
VLOOKUP(B1231,[1]Peptides!$A:$BV,35,0)	ISQSNYIPTQQDVLR	15	0	179.59	0	5737100	0	0	78721000	10579000	-0.13256
VLOOKUP(B1232,[1]Peptides!$A:$BV,35,0)	ALGQNPTNAEVLK	13	0	179.57	158690000	317960000	147370000	163010000	1913800000	479410000	-0.25542
VLOOKUP(B1233,[1]Peptides!$A:$BV,35,0)	NVEGQDMLYQSLK	13	0	179.57	0	9161700	0	0	175450000	0	-0.39046
VLOOKUP(B1234,[1]Peptides!$A:$BV,35,0)	APDAGGCLHADPDLGVLCPTGCQLQEALLQQERPIR	36	0	179.54	0	0	0	0	858880000	368710000	-0.47484
VLOOKUP(B1235,[1]Peptides!$A:$BV,35,0)	FSGWYDADLSPAGHEEAK	18	0	179.5	0	0	0	0	124340000	0	1.989
VLOOKUP(B1236,[1]Peptides!$A:$BV,35,0)	VVYGGGAAEISCALAVSQEADKCPTLEQYAMR	32	1	179.49	0	0	0	0	116490000	41475000	-0.066696
VLOOKUP(B1237,[1]Peptides!$A:$BV,35,0)	KQVEVDAQQCMLEILDTAGTEQFTAMR	27	1	179.47	0	29452000	0	0	89260000	115180000	-1.3145
VLOOKUP(B1238,[1]Peptides!$A:$BV,35,0)	ILLTEPPMNPTK	12	0	179.42	0	143070000	17130000	0	3023300000	294090000	1.1132
VLOOKUP(B1239,[1]Peptides!$A:$BV,35,0)	EAYPGDVFYLHSR	13	0	179.42	174150000	233230000	80534000	128450000	803800000	224240000	1.4276
VLOOKUP(B1240,[1]Peptides!$A:$BV,35,0)	ASFNHFDKDHGGALGPEEFK	20	1	179.42	0	0	0	0	136850000	15143000	-0.25833
VLOOKUP(B1241,[1]Peptides!$A:$BV,35,0)	VAVLGASGGIGQPLSLLLK	19	0	179.41	9818800	31574000	0	0	157960000	36695000	-0.18216
VLOOKUP(B1242,[1]Peptides!$A:$BV,35,0)	TDLLLEPYNK	10	0	179.37	97950000	244380000	89047000	0	4234800000	842730000	1.0722
VLOOKUP(B1243,[1]Peptides!$A:$BV,35,0)	HAEMVHTGLK	10	0	179.37	39004000	79663000	47999000	35719000	863410000	236980000	-0.48108
VLOOKUP(B1244,[1]Peptides!$A:$BV,35,0)	HMQANPEPPK	10	0	179.37	0	0	0	0	45697000	3661100	0.28392
VLOOKUP(B1245,[1]Peptides!$A:$BV,35,0)	YGGDEIPFSPYR	12	0	179.1	55715000	494980000	82646000	42862000	8466300000	1323600000	-0.68927
VLOOKUP(B1246,[1]Peptides!$A:$BV,35,0)	EEGVLTLWR	9	0	178.99	0	0	0	0	58819000	0	-1.9544
VLOOKUP(B1247,[1]Peptides!$A:$BV,35,0)	VVVAENFDEIVNNENK	16	0	178.95	0	0	0	0	60010000	0	1.9039
VLOOKUP(B1248,[1]Peptides!$A:$BV,35,0)	PMFIVNTNVPR	11	0	178.94	213340000	348280000	146990000	0	892490000	710780000	0.53898
VLOOKUP(B1249,[1]Peptides!$A:$BV,35,0)	EQMQPTHPIR	10	0	178.94	0	0	0	0	242510000	67013000	0.17594
VLOOKUP(B1250,[1]Peptides!$A:$BV,35,0)	HTEYMEFLK	9	0	178.94	0	0	0	0	114260000	0	0.3824
VLOOKUP(B1251,[1]Peptides!$A:$BV,35,0)	QTFTGHESDINAICFFPNGNAFATGSDDATCR	32	0	178.94	0	0	0	0	95492000	0	-0.39998
VLOOKUP(B1252,[1]Peptides!$A:$BV,35,0)	VLATAFDTTLGGR	13	0	178.84	0	0	0	0	272850000	31121000	0.85398
VLOOKUP(B1253,[1]Peptides!$A:$BV,35,0)	THIDTVINALK	11	0	178.84	0	0	0	0	172020000	19842000	-0.11581
VLOOKUP(B1254,[1]Peptides!$A:$BV,35,0)	THSDQFLVAFK	11	0	178.84	7697900	0	10025000	7315400	0	34821000	NaN
VLOOKUP(B1255,[1]Peptides!$A:$BV,35,0)	IQLQILEAR	9	0	178.83	0	0	0	0	86546000	0	-0.020053
VLOOKUP(B1256,[1]Peptides!$A:$BV,35,0)	SYIEYQLTPTNTNR	14	0	178.81	0	0	0	0	0	0	NaN
VLOOKUP(B1257,[1]Peptides!$A:$BV,35,0)	LPDGSEIPLPPILLGR	16	0	178.71	0	0	0	0	139720000	0	0.41385
VLOOKUP(B1258,[1]Peptides!$A:$BV,35,0)	TPPLLENSLPQCYQR	15	0	178.71	0	0	0	0	53801000	0	-0.79911
VLOOKUP(B1259,[1]Peptides!$A:$BV,35,0)	LTVVDTPGYGDAINCR	16	0	178.71	0	10235000	0	0	0	14309000	NaN
VLOOKUP(B1260,[1]Peptides!$A:$BV,35,0)	LGPGGLDPVEVYESLPEELQK	21	0	178.67	0	0	0	0	102080000	0	1.6593
VLOOKUP(B1261,[1]Peptides!$A:$BV,35,0)	TWGADVINMTTVPEVVLAK	19	0	178.67	0	0	0	0	67796000	0	-0.53093
VLOOKUP(B1262,[1]Peptides!$A:$BV,35,0)	ALLQMVQQFGVDFEK	15	0	178.67	0	0	0	0	36973000	13214000	-0.46243
VLOOKUP(B1263,[1]Peptides!$A:$BV,35,0)	DHLPPPEEEPLVLMCGPPPMIQYACLPNLDHVGHPTER	38	0	178.58	0	0	0	0	248770000	0	-0.90102
VLOOKUP(B1264,[1]Peptides!$A:$BV,35,0)	VLAVNQENEHLMEDYEK	17	0	178.58	0	15562000	0	0	158040000	22158000	0.74861
VLOOKUP(B1265,[1]Peptides!$A:$BV,35,0)	FATLTELVEYYTQQQGVLQDR	21	0	178.57	0	26499000	0	0	135500000	54727000	0.18742
VLOOKUP(B1266,[1]Peptides!$A:$BV,35,0)	HALIIYDDLSK	11	0	178.55	16700000	37466000	11631000	13100000	961990000	102980000	0.63395
VLOOKUP(B1267,[1]Peptides!$A:$BV,35,0)	LDPHLVLDQLR	11	0	178.54	326610000	624550000	203820000	179500000	29131000000	4872100000	-0.22219
VLOOKUP(B1268,[1]Peptides!$A:$BV,35,0)	QVLVENFSNFTNR	13	0	178.54	0	0	0	0	684980000	0	0.25368
VLOOKUP(B1269,[1]Peptides!$A:$BV,35,0)	VPAINVNDSVTK	12	0	178.54	35512000	35423000	26934000	44156000	114590000	43252000	-0.87847
VLOOKUP(B1270,[1]Peptides!$A:$BV,35,0)	LVINGNPITIFQER	14	0	178.46	0	258830000	0	0	5121200000	1079300000	0.11972
VLOOKUP(B1271,[1]Peptides!$A:$BV,35,0)	AITIAGVPQSVTECVK	16	0	178.32	0	57459000	29509000	0	817290000	161100000	-0.13202
VLOOKUP(B1272,[1]Peptides!$A:$BV,35,0)	HLSVNDLPVGR	11	0	178.32	0	54783000	0	0	855640000	106040000	-0.022043
VLOOKUP(B1273,[1]Peptides!$A:$BV,35,0)	SAVENCQDSWR	11	0	178.22	0	0	0	0	112820000	13527000	0.12631
VLOOKUP(B1274,[1]Peptides!$A:$BV,35,0)	HFADLLPGFLQAVNDSCYQNDDSVLK	26	0	178.17	0	0	0	0	89669000	0	0.49477
VLOOKUP(B1275,[1]Peptides!$A:$BV,35,0)	LCDFGVSGQLIDSMANSFVGTR	22	0	178.14	0	0	0	0	21204000	0	2.94
VLOOKUP(B1276,[1]Peptides!$A:$BV,35,0)	SLADELALVDVLEDK	15	0	178.1	15378000	58428000	11884000	12682000	878400000	140590000	0.18983
VLOOKUP(B1277,[1]Peptides!$A:$BV,35,0)	ALTDMPQMR	9	0	178.08	326760000	1569100000	0	0	13299000000	2159000000	-0.3884
VLOOKUP(B1278,[1]Peptides!$A:$BV,35,0)	GSFSEQGINEFLR	13	0	178.08	0	0	0	0	0	80247000	-0.96213
VLOOKUP(B1279,[1]Peptides!$A:$BV,35,0)	AIQLTYNPDESSKPNMIDAATLK	23	0	178.03	261620000	1075600000	267870000	159100000	2372500000	3930100000	0.43017
VLOOKUP(B1280,[1]Peptides!$A:$BV,35,0)	SNLAYDIVQLPTGLTGIK	18	0	177.91	0	0	0	0	42247000	0	1.4624
VLOOKUP(B1281,[1]Peptides!$A:$BV,35,0)	KVPQVSTPTLVEVSR	15	1	177.88	675900000	6964100000	1542500000	1718500000	33467000000	22634000000	-1.2521
VLOOKUP(B1282,[1]Peptides!$A:$BV,35,0)	VPVDPATYGQFYGGDSYIILYNYR	24	0	177.87	0	0	0	0	378860000	0	0.85452
VLOOKUP(B1283,[1]Peptides!$A:$BV,35,0)	NLIDSMDQSAFAGFSFVNPK	20	0	177.84	0	0	0	0	51718000	0	-3.4791
VLOOKUP(B1284,[1]Peptides!$A:$BV,35,0)	VFTAIANQPWAQK	13	0	177.7	0	0	0	0	88240000	0	-0.81026
VLOOKUP(B1285,[1]Peptides!$A:$BV,35,0)	QAAASATQTIAAAQHAASTPK	21	0	177.58	202200000	854480000	489980000	426400000	10794000000	2073000000	-0.32633
VLOOKUP(B1286,[1]Peptides!$A:$BV,35,0)	GPHALGAPSLLLTGTQLYGR	20	0	177.58	35130000	570460000	168720000	58952000	1143900000	4725000000	0.16315
VLOOKUP(B1287,[1]Peptides!$A:$BV,35,0)	LGAASLGAEDPETQVVLINAVK	22	0	177.44	0	0	0	0	2504200000	635230000	0.028729
VLOOKUP(B1288,[1]Peptides!$A:$BV,35,0)	ACLDTAVENMPSLK	14	0	177.44	0	0	0	0	68007000	13159000	-0.21445
VLOOKUP(B1289,[1]Peptides!$A:$BV,35,0)	MLDAEDIVGTARPDEKAIMTYVSSFYHAFSGAQKAETAANR	41	2	177.42	0	0	0	0	564910000	0	-0.52431
VLOOKUP(B1290,[1]Peptides!$A:$BV,35,0)	ACANPAAGSVILLENLR	17	0	177.16	0	0	0	0	1241000000	286320000	-1.4721
VLOOKUP(B1291,[1]Peptides!$A:$BV,35,0)	YIAIASTTVETTDPEKEVEPALELLEPIDQK	31	1	177.14	0	0	0	0	116400000	36694000	0.5833
VLOOKUP(B1292,[1]Peptides!$A:$BV,35,0)	LKECCEKPLLEK	12	1	177.1	14700000	90484000	0	15183000	1020100000	217450000	-0.18675
VLOOKUP(B1293,[1]Peptides!$A:$BV,35,0)	QAFDQILQDR	10	0	177.06	0	0	0	0	78302000	0	-1.2416
VLOOKUP(B1294,[1]Peptides!$A:$BV,35,0)	TATSEYQTFFNPR	13	0	177.06	0	0	0	0	63786000	0	-2.5269
VLOOKUP(B1295,[1]Peptides!$A:$BV,35,0)	FNISNGGPAPEAITDK	16	0	176.99	0	0	0	0	90814000	0	1.8829
VLOOKUP(B1296,[1]Peptides!$A:$BV,35,0)	TLETANCMSSQTK	13	0	176.95	0	0	0	0	29685000	0	-0.44066
VLOOKUP(B1297,[1]Peptides!$A:$BV,35,0)	ALLENLLQNIQSK	13	0	176.95	0	0	0	0	0	0	NaN
VLOOKUP(B1298,[1]Peptides!$A:$BV,35,0)	AHQTGIHATEELKEFFAK	18	1	176.94	0	0	0	0	105270000	0	0.13861
VLOOKUP(B1299,[1]Peptides!$A:$BV,35,0)	WTNQLNSLNQAVVSK	15	0	176.91	0	0	0	0	81604000	0	1.7001
VLOOKUP(B1300,[1]Peptides!$A:$BV,35,0)	EVEERPAPTPWGSK	14	0	176.87	0	6924700	0	0	134970000	70800000	-0.76028
VLOOKUP(B1301,[1]Peptides!$A:$BV,35,0)	KPGMFFNPEESELDLTYGNR	20	0	176.85	0	0	0	0	343950000	47522000	-1.4774
VLOOKUP(B1302,[1]Peptides!$A:$BV,35,0)	HEFPELAAR	9	0	176.84	0	0	0	0	171000000	0	2.0143
VLOOKUP(B1303,[1]Peptides!$A:$BV,35,0)	LQMEQQQQLQQR	12	0	176.83	0	0	0	0	0	0	NaN
VLOOKUP(B1304,[1]Peptides!$A:$BV,35,0)	IAELLSPGSVDPLTR	15	0	176.8	0	0	0	0	286830000	0	0.66524
VLOOKUP(B1305,[1]Peptides!$A:$BV,35,0)	AVLVDLEPGTMDSIR	15	0	176.78	0	0	29336000	0	1647600000	186340000	0.59545
VLOOKUP(B1306,[1]Peptides!$A:$BV,35,0)	LPIGDVATQYFADR	14	0	176.78	0	33958000	0	6992900	752050000	98153000	-0.7126
VLOOKUP(B1307,[1]Peptides!$A:$BV,35,0)	AAHLCAEAALR	11	0	176.78	0	0	0	0	241380000	20562000	0.46014
VLOOKUP(B1308,[1]Peptides!$A:$BV,35,0)	TPCEEILVK	9	0	176.75	425540000	364170000	248410000	294670000	0	490500000	-0.50724
VLOOKUP(B1309,[1]Peptides!$A:$BV,35,0)	TVEEVLGHFGVNESTGLSLEQVK	23	0	176.65	0	48310000	0	0	270600000	0	-4.9814
VLOOKUP(B1310,[1]Peptides!$A:$BV,35,0)	GPGPLGPGAPPPLLFLNK	18	0	176.6	0	0	0	0	35800000	0	-0.16916
VLOOKUP(B1311,[1]Peptides!$A:$BV,35,0)	EAWFSPVHTYPLLATR	16	0	176.58	0	0	0	0	212840000	0	2.6199
VLOOKUP(B1312,[1]Peptides!$A:$BV,35,0)	QEYFVVAATLQDIIR	15	0	176.51	0	0	0	0	81875000	34644000	4.6471
VLOOKUP(B1313,[1]Peptides!$A:$BV,35,0)	GLGELQELYLK	11	0	176.48	19508000	86354000	27871000	20133000	1409900000	326770000	0.20236
VLOOKUP(B1314,[1]Peptides!$A:$BV,35,0)	NPEQEPIPIVLR	12	0	176.48	0	17496000	0	0	193720000	36039000	0.32787
VLOOKUP(B1315,[1]Peptides!$A:$BV,35,0)	YTCICYEGYR	10	0	176.44	0	0	0	0	77118000	0	-0.38844
VLOOKUP(B1316,[1]Peptides!$A:$BV,35,0)	TDTVLILCR	9	0	176.41	0	0	0	0	98416000	0	-3.8287
VLOOKUP(B1317,[1]Peptides!$A:$BV,35,0)	RGDLPFVVPR	10	1	176.38	0	966210000	102580000	156020000	12751000000	2333900000	-0.35314
VLOOKUP(B1318,[1]Peptides!$A:$BV,35,0)	HVVPNEVVVQR	11	0	176.38	157000000	495040000	176520000	87627000	7970700000	630970000	-0.037934
VLOOKUP(B1319,[1]Peptides!$A:$BV,35,0)	EVDEQMLNVQNK	12	0	176.38	0	0	0	0	928030000	0	-0.27414
VLOOKUP(B1320,[1]Peptides!$A:$BV,35,0)	EISYENTQISR	11	0	176.38	0	0	0	0	57239000	9512300	1.6553
VLOOKUP(B1321,[1]Peptides!$A:$BV,35,0)	VTVLFAGQHIAK	12	0	176.33	46383000	1497900000	54780000	0	14237000000	2115500000	-0.14813
VLOOKUP(B1322,[1]Peptides!$A:$BV,35,0)	LTVADALEPVQFEDGQK	17	0	176.25	0	0	0	0	136220000	0	1.0944
VLOOKUP(B1323,[1]Peptides!$A:$BV,35,0)	QDLPNAMNAAEITDK	15	0	176.18	20169000	47936000	0	11616000	0	84711000	NaN
VLOOKUP(B1324,[1]Peptides!$A:$BV,35,0)	WDQLTLSQR	9	0	176.09	0	0	0	0	108650000	0	-1.5311
VLOOKUP(B1325,[1]Peptides!$A:$BV,35,0)	VSEVKPTYR	9	0	176.09	0	0	0	0	35344000	0	0.32889
VLOOKUP(B1326,[1]Peptides!$A:$BV,35,0)	VSALTQMESACVSIHEALK	19	0	176	0	0	0	0	236340000	0	0.34158
VLOOKUP(B1327,[1]Peptides!$A:$BV,35,0)	HALCYTASCQDMSCSK	16	0	176	0	6089700	0	0	203370000	21783000	-0.99118
VLOOKUP(B1328,[1]Peptides!$A:$BV,35,0)	FPGQLNADLR	10	0	175.91	67798000	187300000	83344000	93320000	4139000000	580680000	-0.25553
VLOOKUP(B1329,[1]Peptides!$A:$BV,35,0)	ALSNVEGFER	10	0	175.91	31473000	138050000	54321000	26496000	1588100000	489750000	0.29304
VLOOKUP(B1330,[1]Peptides!$A:$BV,35,0)	DGGLICTSCR	10	0	175.91	0	0	0	0	494840000	87135000	-0.15751
VLOOKUP(B1331,[1]Peptides!$A:$BV,35,0)	LIEDNEYTAR	10	0	175.91	0	0	0	0	293250000	0	0.41052
VLOOKUP(B1332,[1]Peptides!$A:$BV,35,0)	NNHFSTMTK	9	0	175.91	0	0	0	0	34524000	0	2.4136
VLOOKUP(B1333,[1]Peptides!$A:$BV,35,0)	VAGMDVELTVEER	13	0	175.86	16451000	18137000	10294000	8173100	0	0	0.62121
VLOOKUP(B1334,[1]Peptides!$A:$BV,35,0)	EPFLSCCQFAESLR	14	0	175.74	0	17597000	11573000	24723000	59325000	0	-0.14386
VLOOKUP(B1335,[1]Peptides!$A:$BV,35,0)	LHQEDNDYINASLIK	15	0	175.74	0	0	0	0	0	0	NaN
VLOOKUP(B1336,[1]Peptides!$A:$BV,35,0)	NIVLSGGSTMFR	12	0	175.73	0	144730000	45994000	29745000	2012900000	468200000	-0.68731
VLOOKUP(B1337,[1]Peptides!$A:$BV,35,0)	DVNVAIAAIK	10	0	175.73	0	0	0	0	113570000	53750000	0.25142
VLOOKUP(B1338,[1]Peptides!$A:$BV,35,0)	HASNMLGELR	10	0	175.65	0	0	0	0	90457000	0	-0.99322
VLOOKUP(B1339,[1]Peptides!$A:$BV,35,0)	YTFAAHMDGTYK	12	0	175.65	0	0	0	0	49383000	0	-0.52312
VLOOKUP(B1340,[1]Peptides!$A:$BV,35,0)	DPDQTDGLGLSYLSSHIANVER	22	0	175.61	29719000	137230000	35894000	0	1542200000	311550000	-0.49335
VLOOKUP(B1341,[1]Peptides!$A:$BV,35,0)	LDTVAGGLQGLR	12	0	175.51	0	10798000	0	0	118520000	22456000	-0.71264
VLOOKUP(B1342,[1]Peptides!$A:$BV,35,0)	TGIEEASGAFVYLR	14	0	175.49	0	0	0	0	87102000	68538000	0.86741
VLOOKUP(B1343,[1]Peptides!$A:$BV,35,0)	LMDYSLLVGIHDVER	15	0	175.48	0	60705000	0	0	650540000	126490000	2.2994
VLOOKUP(B1344,[1]Peptides!$A:$BV,35,0)	EFGGGHIKDELFGTVK	16	1	175.48	0	0	0	0	0	28267000	-0.5598
VLOOKUP(B1345,[1]Peptides!$A:$BV,35,0)	LYTLEEHLSNEMQAK	15	0	175.48	0	0	0	0	0	13458000	1.2194
VLOOKUP(B1346,[1]Peptides!$A:$BV,35,0)	VVLCELGNPMK	11	0	175.44	55660000	450640000	54010000	0	11538000000	979820000	-0.79667
VLOOKUP(B1347,[1]Peptides!$A:$BV,35,0)	ALQALQQEHK	10	0	175.44	0	0	0	0	23654000	0	1.0241
VLOOKUP(B1348,[1]Peptides!$A:$BV,35,0)	SIYAVFESDVNLK	13	0	175.41	0	0	0	0	181190000	89711000	1.6591
VLOOKUP(B1349,[1]Peptides!$A:$BV,35,0)	GVGMVADPDNPLVLDILTGSSTSYSFFPDKPITQYPHAVGK	41	0	175.39	0	21040000	0	0	32330000	94284000	1.1253
VLOOKUP(B1350,[1]Peptides!$A:$BV,35,0)	ETVLSALSR	9	0	175.38	0	0	0	0	87849000	0	0.15815
VLOOKUP(B1351,[1]Peptides!$A:$BV,35,0)	QGIVHLDLKPENIMCVNK	18	0	175.34	0	0	0	0	348140000	101950000	1.0455
VLOOKUP(B1352,[1]Peptides!$A:$BV,35,0)	ATTLASTLMEQYMK	14	0	175.33	0	0	0	0	143480000	0	-0.61603
VLOOKUP(B1353,[1]Peptides!$A:$BV,35,0)	SIDVACHPGYALPK	14	0	175.33	0	0	0	0	71784000	0	1.2341
VLOOKUP(B1354,[1]Peptides!$A:$BV,35,0)	VGGVQSLGGTGALR	14	0	175.33	0	8359100	0	0	32737000	11911000	1.9591
VLOOKUP(B1355,[1]Peptides!$A:$BV,35,0)	VSQPIEGHAASFAQFK	16	0	175.29	0	40508000	0	0	218420000	118630000	-0.83339
VLOOKUP(B1356,[1]Peptides!$A:$BV,35,0)	LKDVLLQVDDER	12	1	175.22	0	0	0	0	887340000	80528000	-0.63672
VLOOKUP(B1357,[1]Peptides!$A:$BV,35,0)	AAAIGIDLGTTYSCVGVFQHGK	22	0	175.21	61364000	52827000	34529000	0	177840000	126830000	-0.013586
VLOOKUP(B1358,[1]Peptides!$A:$BV,35,0)	NIIHGSDSVESAEK	14	0	175.21	0	0	0	0	18913000	0	0.13702
VLOOKUP(B1359,[1]Peptides!$A:$BV,35,0)	LNVTVGVDGTLYK	13	0	175.15	0	31771000	0	0	383140000	124360000	-0.26274
VLOOKUP(B1360,[1]Peptides!$A:$BV,35,0)	GADIMYTGTVDCWR	14	0	175.15	0	0	0	0	202680000	30090000	-1.1647
VLOOKUP(B1361,[1]Peptides!$A:$BV,35,0)	WEQVVDLTYSHR	12	0	175.15	0	0	0	0	50528000	8174900	1.6197
VLOOKUP(B1362,[1]Peptides!$A:$BV,35,0)	AFTHTAQYDEAISDYFR	17	0	175.08	0	0	0	0	128570000	34774000	-0.43705
VLOOKUP(B1363,[1]Peptides!$A:$BV,35,0)	RAPFDLFENR	10	1	175.07	0	0	0	0	339190000	131490000	0.31385
VLOOKUP(B1364,[1]Peptides!$A:$BV,35,0)	HSQAVEELAEQLEQTKR	17	1	175.02	0	37041000	0	0	113230000	53540000	1.1941
VLOOKUP(B1365,[1]Peptides!$A:$BV,35,0)	ELAILLGMLDPAEKDEK	17	1	175.01	0	31850000	0	0	751750000	58482000	0.70696
VLOOKUP(B1366,[1]Peptides!$A:$BV,35,0)	DNTINLIHTFR	11	0	174.98	0	75102000	23572000	19441000	1675300000	475940000	0.39416
VLOOKUP(B1367,[1]Peptides!$A:$BV,35,0)	AVSTGGGGHVQLLR	14	0	174.98	10864000	36030000	18234000	6682600	354990000	177540000	1.1256
VLOOKUP(B1368,[1]Peptides!$A:$BV,35,0)	ESLYQLLSQTSPENMHR	17	0	174.9	0	0	0	0	0	0	NaN
VLOOKUP(B1369,[1]Peptides!$A:$BV,35,0)	VIQCFAETGQVQK	13	0	174.86	0	0	0	0	226300000	0	-2.1394
VLOOKUP(B1370,[1]Peptides!$A:$BV,35,0)	LHGDCQDLQK	10	0	174.86	0	0	0	0	114710000	10688000	-0.64991
VLOOKUP(B1371,[1]Peptides!$A:$BV,35,0)	DSLLQDGEFSMDLR	14	0	174.84	531510000	436090000	390900000	168950000	3411400000	1881700000	1.0765
VLOOKUP(B1372,[1]Peptides!$A:$BV,35,0)	LAEMPADSGYPAYLGAR	17	0	174.84	0	8402200	0	0	115490000	24402000	-0.22864
VLOOKUP(B1373,[1]Peptides!$A:$BV,35,0)	VLSLAQEQVGGSPEK	15	0	174.84	0	0	0	0	29612000	0	1.3626
VLOOKUP(B1374,[1]Peptides!$A:$BV,35,0)	TPVSCFNIQMCVGATGHNIPQK	22	0	174.81	0	42848000	0	0	470940000	303190000	-0.40115
VLOOKUP(B1375,[1]Peptides!$A:$BV,35,0)	ILDWHVANTDK	11	0	174.8	0	0	0	0	291140000	0	0.74774
VLOOKUP(B1376,[1]Peptides!$A:$BV,35,0)	DSDWPFCSDEDWNYK	15	0	174.77	48211000	73586000	35673000	19220000	2118400000	0	0.997
VLOOKUP(B1377,[1]Peptides!$A:$BV,35,0)	VCNFLASQVPFPSR	14	0	174.77	0	0	0	0	191770000	0	0.90227
VLOOKUP(B1378,[1]Peptides!$A:$BV,35,0)	SPDTNYLFMGDYVDR	15	0	174.72	0	0	0	0	48130000	0	0.888
VLOOKUP(B1379,[1]Peptides!$A:$BV,35,0)	KIQALQQQADEAEDR	15	1	174.68	5083100	0	2372300	5997900	0	4374200	-1.1957
VLOOKUP(B1380,[1]Peptides!$A:$BV,35,0)	DLKPENLLIDHQGYIQVTDFGFAK	24	0	174.53	0	0	0	0	460880000	0	-0.54489
VLOOKUP(B1381,[1]Peptides!$A:$BV,35,0)	AHIAQLCEK	9	0	174.52	0	0	0	0	364240000	40855000	-0.58309
VLOOKUP(B1382,[1]Peptides!$A:$BV,35,0)	SCDFLSSFR	9	0	174.52	0	0	0	0	234120000	0	-0.8854
VLOOKUP(B1383,[1]Peptides!$A:$BV,35,0)	AGAESILANR	10	0	174.52	0	0	0	0	49718000	0	1.3105
VLOOKUP(B1384,[1]Peptides!$A:$BV,35,0)	AIQTVSCLLQGPCDAGNR	18	0	174.51	0	0	0	0	60545000	10252000	-5.2052
VLOOKUP(B1385,[1]Peptides!$A:$BV,35,0)	GTQVVGSDMTVTVEFTNPLK	20	0	174.47	0	0	0	0	638660000	0	0.8658
VLOOKUP(B1386,[1]Peptides!$A:$BV,35,0)	KEAESCDCLQGFQLTHSLGGGTGSGMGTLLLSK	33	1	174.46	0	0	0	0	37263000	0	0.16605
VLOOKUP(B1387,[1]Peptides!$A:$BV,35,0)	LYSILGTTLKDEGK	14	1	174.42	8101200	0	0	0	1625700000	331650000	1.2141
VLOOKUP(B1388,[1]Peptides!$A:$BV,35,0)	NQLTSNPENTVFDAK	15	0	174.42	0	20725000	12644000	0	195650000	39906000	0.90664
VLOOKUP(B1389,[1]Peptides!$A:$BV,35,0)	INVYYNEATGGK	12	0	174.41	0	44613000	0	0	743390000	76309000	0.2172
VLOOKUP(B1390,[1]Peptides!$A:$BV,35,0)	YALYDASFETK	11	0	174.41	13629000	0	20191000	17639000	487690000	92620000	0.35862
VLOOKUP(B1391,[1]Peptides!$A:$BV,35,0)	TDYMVGSYGPR	11	0	174.41	13069000	40058000	0	0	422670000	44601000	-0.67819
VLOOKUP(B1392,[1]Peptides!$A:$BV,35,0)	ALMGLYHGQVLCK	13	0	174.41	9357100	14877000	11137000	0	127590000	20655000	0.017696
VLOOKUP(B1393,[1]Peptides!$A:$BV,35,0)	STLPDADRER	10	1	174.41	0	0	0	0	40917000	0	-0.90759
VLOOKUP(B1394,[1]Peptides!$A:$BV,35,0)	LQFHDVAGDIFHQQCK	16	0	174.4	0	0	0	0	748250000	91657000	-1.5344
VLOOKUP(B1395,[1]Peptides!$A:$BV,35,0)	IFANTPDSGCVLGMR	15	0	174.4	0	0	0	0	42402000	0	0.37925
VLOOKUP(B1396,[1]Peptides!$A:$BV,35,0)	DSTLIMQLLR	10	0	174.27	159880000	896120000	240190000	170610000	11230000000	1505500000	-1.0989
VLOOKUP(B1397,[1]Peptides!$A:$BV,35,0)	FGANAILGVSLAVCK	15	0	174.24	533380000	312640000	322750000	267710000	443360000	157370000	-0.47138
VLOOKUP(B1398,[1]Peptides!$A:$BV,35,0)	LKVEQHVELYQK	12	1	174.23	0	21656000	0	0	256060000	37711000	-0.38657
VLOOKUP(B1399,[1]Peptides!$A:$BV,35,0)	VYATILNAGTNTDGFK	16	0	174.23	0	0	0	0	73330000	0	-1.0443
VLOOKUP(B1400,[1]Peptides!$A:$BV,35,0)	RPCFSALEVDETYVPK	16	0	174.21	65003000	625030000	95279000	166320000	2510500000	599770000	-0.051467
VLOOKUP(B1401,[1]Peptides!$A:$BV,35,0)	VVVVDDLLATGGTMNAACELLGR	23	0	174.2	0	16753000	0	0	65494000	36278000	-0.76398
VLOOKUP(B1402,[1]Peptides!$A:$BV,35,0)	KPADLQNLAPGTHPPFITFNSEVK	24	0	174.19	0	0	0	0	487490000	173400000	NaN
VLOOKUP(B1403,[1]Peptides!$A:$BV,35,0)	VAASNIVQMK	10	0	174.16	0	0	0	0	109870000	0	-0.69869
VLOOKUP(B1404,[1]Peptides!$A:$BV,35,0)	VCVETVESGAMTK	13	0	174.1	0	20338000	0	0	240230000	42639000	-0.978
VLOOKUP(B1405,[1]Peptides!$A:$BV,35,0)	FGSAIAPLGDLDRDGYNDIAVAAPYGGPSGR	31	1	174.05	0	0	0	0	1097500000	844220000	-0.29412
VLOOKUP(B1406,[1]Peptides!$A:$BV,35,0)	YNFHGTAEQDLPFCK	15	0	174.05	0	8693200	0	0	264110000	39355000	0.40184
VLOOKUP(B1407,[1]Peptides!$A:$BV,35,0)	SLLEQYHLGLDQK	13	0	174.05	0	0	0	0	26800000	0	0.51753
VLOOKUP(B1408,[1]Peptides!$A:$BV,35,0)	ELLLQPVTISR	11	0	174.02	30655000	131980000	35045000	19414000	2365400000	422440000	-0.41271
VLOOKUP(B1409,[1]Peptides!$A:$BV,35,0)	ILYSQCGDVMR	11	0	174.02	125270000	284620000	46953000	24758000	1861600000	220300000	0.71782
VLOOKUP(B1410,[1]Peptides!$A:$BV,35,0)	VGFQYEGTYK	10	0	174.02	0	0	0	0	365810000	75159000	-0.48153
VLOOKUP(B1411,[1]Peptides!$A:$BV,35,0)	AMYSIDINDVQDQCSCCSPTR	21	0	174.02	0	0	0	0	101560000	0	0.43032
VLOOKUP(B1412,[1]Peptides!$A:$BV,35,0)	EGLLLWCQR	9	0	173.88	53503000	174950000	77020000	41400000	6214300000	980370000	0.26389
VLOOKUP(B1413,[1]Peptides!$A:$BV,35,0)	EIIDLVLDR	9	0	173.73	0	0	0	0	1882000000	220650000	-0.56544
VLOOKUP(B1414,[1]Peptides!$A:$BV,35,0)	LITIEINPDCAAITQR	16	0	173.72	0	0	0	0	129980000	0	-0.62918
VLOOKUP(B1415,[1]Peptides!$A:$BV,35,0)	EALMAHGLGNR	11	0	173.69	0	4656300	0	0	109920000	10841000	0.82144
VLOOKUP(B1416,[1]Peptides!$A:$BV,35,0)	ASFVTEVLAHSGR	13	0	173.64	0	0	0	0	32745000	0	0.096301
VLOOKUP(B1417,[1]Peptides!$A:$BV,35,0)	HGINCFINR	9	0	173.59	0	0	0	0	73859000	28171000	-0.88628
VLOOKUP(B1418,[1]Peptides!$A:$BV,35,0)	EFDELNPSAQR	11	0	173.39	0	0	0	0	90256000	28296000	-0.99907
VLOOKUP(B1419,[1]Peptides!$A:$BV,35,0)	HEGALETLLR	10	0	173.39	0	0	0	0	80060000	0	1.1112
VLOOKUP(B1420,[1]Peptides!$A:$BV,35,0)	AGNNMLLVGVHGPR	14	0	173.37	440330000	1225200000	686390000	441240000	4175700000	2090400000	-0.037763
VLOOKUP(B1421,[1]Peptides!$A:$BV,35,0)	DTILHDNLK	9	0	173.37	0	0	0	0	52083000	0	0.066216
VLOOKUP(B1422,[1]Peptides!$A:$BV,35,0)	TLLLEFQNESR	11	0	173.32	0	0	0	0	80678000	0	-1.9324
VLOOKUP(B1423,[1]Peptides!$A:$BV,35,0)	AYAVILTTGEAGHPSADVLK	20	0	173.25	0	15635000	0	0	345920000	74675000	-1.0213
VLOOKUP(B1424,[1]Peptides!$A:$BV,35,0)	LCNNPTPQFGGK	12	0	173.24	281900000	1509500000	91155000	22275000	499900000	1532800000	-0.5188
VLOOKUP(B1425,[1]Peptides!$A:$BV,35,0)	SLEMCSIQR	9	0	173.23	12593000	11919000	8781500	8881300	163650000	0	0.0082517
VLOOKUP(B1426,[1]Peptides!$A:$BV,35,0)	FFLQDPQSQELDVQVK	16	0	173.19	0	0	0	0	88544000	0	1.1874
VLOOKUP(B1427,[1]Peptides!$A:$BV,35,0)	LAFESENINSEIHCDR	16	0	173.11	0	19794000	0	0	242740000	69415000	-1.084
VLOOKUP(B1428,[1]Peptides!$A:$BV,35,0)	VVSAAVQAQHSATK	14	0	173.07	0	0	0	0	29509000	0	4.3558
VLOOKUP(B1429,[1]Peptides!$A:$BV,35,0)	MGPGAASGGERPNLK	15	0	173.04	0	35892000	0	0	1488300000	257410000	0.19997
VLOOKUP(B1430,[1]Peptides!$A:$BV,35,0)	VPVHDVTDASK	11	0	172.98	115820000	542930000	73772000	68338000	5316700000	1172600000	-0.83948
VLOOKUP(B1431,[1]Peptides!$A:$BV,35,0)	VASVLGTMEMGR	12	0	172.98	0	0	0	0	292850000	0	-0.029143
VLOOKUP(B1432,[1]Peptides!$A:$BV,35,0)	IQLVEEELDR	10	0	172.94	65918000	0	48751000	64333000	359670000	150180000	0.46213
VLOOKUP(B1433,[1]Peptides!$A:$BV,35,0)	AGTQIENIEEDFRDGLK	17	1	172.92	0	0	0	0	0	71320000	NaN
VLOOKUP(B1434,[1]Peptides!$A:$BV,35,0)	GFGFGQGAGALVHSE	15	0	172.88	232540000	281840000	439220000	415230000	224330000	268810000	0.095036
VLOOKUP(B1435,[1]Peptides!$A:$BV,35,0)	ALAESWNAAFLESSAK	16	0	172.86	0	0	0	0	0	26304000	NaN
VLOOKUP(B1436,[1]Peptides!$A:$BV,35,0)	NSPQCPESMEVR	12	0	172.8	0	0	0	0	36471000	7638300	-0.8204
VLOOKUP(B1437,[1]Peptides!$A:$BV,35,0)	QETEVELYNEFPEPIK	16	0	172.76	0	0	0	0	25400000	0	-0.41638
VLOOKUP(B1438,[1]Peptides!$A:$BV,35,0)	FSFSGNTLVSSSADPEGHFETPIWIER	27	0	172.74	0	0	0	0	618160000	0	-2.0747
VLOOKUP(B1439,[1]Peptides!$A:$BV,35,0)	NGDLDEVKDYVAK	13	1	172.74	9378700	0	0	0	42317000	0	1.5677
VLOOKUP(B1440,[1]Peptides!$A:$BV,35,0)	ANVIHATVTSVTLHSTEGK	19	0	172.66	0	11409000	0	0	156540000	31210000	1.0723
VLOOKUP(B1441,[1]Peptides!$A:$BV,35,0)	MVYWTDITEPSIGR	14	0	172.61	0	0	0	0	260160000	0	0.70624
VLOOKUP(B1442,[1]Peptides!$A:$BV,35,0)	QLSQALDTSNVMVK	14	0	172.61	0	10018000	0	0	120720000	17943000	1.2131
VLOOKUP(B1443,[1]Peptides!$A:$BV,35,0)	TIVTTLQDSIR	11	0	172.59	563730000	2168800000	495820000	237290000	82253000	6729000000	0.10178
VLOOKUP(B1444,[1]Peptides!$A:$BV,35,0)	LTFDTTFSPNTGK	13	0	172.56	9423300	35846000	10719000	6832300	666870000	107100000	0.26473
VLOOKUP(B1445,[1]Peptides!$A:$BV,35,0)	AENLAAQLSFYR	12	0	172.56	0	0	0	0	117600000	0	-0.21862
VLOOKUP(B1446,[1]Peptides!$A:$BV,35,0)	TLTSDVANLANEKEELNNK	19	1	172.37	0	0	0	0	101690000	0	0.70907
VLOOKUP(B1447,[1]Peptides!$A:$BV,35,0)	LAFLNVQAAEEALPR	15	0	172.34	0	0	0	0	280030000	0	1.5292
VLOOKUP(B1448,[1]Peptides!$A:$BV,35,0)	EGTETFADHR	10	0	172.25	0	39278000	12120000	0	620680000	114580000	0.3113
VLOOKUP(B1449,[1]Peptides!$A:$BV,35,0)	GPGPGGPGGAGVAR	14	0	172.23	144980000	227410000	141770000	144330000	103930000	161120000	0.99669
VLOOKUP(B1450,[1]Peptides!$A:$BV,35,0)	QITVNDLPVGR	11	0	172.23	9128700	28295000	13484000	12102000	589170000	51512000	0.64741
VLOOKUP(B1451,[1]Peptides!$A:$BV,35,0)	YLLEQDFPGMR	11	0	172.21	22248000	54786000	0	0	459300000	113470000	-0.18597
VLOOKUP(B1452,[1]Peptides!$A:$BV,35,0)	FHTITTSYYR	10	0	172.21	0	49694000	0	0	109310000	88810000	0.56609
VLOOKUP(B1453,[1]Peptides!$A:$BV,35,0)	AEDTAVYYCAR	11	0	172.21	20864000	6852200	13519000	19236000	24587000	11169000	-0.16135
VLOOKUP(B1454,[1]Peptides!$A:$BV,35,0)	FDEILEASDGIMVAR	15	0	172.17	0	31480000	0	0	0	157830000	NaN
VLOOKUP(B1455,[1]Peptides!$A:$BV,35,0)	AGQAATLALGDFDR	14	0	172.17	0	0	0	0	146780000	0	0.45619
VLOOKUP(B1456,[1]Peptides!$A:$BV,35,0)	VLQLTSWDEDAWASK	15	0	172.13	23419000	51958000	0	0	713460000	86093000	0.91332
VLOOKUP(B1457,[1]Peptides!$A:$BV,35,0)	HLSLGSVQLCGVGK	14	0	172.13	0	0	0	0	44072000	0	-0.096011
VLOOKUP(B1458,[1]Peptides!$A:$BV,35,0)	HELENLR	7	0	172.03	0	0	0	0	82485000	0	1.1826
VLOOKUP(B1459,[1]Peptides!$A:$BV,35,0)	AVQCQHLEAPSEGTMDCVHPLTAFAYGSSCK	31	0	171.99	0	0	0	0	146360000	54558000	-0.6225
VLOOKUP(B1460,[1]Peptides!$A:$BV,35,0)	SISQLESLNR	10	0	171.99	0	0	0	0	71980000	0	0.81592
VLOOKUP(B1461,[1]Peptides!$A:$BV,35,0)	VHMFEAHSDYIR	12	0	171.85	0	11697000	0	0	37954000	12174000	0.5171
VLOOKUP(B1462,[1]Peptides!$A:$BV,35,0)	EVQLVESGGGLVQPGGSLR	19	0	171.81	38937000	22696000	31137000	0	45613000	15828000	3.8049
VLOOKUP(B1463,[1]Peptides!$A:$BV,35,0)	VAVAIPNRPPDAVLTDTTSLNQAALYR	27	0	171.78	0	40965000	0	0	42933000	115250000	-0.57143
VLOOKUP(B1464,[1]Peptides!$A:$BV,35,0)	HALLDVTPK	9	0	171.73	0	0	0	0	85049000	0	0.067246
VLOOKUP(B1465,[1]Peptides!$A:$BV,35,0)	KPLNTEGVMK	10	0	171.7	36115000	257420000	53596000	0	3391200000	601710000	0.27842
VLOOKUP(B1466,[1]Peptides!$A:$BV,35,0)	GAPAVQQNIPSTLLQDHENQR	21	0	171.68	0	11012000	0	0	117060000	20472000	0.43689
VLOOKUP(B1467,[1]Peptides!$A:$BV,35,0)	MELERPGGNEITR	13	0	171.62	64680000	300430000	97940000	74762000	3893300000	629180000	0.98698
VLOOKUP(B1468,[1]Peptides!$A:$BV,35,0)	IENLTSAVNSLNFIIK	16	0	171.62	0	24297000	0	0	232820000	72490000	-0.52541
VLOOKUP(B1469,[1]Peptides!$A:$BV,35,0)	VIPAADLSQQISTAGTEASGTGNMK	25	0	171.58	0	29536000	0	0	438420000	43556000	0.15688
VLOOKUP(B1470,[1]Peptides!$A:$BV,35,0)	NDFQLIGIQDGYLSLLQDSGEVR	23	0	171.58	0	0	0	0	151310000	0	-2.0088
VLOOKUP(B1471,[1]Peptides!$A:$BV,35,0)	SEDCFILDHGK	11	0	171.56	0	94583000	54095000	45232000	1930700000	175400000	-0.42683
VLOOKUP(B1472,[1]Peptides!$A:$BV,35,0)	CGPASVQAIK	10	0	171.53	39128000	208820000	39094000	0	2610300000	409710000	-0.049195
VLOOKUP(B1473,[1]Peptides!$A:$BV,35,0)	DSSVFILGNTDRPDASAVYLHDFQR	25	0	171.52	0	0	0	0	163880000	0	1.0894
VLOOKUP(B1474,[1]Peptides!$A:$BV,35,0)	VAASIGNAQK	10	0	171.38	0	0	0	0	20570000	6828500	-0.24034
VLOOKUP(B1475,[1]Peptides!$A:$BV,35,0)	KLEMDLK	7	1	171.38	0	0	0	0	0	0	NaN
VLOOKUP(B1476,[1]Peptides!$A:$BV,35,0)	DAGTIAGLNVLR	12	0	171.36	59876000	138330000	0	42280000	3315200000	390570000	-0.0078945
VLOOKUP(B1477,[1]Peptides!$A:$BV,35,0)	LGLQNDLFSLAR	12	0	171.33	0	18934000	0	0	142420000	93035000	1.5515
VLOOKUP(B1478,[1]Peptides!$A:$BV,35,0)	EDQSILCTGESGAGK	15	0	171.32	55013000	96090000	44913000	33303000	1331300000	262860000	-0.44378
VLOOKUP(B1479,[1]Peptides!$A:$BV,35,0)	AKFEELNMDLFR	12	1	171.32	0	0	0	0	221290000	50396000	1.9973
VLOOKUP(B1480,[1]Peptides!$A:$BV,35,0)	LLACDGNEIDTMFVDR	16	0	171.32	0	0	0	0	52949000	0	-0.30367
VLOOKUP(B1481,[1]Peptides!$A:$BV,35,0)	KIDAAQNWLADPNGGPEGEEQIR	23	1	171.29	0	11495000	5711600	0	187750000	32493000	0.84767
VLOOKUP(B1482,[1]Peptides!$A:$BV,35,0)	VLDFEHFLPMLQTVAK	16	0	171.2	35050000	197300000	50937000	28791000	2745300000	453820000	0.83766
VLOOKUP(B1483,[1]Peptides!$A:$BV,35,0)	DREVGIPPEQSLETAK	16	1	171.11	0	0	0	0	0	0	NaN
VLOOKUP(B1484,[1]Peptides!$A:$BV,35,0)	KELNIEPTDLMNR	13	1	171.09	0	0	0	0	0	0	NaN
VLOOKUP(B1485,[1]Peptides!$A:$BV,35,0)	VVLQAANADIQQAWVQDINQVLETQR	26	0	171.08	0	0	0	0	161410000	18887000	0.67531
VLOOKUP(B1486,[1]Peptides!$A:$BV,35,0)	APDELHYTYLDTFGRPVIVAYK	22	0	171.06	0	23597000	0	0	143660000	71447000	-0.60027
VLOOKUP(B1487,[1]Peptides!$A:$BV,35,0)	FFLQGIQLNTILPDAR	16	0	171.05	0	0	0	0	17921000	0	0.78957
VLOOKUP(B1488,[1]Peptides!$A:$BV,35,0)	LTGSCSYVLFQNK	13	0	170.99	0	49728000	10437000	0	0	133480000	NaN
VLOOKUP(B1489,[1]Peptides!$A:$BV,35,0)	FLPEGCQPLVSSAVDR	16	0	170.95	0	39262000	0	0	465400000	72542000	-1.5821
VLOOKUP(B1490,[1]Peptides!$A:$BV,35,0)	ALHHGIDLEK	10	0	170.95	0	6690200	0	0	217510000	17838000	0.053129
VLOOKUP(B1491,[1]Peptides!$A:$BV,35,0)	GEDFYCVTCHETK	13	0	170.89	49256000	17464000	62961000	56275000	21500000	20614000	-0.21796
VLOOKUP(B1492,[1]Peptides!$A:$BV,35,0)	DAEGILEDLQSYR	13	0	170.89	0	0	0	0	70704000	0	1.1538
VLOOKUP(B1493,[1]Peptides!$A:$BV,35,0)	EVVTSEDGSDCPEAMDLGTLSGIGTLDGFR	30	0	170.82	0	0	0	0	165970000	0	-0.027157
VLOOKUP(B1494,[1]Peptides!$A:$BV,35,0)	APIIAVTR	8	0	170.73	121550000	465610000	244000000	0	2927700000	1281100000	-0.12687
VLOOKUP(B1495,[1]Peptides!$A:$BV,35,0)	YLTVAAVFR	9	0	170.73	0	254280000	0	0	1930100000	625790000	0.23355
VLOOKUP(B1496,[1]Peptides!$A:$BV,35,0)	YLTVACIFR	9	0	170.73	43054000	78070000	73930000	0	582320000	0	0.385
VLOOKUP(B1497,[1]Peptides!$A:$BV,35,0)	VTGDDSMR	8	0	170.73	0	0	0	0	85939000	19107000	-0.69622
VLOOKUP(B1498,[1]Peptides!$A:$BV,35,0)	FAEVYFAQSQQK	12	0	170.68	0	0	0	0	198550000	0	2.0742
VLOOKUP(B1499,[1]Peptides!$A:$BV,35,0)	HLCAHGQCR	9	0	170.66	0	0	0	0	60980000	0	0.37133
VLOOKUP(B1500,[1]Peptides!$A:$BV,35,0)	VVSVLTVVHQDWLNGK	16	0	170.56	0	0	0	0	445960000	0	0.20739
VLOOKUP(B1501,[1]Peptides!$A:$BV,35,0)	TIEAEAAHGTVTR	13	0	170.52	12328000	47850000	13372000	6564700	268910000	45804000	-0.56863
VLOOKUP(B1502,[1]Peptides!$A:$BV,35,0)	VQIYHNPTANSFR	13	0	170.52	12126000	42199000	4826100	0	170280000	53981000	0.63692
VLOOKUP(B1503,[1]Peptides!$A:$BV,35,0)	APASVPETPTAVTAPHSSSWDTYYQPR	27	0	170.51	0	7849100	0	0	189500000	35236000	0.060057
VLOOKUP(B1504,[1]Peptides!$A:$BV,35,0)	MGDADYLAAWHR	12	0	170.5	0	0	0	0	24576000	0	-0.049923
VLOOKUP(B1505,[1]Peptides!$A:$BV,35,0)	VDNALQSGNSQESVTEQDSK	20	0	170.49	0	10643000	8271200	26984000	31676000	6382600	0.72778
VLOOKUP(B1506,[1]Peptides!$A:$BV,35,0)	LLASAGQDNVVR	12	0	170.47	0	6728600	0	0	93971000	11939000	0.58002
VLOOKUP(B1507,[1]Peptides!$A:$BV,35,0)	FQNALLVR	8	0	170.44	65865000	573370000	79039000	0	3887000000	1691900000	0.38953
VLOOKUP(B1508,[1]Peptides!$A:$BV,35,0)	VHVIFNYK	8	0	170.43	0	21551000	0	0	251630000	36599000	1.1976
VLOOKUP(B1509,[1]Peptides!$A:$BV,35,0)	LVPLVQATFPENAVTK	16	0	170.4	0	0	0	0	108530000	0	0.63089
VLOOKUP(B1510,[1]Peptides!$A:$BV,35,0)	HMHIADVSK	9	0	170.3	0	19418000	0	0	939070000	68714000	-0.10253
VLOOKUP(B1511,[1]Peptides!$A:$BV,35,0)	DYTQMNELQR	10	0	170.22	16739000	26769000	12601000	16992000	0	33475000	0.66998
VLOOKUP(B1512,[1]Peptides!$A:$BV,35,0)	NVIIWGNHSSTQYPDVNHAK	20	0	170.19	0	0	0	0	197740000	0	0.23236
VLOOKUP(B1513,[1]Peptides!$A:$BV,35,0)	LQILSLR	7	0	170.17	0	140600000	0	0	186210000	0	-0.90653
VLOOKUP(B1514,[1]Peptides!$A:$BV,35,0)	IVVVTAGVR	9	0	170.06	56291000	393920000	28508000	0	1520500000	422060000	0.2606
VLOOKUP(B1515,[1]Peptides!$A:$BV,35,0)	SGTASVVCLLNNFYPR	16	0	170.02	0	34142000	52347000	0	99765000	94583000	NaN
VLOOKUP(B1516,[1]Peptides!$A:$BV,35,0)	TLQLALDLVSSR	12	0	169.99	0	0	0	0	243230000	0	-0.018503
VLOOKUP(B1517,[1]Peptides!$A:$BV,35,0)	KFYDANYDGK	10	1	169.99	0	0	0	0	55058000	0	-0.80185
VLOOKUP(B1518,[1]Peptides!$A:$BV,35,0)	CSVCSEPIMPEPGRDETVR	19	1	169.98	7843100	11012000	0	0	47447000	17279000	-1.4544
VLOOKUP(B1519,[1]Peptides!$A:$BV,35,0)	FFTFDSPAELPSR	13	0	169.93	0	0	0	0	176160000	0	1.9037
VLOOKUP(B1520,[1]Peptides!$A:$BV,35,0)	VDLSQPLIATCR	12	0	169.93	0	0	0	0	145880000	0	-1.5896
VLOOKUP(B1521,[1]Peptides!$A:$BV,35,0)	YVMLPVADQDQCIR	14	0	169.93	0	0	0	0	113110000	0	-1.056
VLOOKUP(B1522,[1]Peptides!$A:$BV,35,0)	FSHEEIAMATVTALR	15	0	169.89	118290000	456180000	181610000	116230000	2288500000	1138400000	0.10517
VLOOKUP(B1523,[1]Peptides!$A:$BV,35,0)	EILSVDCSTNNPSQAK	16	0	169.89	0	0	0	0	27000000	0	-0.17485
VLOOKUP(B1524,[1]Peptides!$A:$BV,35,0)	IIYQAASPDEGALVR	15	0	169.81	0	0	0	0	55498000	0	1.0318
VLOOKUP(B1525,[1]Peptides!$A:$BV,35,0)	RPLIDQVVQTALSETQDPEEVSVTVK	26	0	169.8	0	0	0	0	379140000	0	0.8395
VLOOKUP(B1526,[1]Peptides!$A:$BV,35,0)	LDVQFSGLTK	10	0	169.77	138610000	816460000	216220000	161660000	14039000000	2413400000	0.15764
VLOOKUP(B1527,[1]Peptides!$A:$BV,35,0)	YCECDDFSCVR	11	0	169.77	24885000	96057000	27650000	18012000	1205400000	241890000	-0.095788
VLOOKUP(B1528,[1]Peptides!$A:$BV,35,0)	AALEALGSCLNNK	13	0	169.76	0	0	0	0	0	0	NaN
VLOOKUP(B1529,[1]Peptides!$A:$BV,35,0)	IEEFLEAVLCPPR	13	0	169.65	0	0	0	0	97437000	0	-1.4855
VLOOKUP(B1530,[1]Peptides!$A:$BV,35,0)	VIPATDLSEQISTAGTEASGTGNMK	25	0	169.64	0	0	0	0	154360000	0	-1.2943
VLOOKUP(B1531,[1]Peptides!$A:$BV,35,0)	VTAEVVLAHLGGGSTSR	17	0	169.62	5954500	53204000	4351000	0	820660000	68209000	0.22192
VLOOKUP(B1532,[1]Peptides!$A:$BV,35,0)	NNRPSEGPLQTR	12	0	169.62	0	7635700	0	0	177610000	34771000	-0.061338
VLOOKUP(B1533,[1]Peptides!$A:$BV,35,0)	TIGTGLVTNTLAMTEEEK	18	0	169.58	0	0	0	0	125640000	18608000	1.2257
VLOOKUP(B1534,[1]Peptides!$A:$BV,35,0)	LPEDPLLSGLLDSPALK	17	0	169.58	0	0	0	0	71393000	0	3.1783
VLOOKUP(B1535,[1]Peptides!$A:$BV,35,0)	DYSNFDQEFLNEK	13	0	169.58	0	0	0	0	52303000	0	-0.77377
VLOOKUP(B1536,[1]Peptides!$A:$BV,35,0)	DPNNSLTLWVIDQGLK	16	0	169.58	0	0	0	0	46016000	0	-0.14599
VLOOKUP(B1537,[1]Peptides!$A:$BV,35,0)	NLTNPNTVIILIGNK	15	0	169.52	0	0	0	0	1348700000	219160000	-1.8134
VLOOKUP(B1538,[1]Peptides!$A:$BV,35,0)	DAGTIAGLNVMR	12	0	169.44	0	54549000	0	43167000	507520000	169690000	0.10919
VLOOKUP(B1539,[1]Peptides!$A:$BV,35,0)	GHAYSVTGAK	10	0	169.44	0	40386000	0	0	503070000	137560000	0.20317
VLOOKUP(B1540,[1]Peptides!$A:$BV,35,0)	GDREQLLQR	9	1	169.44	0	8629500	0	0	92175000	24763000	-0.17304
VLOOKUP(B1541,[1]Peptides!$A:$BV,35,0)	SVIDYQTHFR	10	0	169.44	0	0	0	0	79584000	0	-0.67192
VLOOKUP(B1542,[1]Peptides!$A:$BV,35,0)	VSDFYDIEER	10	0	169.44	0	0	0	0	56687000	13242000	0.30218
VLOOKUP(B1543,[1]Peptides!$A:$BV,35,0)	AGTLDLSLTVQGK	13	0	169.37	143040000	0	233130000	159450000	4443000000	2008100000	-0.12955
VLOOKUP(B1544,[1]Peptides!$A:$BV,35,0)	HLSPYATLTVGDSSHK	16	0	169.3	0	19084000	0	0	258540000	50425000	1.0616
VLOOKUP(B1545,[1]Peptides!$A:$BV,35,0)	KGESQTDIEITR	12	1	169.21	0	0	0	0	59593000	0	1.2415
VLOOKUP(B1546,[1]Peptides!$A:$BV,35,0)	SITLFVQEDR	10	0	169.12	139030000	305210000	151430000	0	5144200000	811410000	-0.40684
VLOOKUP(B1547,[1]Peptides!$A:$BV,35,0)	AVFPSIVGRPR	11	0	169.12	10026000	334860000	24043000	16132000	75709000	2495200000	-0.44844
VLOOKUP(B1548,[1]Peptides!$A:$BV,35,0)	AFLTLAEDILR	11	0	169.12	12788000	132550000	31867000	20831000	2167500000	291730000	-0.42758
VLOOKUP(B1549,[1]Peptides!$A:$BV,35,0)	GASALQLER	9	0	169.12	75402000	135140000	76751000	86021000	0	0	1.2491
VLOOKUP(B1550,[1]Peptides!$A:$BV,35,0)	DFLLQQTMLR	10	0	169.12	0	0	0	0	131150000	24148000	1.6506
VLOOKUP(B1551,[1]Peptides!$A:$BV,35,0)	CATITPDEAR	10	0	169.12	0	4330800	2831600	0	30612000	7463300	-0.13817
VLOOKUP(B1552,[1]Peptides!$A:$BV,35,0)	ISQTYQQQYGR	11	0	169.12	0	2665500	0	0	36473000	0	2.777
VLOOKUP(B1553,[1]Peptides!$A:$BV,35,0)	LALETALMYGAK	12	0	169.09	146410000	1234700000	183410000	38120000	12067000000	3379500000	-0.65616
VLOOKUP(B1554,[1]Peptides!$A:$BV,35,0)	WNTTLYEGTWR	11	0	169.09	0	22054000	0	0	941250000	164920000	-0.34575
VLOOKUP(B1555,[1]Peptides!$A:$BV,35,0)	APTCGLCEVAR	11	0	169.09	0	24195000	0	0	548920000	81668000	-0.7571
VLOOKUP(B1556,[1]Peptides!$A:$BV,35,0)	ATVMLYDDGNKR	12	1	169.09	0	78903000	0	21578000	278350000	59104000	1.2283
VLOOKUP(B1557,[1]Peptides!$A:$BV,35,0)	CQGPPGVDLYR	11	0	169.09	0	0	0	0	58564000	0	-3.4581
VLOOKUP(B1558,[1]Peptides!$A:$BV,35,0)	HVTFNQVK	8	0	169.06	0	0	0	0	61862000	12586000	-0.2047
VLOOKUP(B1559,[1]Peptides!$A:$BV,35,0)	HCATTISK	8	0	169.06	0	0	0	0	55984000	0	-0.076731
VLOOKUP(B1560,[1]Peptides!$A:$BV,35,0)	YAEDIFGELFTQANTFASR	19	0	169.04	0	0	0	0	46648000	11644000	-0.22921
VLOOKUP(B1561,[1]Peptides!$A:$BV,35,0)	FTAVEDQYYCVDCYK	15	0	168.98	76768000	34779000	56369000	41586000	50909000	30872000	-0.44591
VLOOKUP(B1562,[1]Peptides!$A:$BV,35,0)	LTTVCPTSKPQTQGLAK	17	0	168.98	0	0	0	0	59524000	10703000	0.13723
VLOOKUP(B1563,[1]Peptides!$A:$BV,35,0)	WHNLPAHQGAVQDQPYQLPVEIDPLIASNTGMHR	34	0	168.87	0	0	0	0	439380000	81957000	0.65085
VLOOKUP(B1564,[1]Peptides!$A:$BV,35,0)	ETTDTDTADQVIASFK	16	0	168.85	0	0	0	0	0	37291000	NaN
VLOOKUP(B1565,[1]Peptides!$A:$BV,35,0)	ETYGEMADCCAK	12	0	168.83	16764000	80839000	19493000	15014000	699510000	156490000	-0.67577
VLOOKUP(B1566,[1]Peptides!$A:$BV,35,0)	AHLLSLVDVMQR	12	0	168.83	0	0	0	0	532190000	174010000	0.047656
VLOOKUP(B1567,[1]Peptides!$A:$BV,35,0)	HELLQPFNVLYEK	13	0	168.83	0	0	0	0	185250000	0	1.976
VLOOKUP(B1568,[1]Peptides!$A:$BV,35,0)	TIISLDTSQMNR	12	0	168.83	0	0	0	0	135870000	10314000	0.016886
VLOOKUP(B1569,[1]Peptides!$A:$BV,35,0)	ALTHIDHSLSR	11	0	168.83	0	0	0	0	28512000	7389500	0.35572
VLOOKUP(B1570,[1]Peptides!$A:$BV,35,0)	AAAGGGGGGAAAAGR	15	0	168.83	0	4670900	0	0	0	10194000	-0.029464
VLOOKUP(B1571,[1]Peptides!$A:$BV,35,0)	HHCPNTPIILVGTK	14	0	168.82	31919000	171940000	13485000	0	2073800000	416730000	0.83862
VLOOKUP(B1572,[1]Peptides!$A:$BV,35,0)	AESAPLPVSADDTPEVLNR	19	0	168.76	0	0	0	0	16384000	0	0.07652
VLOOKUP(B1573,[1]Peptides!$A:$BV,35,0)	LLYNNVSNFGR	11	0	168.74	0	53505000	0	0	372150000	64592000	0.4711
VLOOKUP(B1574,[1]Peptides!$A:$BV,35,0)	VKEEVFIQQR	10	1	168.74	0	20705000	0	0	372180000	42133000	0.64273
VLOOKUP(B1575,[1]Peptides!$A:$BV,35,0)	VLAINILGR	9	0	168.74	0	0	0	0	95505000	12050000	0.049461
VLOOKUP(B1576,[1]Peptides!$A:$BV,35,0)	DIKEKLCYVALDFEQEMATAASSSSLEK	28	2	168.72	0	0	0	0	693430000	100140000	-0.6801
VLOOKUP(B1577,[1]Peptides!$A:$BV,35,0)	AEHPTWGDEQLFQTTR	16	0	168.5	0	9505200	0	0	275270000	45905000	0.29925
VLOOKUP(B1578,[1]Peptides!$A:$BV,35,0)	AMHDYNQAEMK	11	0	168.46	0	0	0	0	26316000	0	-0.30445
VLOOKUP(B1579,[1]Peptides!$A:$BV,35,0)	GHRPLDK	7	0	168.45	0	0	0	0	179960000	47539000	0.18965
VLOOKUP(B1580,[1]Peptides!$A:$BV,35,0)	TSVETALR	8	0	168.45	0	0	0	0	182590000	27460000	-0.33354
VLOOKUP(B1581,[1]Peptides!$A:$BV,35,0)	GIEILTDMSRPVELSDR	17	0	168.43	0	0	0	0	71025000	0	-0.093467
VLOOKUP(B1582,[1]Peptides!$A:$BV,35,0)	AYHEQLTVAEITNACFEPANQMVK	24	0	168.4	0	37294000	0	0	189190000	97721000	-0.76558
VLOOKUP(B1583,[1]Peptides!$A:$BV,35,0)	ALDYYMLR	8	0	168.38	0	262560000	0	0	2570400000	0	-0.33774
VLOOKUP(B1584,[1]Peptides!$A:$BV,35,0)	KTGQAPGYSYTAANK	15	1	168.31	0	9249000	9935600	0	0	0	1.0494
VLOOKUP(B1585,[1]Peptides!$A:$BV,35,0)	APWVEQEGPEYWDR	14	0	168.3	0	0	0	0	47016000	0	0.91091
VLOOKUP(B1586,[1]Peptides!$A:$BV,35,0)	TQVGLIQYANNPR	13	0	168.29	0	0	0	0	158090000	0	1.2171
VLOOKUP(B1587,[1]Peptides!$A:$BV,35,0)	GTVEPQLEAR	10	0	168.27	0	0	0	0	2736100000	531520000	0.34753
VLOOKUP(B1588,[1]Peptides!$A:$BV,35,0)	NMFQVIQPER	10	0	168.27	0	8413300	0	0	193220000	26364000	-0.77597
VLOOKUP(B1589,[1]Peptides!$A:$BV,35,0)	GTAVVNGEFK	10	0	168.27	0	0	0	0	82547000	11761000	-2.9845
VLOOKUP(B1590,[1]Peptides!$A:$BV,35,0)	DFLQMVLDAR	10	0	168.26	0	33526000	0	0	572710000	84224000	-0.10383
VLOOKUP(B1591,[1]Peptides!$A:$BV,35,0)	ALQGASQIIAEIR	13	0	168.22	0	22748000	0	0	250110000	49626000	-0.045343
VLOOKUP(B1592,[1]Peptides!$A:$BV,35,0)	AAGHPGDPESQQR	13	0	168.22	6234400	20647000	5432800	6515800	198010000	55264000	0.17488
VLOOKUP(B1593,[1]Peptides!$A:$BV,35,0)	LNLEHIATSSAVSK	14	0	168.18	0	0	0	0	104850000	0	0.49424
VLOOKUP(B1594,[1]Peptides!$A:$BV,35,0)	HPEELSLLR	9	0	168.08	0	709540000	251100000	0	4712300000	1594900000	1.8938
VLOOKUP(B1595,[1]Peptides!$A:$BV,35,0)	AAVENLPTFLVELSR	15	0	168.02	0	20299000	0	0	232540000	36200000	-0.099336
VLOOKUP(B1596,[1]Peptides!$A:$BV,35,0)	LLLLGTGESGK	11	0	168	0	24543000	0	0	386280000	26722000	1.4671
VLOOKUP(B1597,[1]Peptides!$A:$BV,35,0)	DNLEFFLAGIGR	12	0	168	0	0	0	0	52113000	0	-0.2303
VLOOKUP(B1598,[1]Peptides!$A:$BV,35,0)	ENIVEAIIHSPELIR	15	0	167.98	0	0	0	0	76855000	0	0.15842
VLOOKUP(B1599,[1]Peptides!$A:$BV,35,0)	HYSLDDWK	8	0	167.9	0	0	0	0	112410000	0	-0.20747
VLOOKUP(B1600,[1]Peptides!$A:$BV,35,0)	ITVQGPGACAEVAFPCYR	18	0	167.89	0	0	0	0	715340000	120700000	-0.68736
VLOOKUP(B1601,[1]Peptides!$A:$BV,35,0)	AGPESDAQYQFTGIK	15	0	167.84	0	0	0	0	164250000	33781000	1.0336
VLOOKUP(B1602,[1]Peptides!$A:$BV,35,0)	LLAQTTLR	8	0	167.82	51221000	0	0	0	1318900000	198380000	0.16968
VLOOKUP(B1603,[1]Peptides!$A:$BV,35,0)	TTPSYVAFTDTER	13	0	167.76	0	0	0	0	984410000	0	-0.24402
VLOOKUP(B1604,[1]Peptides!$A:$BV,35,0)	SKDHFGLEGDEESTMLEDSVSPK	23	1	167.72	62899000	53622000	31081000	28134000	687610000	132880000	0.056899
VLOOKUP(B1605,[1]Peptides!$A:$BV,35,0)	LGQMIVDYENPLK	13	0	167.69	0	0	0	0	116870000	18741000	-0.94578
VLOOKUP(B1606,[1]Peptides!$A:$BV,35,0)	LANILFTQELAR	12	0	167.67	0	0	0	0	658250000	60717000	-0.91078
VLOOKUP(B1607,[1]Peptides!$A:$BV,35,0)	DPENFPFVVLGNK	13	0	167.67	0	0	0	0	464010000	0	-1.0579
VLOOKUP(B1608,[1]Peptides!$A:$BV,35,0)	LCLISTFLEDGIR	13	0	167.67	0	0	0	0	125460000	22962000	0.68794
VLOOKUP(B1609,[1]Peptides!$A:$BV,35,0)	HGEVCPAGWKPGSETIIPDPAGK	23	0	167.61	0	0	0	0	109190000	11968000	-0.39243
VLOOKUP(B1610,[1]Peptides!$A:$BV,35,0)	AVTEQGHELSNEER	14	0	167.6	0	4266100	0	0	59124000	9011900	1.1653
VLOOKUP(B1611,[1]Peptides!$A:$BV,35,0)	SWSYGQFEDGILDTCLYVMDR	21	0	167.53	0	0	0	0	516030000	249320000	0.14743
VLOOKUP(B1612,[1]Peptides!$A:$BV,35,0)	TSRPENAIIYNNNEDFQVGQAK	22	0	167.45	0	7917600	0	0	99598000	20068000	0.65125
VLOOKUP(B1613,[1]Peptides!$A:$BV,35,0)	IISNASCTTNCLAPLAK	17	0	167.44	0	64266000	0	0	268560000	189190000	-0.56459
VLOOKUP(B1614,[1]Peptides!$A:$BV,35,0)	VFIWTCDDASSNTWSPK	17	0	167.44	0	0	0	0	34740000	0	-0.099352
VLOOKUP(B1615,[1]Peptides!$A:$BV,35,0)	TPEVTCVVVDVSHEDPEVK	19	0	167.32	283800000	0	174440000	278700000	0	0	-0.20552
VLOOKUP(B1616,[1]Peptides!$A:$BV,35,0)	TSFTPVGDVFELNFMNVK	18	0	167.3	0	39737000	0	0	154240000	91106000	1.5266
VLOOKUP(B1617,[1]Peptides!$A:$BV,35,0)	NAVVVITGATSGLGK	15	0	167.3	0	0	0	0	90269000	26597000	-0.12409
VLOOKUP(B1618,[1]Peptides!$A:$BV,35,0)	NLSGQPNFPCR	11	0	167.23	0	0	0	0	96645000	15890000	3.5657
VLOOKUP(B1619,[1]Peptides!$A:$BV,35,0)	VNPTVFFDIAVDGEPLGR	18	0	167.22	40864000	261360000	79986000	56362000	3510500000	1011600000	-0.040063
VLOOKUP(B1620,[1]Peptides!$A:$BV,35,0)	YINENLIVNTDELGR	15	0	167.2	0	0	0	0	95228000	0	-0.72773
VLOOKUP(B1621,[1]Peptides!$A:$BV,35,0)	VLVSGLQGLGAEVAK	15	0	167.18	0	36654000	0	0	529330000	96020000	0.72016
VLOOKUP(B1622,[1]Peptides!$A:$BV,35,0)	NIHESCMSQIGWNR	14	0	167.18	0	0	0	0	221280000	13529000	-1.0422
VLOOKUP(B1623,[1]Peptides!$A:$BV,35,0)	QDLMNIAGTTLSSK	14	0	167.18	0	0	0	0	222190000	0	-0.17498
VLOOKUP(B1624,[1]Peptides!$A:$BV,35,0)	GIYAYGFEKPSAIQQR	16	0	167.18	0	14176000	0	0	125590000	45795000	0.8236
VLOOKUP(B1625,[1]Peptides!$A:$BV,35,0)	MTALAQDFAVGLGPR	15	0	167.18	0	0	0	0	121390000	43877000	-0.36164
VLOOKUP(B1626,[1]Peptides!$A:$BV,35,0)	ATSFLLALEPELEAR	15	0	167.18	0	0	0	0	145030000	15912000	0.039714
VLOOKUP(B1627,[1]Peptides!$A:$BV,35,0)	EFHTTGLAWSK	11	0	167.12	0	0	179210000	30718000	153170000	0	-0.040215
VLOOKUP(B1628,[1]Peptides!$A:$BV,35,0)	GKLDGNQDLIR	11	1	167.12	0	0	0	0	160280000	0	-0.15133
VLOOKUP(B1629,[1]Peptides!$A:$BV,35,0)	DTLQSELVGQLYK	13	0	167.12	0	0	0	0	94066000	15828000	0.6389
VLOOKUP(B1630,[1]Peptides!$A:$BV,35,0)	VWQLQDLSFQTAAR	14	0	167.12	0	0	0	0	51499000	0	-2.2444
VLOOKUP(B1631,[1]Peptides!$A:$BV,35,0)	IGSVAPDTINNHVK	14	0	167.12	0	0	0	0	44177000	0	-0.9075
VLOOKUP(B1632,[1]Peptides!$A:$BV,35,0)	YASICQQNGIVPIVEPEILPDGDHDLK	27	0	167.11	0	0	0	0	780720000	0	-0.62722
VLOOKUP(B1633,[1]Peptides!$A:$BV,35,0)	YNEQHVPGSPFTAR	14	0	167.09	113500000	0	141080000	121440000	6056800000	1276800000	0.03634
VLOOKUP(B1634,[1]Peptides!$A:$BV,35,0)	TLYVEEVVPNVIEPSFGLGR	20	0	167.03	0	0	0	0	54029000	0	0.51218
VLOOKUP(B1635,[1]Peptides!$A:$BV,35,0)	IVLLDVPVR	9	0	166.96	0	727590000	63880000	0	14709000000	1466300000	-0.54612
VLOOKUP(B1636,[1]Peptides!$A:$BV,35,0)	GALALAQAVQR	11	0	166.96	0	0	0	0	132700000	20893000	-0.24326
VLOOKUP(B1637,[1]Peptides!$A:$BV,35,0)	ADLTEYLSTHYK	12	0	166.93	0	12732000	0	0	400270000	25664000	-0.7853
VLOOKUP(B1638,[1]Peptides!$A:$BV,35,0)	THTCPPCPAPELLGGPSVFLFPPKPK	26	0	166.91	0	0	238170000	0	1229700000	0	-0.057865
VLOOKUP(B1639,[1]Peptides!$A:$BV,35,0)	VGAHAGEYGAEALER	15	0	166.86	109920000	236700000	174670000	142320000	1602300000	219510000	0.14147
VLOOKUP(B1640,[1]Peptides!$A:$BV,35,0)	GLYLSDIPLHDATR	14	0	166.86	0	0	0	0	127180000	0	0.19067
VLOOKUP(B1641,[1]Peptides!$A:$BV,35,0)	SQLAAAAR	8	0	166.78	0	90298000	26696000	0	1346200000	254500000	-1.2189
VLOOKUP(B1642,[1]Peptides!$A:$BV,35,0)	FFVSSSQGR	9	0	166.78	0	0	0	0	109170000	0	1.084
VLOOKUP(B1643,[1]Peptides!$A:$BV,35,0)	FNEEHIPDSPFVVPVASPSGDAR	23	0	166.77	104130000	402250000	98149000	79511000	4779900000	880760000	1.2301
VLOOKUP(B1644,[1]Peptides!$A:$BV,35,0)	ASHTAPQVLFSHR	13	0	166.7	4062400	132500000	31751000	22915000	450640000	428640000	0.48016
VLOOKUP(B1645,[1]Peptides!$A:$BV,35,0)	IVHEYIGGYIFLSTR	15	0	166.7	0	0	27880000	5322000	136700000	216900000	-0.80525
VLOOKUP(B1646,[1]Peptides!$A:$BV,35,0)	TQEHFTHNTVR	11	0	166.69	0	0	0	0	71830000	6292500	0.1361
VLOOKUP(B1647,[1]Peptides!$A:$BV,35,0)	TLGTGSFGR	9	0	166.68	0	0	0	0	405200000	72899000	0.15978
VLOOKUP(B1648,[1]Peptides!$A:$BV,35,0)	HLIPAANTGESK	12	0	166.66	0	54000000	12132000	9004700	953690000	0	NaN
VLOOKUP(B1649,[1]Peptides!$A:$BV,35,0)	FIAVGYVDDTQFVR	14	0	166.66	0	87698000	0	0	748320000	159770000	-0.91983
VLOOKUP(B1650,[1]Peptides!$A:$BV,35,0)	DNIQGITKPAIR	12	0	166.66	26832000	62517000	21072000	34774000	0	26282000	0.065855
VLOOKUP(B1651,[1]Peptides!$A:$BV,35,0)	LLDTIGISQPQWR	13	0	166.66	0	0	0	0	0	0	NaN
VLOOKUP(B1652,[1]Peptides!$A:$BV,35,0)	FEVQGLQPNGEEMTLK	16	0	166.62	0	0	0	0	65959000	0	-1.243
VLOOKUP(B1653,[1]Peptides!$A:$BV,35,0)	SAATSGAGSTTSGVVSGSLGSR	22	0	166.52	0	0	0	0	0	0	NaN
VLOOKUP(B1654,[1]Peptides!$A:$BV,35,0)	CASLQK	6	0	166.39	0	0	0	0	984460000	0	-0.98046
VLOOKUP(B1655,[1]Peptides!$A:$BV,35,0)	HEVLCR	6	0	166.39	0	0	0	0	31298000	0	-0.49915
VLOOKUP(B1656,[1]Peptides!$A:$BV,35,0)	VSEIINNAIVHYR	13	0	166.34	0	0	0	0	84569000	3836400	-0.79761
VLOOKUP(B1657,[1]Peptides!$A:$BV,35,0)	AIVAGDQNVEYK	12	0	166.33	105140000	61206000	92950000	73695000	81919000	59164000	-0.21642
VLOOKUP(B1658,[1]Peptides!$A:$BV,35,0)	IAAAILNTPDLR	12	0	166.33	0	0	0	0	102430000	0	-1.1613
VLOOKUP(B1659,[1]Peptides!$A:$BV,35,0)	FDVNTSAVQVLIEHIGNLDR	20	0	166.25	0	35215000	8335600	0	516650000	100310000	0.33524
VLOOKUP(B1660,[1]Peptides!$A:$BV,35,0)	VAGSVTELIQAAEAMK	16	0	166.24	0	115200000	0	0	3940800000	383540000	-1.0806
VLOOKUP(B1661,[1]Peptides!$A:$BV,35,0)	IYVENDFSWDKR	12	1	166.19	0	0	0	0	185900000	0	-2.1901
VLOOKUP(B1662,[1]Peptides!$A:$BV,35,0)	LESCGVTSDNCR	12	0	166.19	0	0	0	0	20345000	0	-0.59042
VLOOKUP(B1663,[1]Peptides!$A:$BV,35,0)	CNTCGEPITDR	11	0	166.19	0	0	0	0	17636000	0	-0.91041
VLOOKUP(B1664,[1]Peptides!$A:$BV,35,0)	FTIGDHSR	8	0	166.17	0	102860000	0	0	1609900000	186490000	0.11995
VLOOKUP(B1665,[1]Peptides!$A:$BV,35,0)	AEAQVELR	8	0	166.17	0	0	0	0	1414300000	0	-0.66921
VLOOKUP(B1666,[1]Peptides!$A:$BV,35,0)	IVTSLDWR	8	0	166.17	55133000	44764000	35189000	14548000	164110000	47017000	-0.34078
VLOOKUP(B1667,[1]Peptides!$A:$BV,35,0)	AEIELFVNR	9	0	166.17	0	0	0	0	97887000	0	0.079032
VLOOKUP(B1668,[1]Peptides!$A:$BV,35,0)	SLLLSVNAR	9	0	166.17	0	0	0	0	0	45534000	-1.0598
VLOOKUP(B1669,[1]Peptides!$A:$BV,35,0)	KDVGRPQPGR	10	1	166.16	0	121150000	0	0	478970000	188740000	0.2854
VLOOKUP(B1670,[1]Peptides!$A:$BV,35,0)	YATSCYSCCPR	11	0	166.16	0	0	0	0	14094000	2272500	-0.68298
VLOOKUP(B1671,[1]Peptides!$A:$BV,35,0)	LTILAAR	7	0	166.13	0	0	0	0	486310000	0	-0.0039434
VLOOKUP(B1672,[1]Peptides!$A:$BV,35,0)	AHAQLVR	7	0	166.13	0	0	0	0	96987000	37208000	0.3233
VLOOKUP(B1673,[1]Peptides!$A:$BV,35,0)	NPAVLFDSADVKPNR	15	0	166.11	0	0	0	0	27697000	0	0.88853
VLOOKUP(B1674,[1]Peptides!$A:$BV,35,0)	FLQDYFDGNLK	11	0	166.09	0	70315000	0	0	862260000	99766000	-0.74286
VLOOKUP(B1675,[1]Peptides!$A:$BV,35,0)	DSYVGDEAQSK	11	0	166.07	63311000	305410000	85095000	56391000	3029600000	639700000	-0.6192
VLOOKUP(B1676,[1]Peptides!$A:$BV,35,0)	AVYTQDCPLAAAK	13	0	166.07	0	0	0	0	161010000	17364000	-1.3083
VLOOKUP(B1677,[1]Peptides!$A:$BV,35,0)	SIAQYWLGCPAPGHL	15	0	166.07	0	0	0	0	167530000	0	0.38666
VLOOKUP(B1678,[1]Peptides!$A:$BV,35,0)	TDAGFTLR	8	0	166.05	0	0	0	0	1947800000	0	0.064449
VLOOKUP(B1679,[1]Peptides!$A:$BV,35,0)	LRGEQMASYFGHSVAVTDVNGDGR	24	1	165.96	0	10569000	0	0	144520000	88690000	-0.40519
VLOOKUP(B1680,[1]Peptides!$A:$BV,35,0)	KFLDGNELTLADCNLLPK	18	1	165.89	0	128770000	18500000	14674000	573910000	235700000	2.173
VLOOKUP(B1681,[1]Peptides!$A:$BV,35,0)	HSPSIHQSVVAVSR	14	0	165.86	0	0	0	0	37504000	12799000	0.22368
VLOOKUP(B1682,[1]Peptides!$A:$BV,35,0)	TMLDSLWAAGQELQAWK	17	0	165.7	0	0	0	0	26623000	0	-0.91629
VLOOKUP(B1683,[1]Peptides!$A:$BV,35,0)	ADDKETCFAEEGK	13	1	165.7	0	0	0	0	23881000	0	-1.3891
VLOOKUP(B1684,[1]Peptides!$A:$BV,35,0)	SINPDEAVAYGAAVQAAILSGDK	23	0	165.66	0	43775000	0	0	996070000	74820000	-0.038235
VLOOKUP(B1685,[1]Peptides!$A:$BV,35,0)	DILLRPELEELR	12	0	165.66	23976000	33374000	6638900	0	580680000	206210000	0.36644
VLOOKUP(B1686,[1]Peptides!$A:$BV,35,0)	LLVPLVPDLQDVAQLR	16	0	165.66	0	10445000	0	0	274690000	19976000	-0.19047
VLOOKUP(B1687,[1]Peptides!$A:$BV,35,0)	DSTYSLSSTLTLSK	14	0	165.63	62115000	126660000	118200000	154810000	374710000	311810000	-0.76288
VLOOKUP(B1688,[1]Peptides!$A:$BV,35,0)	MVGGIAQIIAAQEEMLR	17	0	165.58	11604000	115300000	9390500	0	479970000	83928000	-0.46052
VLOOKUP(B1689,[1]Peptides!$A:$BV,35,0)	AAAQLTYCSLCPPDDLADR	19	0	165.49	0	0	0	0	48209000	0	-1.5733
VLOOKUP(B1690,[1]Peptides!$A:$BV,35,0)	EGNAIFTFPNTPVK	14	0	165.39	0	0	0	0	308480000	39799000	0.59181
VLOOKUP(B1691,[1]Peptides!$A:$BV,35,0)	EHGLIFMETSAK	12	0	165.18	0	0	0	0	189220000	0	-2.1735
VLOOKUP(B1692,[1]Peptides!$A:$BV,35,0)	AATITATSPGALWGLDR	17	0	165.07	0	0	0	0	268490000	0	1.0811
VLOOKUP(B1693,[1]Peptides!$A:$BV,35,0)	VIGNQSLVNELAFTAR	16	0	165.07	0	0	0	0	76232000	13136000	1.2887
VLOOKUP(B1694,[1]Peptides!$A:$BV,35,0)	YYWGGQYTWDMAK	13	0	164.97	125410000	300360000	86797000	0	5170100000	1013200000	-0.55171
VLOOKUP(B1695,[1]Peptides!$A:$BV,35,0)	AMNNSWHPECFR	12	0	164.97	83340000	57673000	53591000	104530000	655410000	235580000	-0.65711
VLOOKUP(B1696,[1]Peptides!$A:$BV,35,0)	IMNTFSVVPSPK	12	0	164.97	0	46017000	0	0	412710000	142350000	-0.10704
VLOOKUP(B1697,[1]Peptides!$A:$BV,35,0)	TATLCPQSCEER	12	0	164.97	0	7084700	0	0	63921000	16015000	-0.37005
VLOOKUP(B1698,[1]Peptides!$A:$BV,35,0)	VVLAGGVAPALFR	13	0	164.96	69870000	565920000	0	0	5796500000	1430100000	-0.54783
VLOOKUP(B1699,[1]Peptides!$A:$BV,35,0)	DTLMISR	7	0	164.89	0	271290000	0	0	548290000	219440000	0.55669
VLOOKUP(B1700,[1]Peptides!$A:$BV,35,0)	VDALGEALQTTVSR	14	0	164.81	0	0	0	0	190060000	0	0.20373
VLOOKUP(B1701,[1]Peptides!$A:$BV,35,0)	TTYQALPCLPSMYGYPNR	18	0	164.81	0	0	0	0	72675000	14177000	0.062165
VLOOKUP(B1702,[1]Peptides!$A:$BV,35,0)	LAETLGR	7	0	164.78	0	0	0	0	233580000	76799000	0.65255
VLOOKUP(B1703,[1]Peptides!$A:$BV,35,0)	QLEQVIAK	8	0	164.72	0	0	0	0	4887400000	767370000	0.050784
VLOOKUP(B1704,[1]Peptides!$A:$BV,35,0)	AYDATHLVK	9	0	164.72	0	32765000	0	0	341240000	27101000	-0.47769
VLOOKUP(B1705,[1]Peptides!$A:$BV,35,0)	NDPYHPDHFNCANCGK	16	0	164.7	23870000	27015000	23232000	20061000	195300000	33522000	0.68762
VLOOKUP(B1706,[1]Peptides!$A:$BV,35,0)	TELRPGETLNVNFLLR	16	0	164.7	0	13698000	0	0	65214000	62015000	0.25285
VLOOKUP(B1707,[1]Peptides!$A:$BV,35,0)	SFTIKPVGFK	10	0	164.68	0	193850000	42422000	34555000	1934700000	736670000	-0.29388
VLOOKUP(B1708,[1]Peptides!$A:$BV,35,0)	FLDGNELTLADCNLLPK	17	0	164.68	0	0	0	0	1117200000	0	0.10696
VLOOKUP(B1709,[1]Peptides!$A:$BV,35,0)	VDQVQDIVTGNPTVIK	16	0	164.68	0	8077000	0	0	98900000	30732000	0.26339
VLOOKUP(B1710,[1]Peptides!$A:$BV,35,0)	NWRDPDQTDGLGLSYLSSHIANVER	25	1	164.66	7728700	96146000	23915000	7039700	762610000	252750000	0.29703
VLOOKUP(B1711,[1]Peptides!$A:$BV,35,0)	SLIINTNPVEVYK	13	0	164.66	0	0	0	0	339970000	0	1.3601
VLOOKUP(B1712,[1]Peptides!$A:$BV,35,0)	ALEQQVEEMK	10	0	164.57	88071000	0	52770000	42132000	1155600000	234750000	-0.027147
VLOOKUP(B1713,[1]Peptides!$A:$BV,35,0)	ADQCYEDVR	9	0	164.57	0	0	0	0	39679000	0	-0.69455
VLOOKUP(B1714,[1]Peptides!$A:$BV,35,0)	IPTISTQLK	9	0	164.53	0	528230000	239770000	0	5803000000	1597900000	0.043466
VLOOKUP(B1715,[1]Peptides!$A:$BV,35,0)	QVTVLELFR	9	0	164.53	0	0	0	0	2913700000	381740000	0.54901
VLOOKUP(B1716,[1]Peptides!$A:$BV,35,0)	SCSGVEFSTSGHAYTDTGK	19	0	164.53	11450000	17733000	8425400	4339600	248090000	92228000	0.68916
VLOOKUP(B1717,[1]Peptides!$A:$BV,35,0)	LWEVAGQWQK	10	0	164.53	0	0	0	0	121690000	0	-0.31353
VLOOKUP(B1718,[1]Peptides!$A:$BV,35,0)	HIAEEADR	8	0	164.53	0	0	0	0	54995000	0	-0.31222
VLOOKUP(B1719,[1]Peptides!$A:$BV,35,0)	VDQLTAQLADLAAR	14	0	164.48	25350000	11481000	0	13551000	0	167950000	-1.4526
VLOOKUP(B1720,[1]Peptides!$A:$BV,35,0)	QNLFQEAEEFLYR	13	0	164.43	0	0	0	0	0	0	NaN
VLOOKUP(B1721,[1]Peptides!$A:$BV,35,0)	LEGDSTDLSDQIAELQAQIAELK	23	0	164.41	0	0	0	0	471180000	91102000	-0.30662
VLOOKUP(B1722,[1]Peptides!$A:$BV,35,0)	HIADLAGNSEVILPVPAFNVINGGSHAGNK	30	0	164.35	0	145050000	48989000	36479000	2631100000	363390000	0.47273
VLOOKUP(B1723,[1]Peptides!$A:$BV,35,0)	AFGGPGAGCISEGR	14	0	164.33	0	9171400	0	0	224440000	22416000	0.6106
VLOOKUP(B1724,[1]Peptides!$A:$BV,35,0)	ALCDVGTAISCSR	13	0	164.33	0	0	0	0	67077000	0	1.1549
VLOOKUP(B1725,[1]Peptides!$A:$BV,35,0)	NNFSDGFR	8	0	164.24	0	0	0	0	80717000	0	0.41117
VLOOKUP(B1726,[1]Peptides!$A:$BV,35,0)	VNLGVGAYR	9	0	164.24	0	0	0	0	60563000	0	-0.44969
VLOOKUP(B1727,[1]Peptides!$A:$BV,35,0)	AIWNVINWENVTER	14	0	164.04	0	0	0	0	86128000	0	-0.28054
VLOOKUP(B1728,[1]Peptides!$A:$BV,35,0)	SAEAAAAQAEEDLR	14	0	164.04	0	0	0	0	25181000	0	1.4311
VLOOKUP(B1729,[1]Peptides!$A:$BV,35,0)	VVAGVANALAHK	12	0	163.99	75043000	560620000	73593000	20715000	3780900000	360240000	-0.52508
VLOOKUP(B1730,[1]Peptides!$A:$BV,35,0)	LSDFWQQSK	9	0	163.99	0	0	0	0	197410000	22702000	-0.92922
VLOOKUP(B1731,[1]Peptides!$A:$BV,35,0)	TWTLCGTPEYLAPEIILSK	19	0	163.99	0	0	0	0	96058000	0	0.26403
VLOOKUP(B1732,[1]Peptides!$A:$BV,35,0)	GLVGPELHDR	10	0	163.99	0	0	0	0	54357000	0	-1.9528
VLOOKUP(B1733,[1]Peptides!$A:$BV,35,0)	MYVAVWTPYGVLR	13	0	163.94	0	0	0	0	680150000	45373000	-1.2993
VLOOKUP(B1734,[1]Peptides!$A:$BV,35,0)	YLIANATNPESK	12	0	163.94	0	0	0	0	335480000	59432000	0.63816
VLOOKUP(B1735,[1]Peptides!$A:$BV,35,0)	ICEVINEAVWK	11	0	163.94	0	0	0	0	239790000	25704000	0.65322
VLOOKUP(B1736,[1]Peptides!$A:$BV,35,0)	TFSHELSDFGLESTAGEIPVVAIR	24	0	163.91	0	0	0	0	963680000	0	0.40565
VLOOKUP(B1737,[1]Peptides!$A:$BV,35,0)	HLSISVVLK	9	0	163.9	0	14444000	0	0	178560000	64239000	-0.053802
VLOOKUP(B1738,[1]Peptides!$A:$BV,35,0)	QVVLEEGTIAFK	12	0	163.88	0	0	0	0	143900000	0	0.29646
VLOOKUP(B1739,[1]Peptides!$A:$BV,35,0)	AWLAGRPER	9	0	163.77	170020000	194330000	111300000	77127000	2467200000	812480000	-0.78817
VLOOKUP(B1740,[1]Peptides!$A:$BV,35,0)	DHLLSVSLSGYINYLDR	17	0	163.7	0	0	0	0	70201000	0	0.15424
VLOOKUP(B1741,[1]Peptides!$A:$BV,35,0)	EDGGGWWYNR	10	0	163.67	35789000	89587000	0	0	7253600000	381360000	-0.60103
VLOOKUP(B1742,[1]Peptides!$A:$BV,35,0)	SGSLENVPNVGVNK	14	0	163.66	0	0	0	0	149190000	24212000	-1.0722
VLOOKUP(B1743,[1]Peptides!$A:$BV,35,0)	YISPDQLADLYK	12	0	163.65	43897000	171600000	45780000	24406000	2737600000	387210000	0.3293
VLOOKUP(B1744,[1]Peptides!$A:$BV,35,0)	ELISNASDALDK	12	0	163.64	0	0	0	0	467210000	167280000	0.60995
VLOOKUP(B1745,[1]Peptides!$A:$BV,35,0)	LGYAGNTEPQFIIPSCIAIK	20	0	163.64	0	0	0	0	228020000	0	1.0725
VLOOKUP(B1746,[1]Peptides!$A:$BV,35,0)	ELVVTQLGYDTR	12	0	163.64	6446200	23753000	9496300	4528300	0	62804000	0.72871
VLOOKUP(B1747,[1]Peptides!$A:$BV,35,0)	VIPSFMCQAGDFTNHNGTGGK	21	0	163.45	17786000	39022000	0	0	860170000	43006000	-0.37648
VLOOKUP(B1748,[1]Peptides!$A:$BV,35,0)	VFHLLGVDTLVVTNAAGGLNPK	22	0	163.35	0	0	0	0	204020000	156700000	0.12715
VLOOKUP(B1749,[1]Peptides!$A:$BV,35,0)	NTNPNFVR	8	0	163.34	0	0	96658000	56536000	2755300000	819380000	-0.4569
VLOOKUP(B1750,[1]Peptides!$A:$BV,35,0)	YLYEIAR	7	0	163.34	0	0	1215100000	0	0	0	0.30991
VLOOKUP(B1751,[1]Peptides!$A:$BV,35,0)	VEITYTPSDGTQK	13	0	163.34	0	0	0	0	58265000	0	-0.094166
VLOOKUP(B1752,[1]Peptides!$A:$BV,35,0)	VFDLLNR	7	0	163.34	0	0	0	0	0	37091000	-0.43439
VLOOKUP(B1753,[1]Peptides!$A:$BV,35,0)	TFTAWCNSHLR	11	0	163.32	28556000	231110000	30589000	9395000	3089400000	325790000	1.0521
VLOOKUP(B1754,[1]Peptides!$A:$BV,35,0)	TLMNLGGLAVAR	12	0	163.32	178550000	500150000	222340000	66370000	2032800000	580250000	-0.41507
VLOOKUP(B1755,[1]Peptides!$A:$BV,35,0)	ETYPNYLPLYVAR	13	0	163.32	0	0	0	0	219410000	54461000	1.5913
VLOOKUP(B1756,[1]Peptides!$A:$BV,35,0)	EGSGIGAIDSNLDWSHNFTNMLGYTDHQFTELTR	34	0	163.29	0	0	0	0	139420000	34925000	-0.22227
VLOOKUP(B1757,[1]Peptides!$A:$BV,35,0)	TLAQLNPESSLFIIASK	17	0	163.27	0	113980000	0	0	674400000	112210000	-0.26761
VLOOKUP(B1758,[1]Peptides!$A:$BV,35,0)	ATFMVGSYGPRPEEYEFLTPVEEAPK	26	0	163.16	0	0	0	0	1625100000	262580000	0.12562
VLOOKUP(B1759,[1]Peptides!$A:$BV,35,0)	LQVSQQEDITK	11	0	163.16	0	0	0	0	27753000	0	-2.0663
VLOOKUP(B1760,[1]Peptides!$A:$BV,35,0)	QGFWESQMELR	11	0	163.16	0	0	0	0	0	0	NaN
VLOOKUP(B1761,[1]Peptides!$A:$BV,35,0)	CEKPFLGHR	9	0	163.15	24251000	0	26564000	32738000	95498000	89407000	1.5832
VLOOKUP(B1762,[1]Peptides!$A:$BV,35,0)	NYNKPWEPK	9	0	163.15	0	0	0	0	163490000	0	1.6255
VLOOKUP(B1763,[1]Peptides!$A:$BV,35,0)	AQQVSQGLDVLTAK	14	0	163.12	0	200420000	69297000	65591000	1794100000	437610000	-1.6015
VLOOKUP(B1764,[1]Peptides!$A:$BV,35,0)	CYEMASHLR	9	0	162.97	441210000	688100000	691050000	732190000	3977600000	1388300000	-1.1343
VLOOKUP(B1765,[1]Peptides!$A:$BV,35,0)	VLFETDLVNPR	11	0	162.97	0	0	0	0	283140000	0	3.0176
VLOOKUP(B1766,[1]Peptides!$A:$BV,35,0)	IFQNAPTDPTQDFSTQVAK	19	0	162.93	0	0	0	0	51864000	0	-0.21304
VLOOKUP(B1767,[1]Peptides!$A:$BV,35,0)	GLLLYGPPGTGK	12	0	162.88	9089800	76124000	12636000	0	1451700000	175670000	0.7173
VLOOKUP(B1768,[1]Peptides!$A:$BV,35,0)	AFQAVQNLPTK	11	0	162.88	12223000	39282000	19762000	9793000	372090000	79049000	0.50859
VLOOKUP(B1769,[1]Peptides!$A:$BV,35,0)	GAGTDDHTLIR	11	0	162.88	0	0	0	0	23526000	0	-4.2923
VLOOKUP(B1770,[1]Peptides!$A:$BV,35,0)	ACAELHQNVNVK	12	0	162.8	0	0	0	0	105470000	0	-0.80781
VLOOKUP(B1771,[1]Peptides!$A:$BV,35,0)	TVAAPSVFIFPPSDEQLK	18	0	162.72	0	0	0	0	685850000	0	1.5441
VLOOKUP(B1772,[1]Peptides!$A:$BV,35,0)	GCITIIGGGDTATCCAK	17	0	162.6	0	0	0	0	303860000	0	-1.0337
VLOOKUP(B1773,[1]Peptides!$A:$BV,35,0)	SGMVQTEAQYR	11	0	162.59	0	0	0	0	32544000	5034500	-0.3329
VLOOKUP(B1774,[1]Peptides!$A:$BV,35,0)	GFSLESCR	8	0	162.51	0	32560000	0	0	489600000	102180000	-2.0469
VLOOKUP(B1775,[1]Peptides!$A:$BV,35,0)	AEISFEDR	8	0	162.5	32194000	81396000	0	22343000	680900000	0	0.52813
VLOOKUP(B1776,[1]Peptides!$A:$BV,35,0)	ICLDLQAPLYK	11	0	162.49	3912400000	6657500000	3642700000	1285000000	19239000000	6577300000	-0.47711
VLOOKUP(B1777,[1]Peptides!$A:$BV,35,0)	NFSSPLPSPAGMLEPLVLDGK	21	0	162.46	0	0	0	0	25588000	0	0.29432
VLOOKUP(B1778,[1]Peptides!$A:$BV,35,0)	ITTGGDVINNGLWNMVSVEELEHSISIK	28	0	162.45	0	0	0	0	309230000	52173000	2.1703
VLOOKUP(B1779,[1]Peptides!$A:$BV,35,0)	TLETLLLPTANISDVDPAHAQHYQDVLYHAK	31	0	162.44	0	0	0	0	532230000	0	-0.78179
VLOOKUP(B1780,[1]Peptides!$A:$BV,35,0)	ATAAPAGAPPQPQDLEFTK	19	0	162.41	0	0	0	0	46613000	0	0.9845
VLOOKUP(B1781,[1]Peptides!$A:$BV,35,0)	IIPGFMCQGGDFTR	14	0	162.38	0	0	0	0	3951000000	40670000	-0.66039
VLOOKUP(B1782,[1]Peptides!$A:$BV,35,0)	CQLEINFNTLQTK	13	0	162.38	0	0	0	0	2175600000	0	1.1006
VLOOKUP(B1783,[1]Peptides!$A:$BV,35,0)	ITPSYVAFTPEGER	14	0	162.38	0	35499000	0	0	228150000	46364000	0.17334
VLOOKUP(B1784,[1]Peptides!$A:$BV,35,0)	EACWTISNITAGNR	14	0	162.38	0	0	0	0	64782000	0	0.49283
VLOOKUP(B1785,[1]Peptides!$A:$BV,35,0)	VNIIGEVVDQGSTNLK	16	0	162.38	0	0	0	0	52825000	0	0.53407
VLOOKUP(B1786,[1]Peptides!$A:$BV,35,0)	VIQYLAYVASSHK	13	0	162.36	0	184490000	4573300	0	1183100000	893700000	-0.39061
VLOOKUP(B1787,[1]Peptides!$A:$BV,35,0)	IVLDSDAAEYGGHQR	15	0	162.36	0	0	0	0	42127000	0	-0.12992
VLOOKUP(B1788,[1]Peptides!$A:$BV,35,0)	VQLDLAETDLSQGVAR	16	0	162.31	0	0	0	0	85947000	0	0.78181
VLOOKUP(B1789,[1]Peptides!$A:$BV,35,0)	CPELFAPEQGSLDCSDTR	18	0	162.31	0	0	0	0	46411000	7074500	-0.27885
VLOOKUP(B1790,[1]Peptides!$A:$BV,35,0)	NYLEPGKECVQPATK	15	1	162.31	0	0	0	0	20695000	0	-2.2151
VLOOKUP(B1791,[1]Peptides!$A:$BV,35,0)	LRPIPITASVEIQEPSSR	18	0	162.15	0	36781000	0	0	843520000	91508000	0.23656
VLOOKUP(B1792,[1]Peptides!$A:$BV,35,0)	EAESCDCLQGFQLTHSLGGGTGSGMGTLLLSK	32	0	162.1	0	0	0	0	366810000	0	-0.55652
VLOOKUP(B1793,[1]Peptides!$A:$BV,35,0)	IRPFFPQQ	8	0	162.07	35758000	605190000	0	0	5212400000	341050000	0.036635
VLOOKUP(B1794,[1]Peptides!$A:$BV,35,0)	QVAAVGQEPQVFGR	14	0	162	0	0	0	0	45936000	0	-1.7306
VLOOKUP(B1795,[1]Peptides!$A:$BV,35,0)	VVVLMGSTSDLGHCEK	16	0	161.99	0	0	0	0	152870000	0	-0.24167
VLOOKUP(B1796,[1]Peptides!$A:$BV,35,0)	AVVYSNTIQSIMAIVK	16	0	161.99	0	0	0	0	73127000	42076000	-0.86822
VLOOKUP(B1797,[1]Peptides!$A:$BV,35,0)	WVVIGDENYGEGSSR	15	0	161.99	0	0	0	0	58398000	7029100	0.95811
VLOOKUP(B1798,[1]Peptides!$A:$BV,35,0)	CTSYPDGSWK	10	0	161.92	0	61253000	28207000	0	0	192670000	-0.38182
VLOOKUP(B1799,[1]Peptides!$A:$BV,35,0)	YETTGLSEAR	10	0	161.92	0	0	0	0	95049000	23662000	-0.36104
VLOOKUP(B1800,[1]Peptides!$A:$BV,35,0)	LLLQVQHASK	10	0	161.79	0	0	0	0	365500000	146500000	0.059409
VLOOKUP(B1801,[1]Peptides!$A:$BV,35,0)	PPYTVVYFPVR	11	0	161.79	0	0	0	0	159170000	217160000	-0.31439
VLOOKUP(B1802,[1]Peptides!$A:$BV,35,0)	ELEKPIFCLK	10	0	161.79	0	0	0	0	188850000	0	-0.021047
VLOOKUP(B1803,[1]Peptides!$A:$BV,35,0)	LNMGITDLQGLR	12	0	161.76	0	0	0	0	70038000	0	-3.0807
VLOOKUP(B1804,[1]Peptides!$A:$BV,35,0)	TTSQVRPR	8	0	161.68	857980000	927520000	520400000	474070000	6640600000	1515900000	-0.9526
VLOOKUP(B1805,[1]Peptides!$A:$BV,35,0)	ILDLGITGPEGHVLSRPEEVEAEAVNR	27	0	161.68	0	0	0	0	107520000	0	0.55705
VLOOKUP(B1806,[1]Peptides!$A:$BV,35,0)	SWTAADMAAQITK	13	0	161.67	9818400	0	0	0	736170000	108680000	-0.44483
VLOOKUP(B1807,[1]Peptides!$A:$BV,35,0)	LIFPYVELDLHSYDLGIENR	20	0	161.65	0	0	0	0	220720000	44388000	-0.036739
VLOOKUP(B1808,[1]Peptides!$A:$BV,35,0)	TMLESAGGLIQTAR	14	0	161.62	94957000	685110000	18908000	99541000	8925400000	1581500000	0.45483
VLOOKUP(B1809,[1]Peptides!$A:$BV,35,0)	GHFFVEDQIYCEK	13	0	161.62	43348000	16969000	37483000	34893000	46208000	40394000	-0.33893
VLOOKUP(B1810,[1]Peptides!$A:$BV,35,0)	NIDNPALADIYTEHAHQVVVAK	22	0	161.58	36946000	185680000	50435000	86652000	2059200000	543610000	0.29995
VLOOKUP(B1811,[1]Peptides!$A:$BV,35,0)	QEGLMIASSLLNEGYLQPAGDMSK	24	0	161.56	77511000	262790000	141490000	101500000	1598200000	403040000	0.71554
VLOOKUP(B1812,[1]Peptides!$A:$BV,35,0)	LMELIR	6	0	161.52	0	238210000	0	0	5027000000	459970000	-0.37179
VLOOKUP(B1813,[1]Peptides!$A:$BV,35,0)	DALSDLALHFLNK	13	0	161.51	0	21747000	0	0	464720000	78884000	-0.20055
VLOOKUP(B1814,[1]Peptides!$A:$BV,35,0)	VEHGSVALPAIMR	13	0	161.51	0	0	0	0	68145000	18713000	0.28383
VLOOKUP(B1815,[1]Peptides!$A:$BV,35,0)	YPSLSLHGIEGAFSGSGAK	19	0	161.49	0	0	0	0	137540000	0	-0.42147
VLOOKUP(B1816,[1]Peptides!$A:$BV,35,0)	AYVGQK	6	0	161.49	0	0	0	0	108100000	0	-0.086184
VLOOKUP(B1817,[1]Peptides!$A:$BV,35,0)	IQVWHEEHR	9	0	161.37	0	25046000	0	0	872830000	27567000	1.8859
VLOOKUP(B1818,[1]Peptides!$A:$BV,35,0)	ENLWLNLTDGSILCGR	16	0	161.33	0	0	0	0	58260000	0	1.2509
VLOOKUP(B1819,[1]Peptides!$A:$BV,35,0)	CSGPGLSPGMVR	12	0	161.27	67198000	354140000	83443000	0	4982600000	0	-0.31868
VLOOKUP(B1820,[1]Peptides!$A:$BV,35,0)	VQSGNINAAK	10	0	161.27	0	0	0	0	70487000	6897300	-0.47636
VLOOKUP(B1821,[1]Peptides!$A:$BV,35,0)	CTQDLGNSTK	10	0	161.27	0	0	0	0	16123000	17469000	0.27787
VLOOKUP(B1822,[1]Peptides!$A:$BV,35,0)	QLIYNYPEQLFGAAGVMAIEHADFAGVER	29	0	161.24	0	12647000	0	0	37591000	32996000	0.13015
VLOOKUP(B1823,[1]Peptides!$A:$BV,35,0)	GVGWSHPLPQCEIVK	15	0	161.23	0	0	0	0	198040000	0	0.33327
VLOOKUP(B1824,[1]Peptides!$A:$BV,35,0)	IEGYEDQVLITEHGDLGNSR	20	0	161.22	4296400	16153000	3355600	0	159920000	39588000	-0.52616
VLOOKUP(B1825,[1]Peptides!$A:$BV,35,0)	VSILESLDKWER	12	1	161.19	0	0	0	0	169950000	0	1.261
VLOOKUP(B1826,[1]Peptides!$A:$BV,35,0)	YICENQDSISSK	12	0	161.17	327880000	2010000000	403590000	33188000	9783400000	305270000	-0.46613
VLOOKUP(B1827,[1]Peptides!$A:$BV,35,0)	CCSGAIIVLTK	11	0	161.17	0	0	33087000	30140000	2600700000	305430000	0.23194
VLOOKUP(B1828,[1]Peptides!$A:$BV,35,0)	VVVVTGANTGIGK	13	0	161.17	0	47592000	0	0	792860000	86089000	-0.10294
VLOOKUP(B1829,[1]Peptides!$A:$BV,35,0)	EGILGQHQFLEGPEGIENTR	20	0	161.14	0	0	0	0	118980000	40747000	0.15554
VLOOKUP(B1830,[1]Peptides!$A:$BV,35,0)	DIVQFVPYR	9	0	161.11	0	0	0	0	157880000	23416000	0.10543
VLOOKUP(B1831,[1]Peptides!$A:$BV,35,0)	EMQPTHPIR	9	0	161.02	0	144580000	0	0	1831700000	0	-0.71989
VLOOKUP(B1832,[1]Peptides!$A:$BV,35,0)	ASSLIEEAK	9	0	161.02	0	49201000	0	19229000	662490000	135490000	-0.0065776
VLOOKUP(B1833,[1]Peptides!$A:$BV,35,0)	LITTQQWLIK	10	0	161.02	0	0	0	0	87139000	0	0.2236
VLOOKUP(B1834,[1]Peptides!$A:$BV,35,0)	NWCAYVHTR	9	0	161.02	8565000	0	11180000	9172200	0	0	-1.1443
VLOOKUP(B1835,[1]Peptides!$A:$BV,35,0)	VGIEAAEMLLANLR	14	0	160.98	0	0	0	0	65560000	13817000	0.25716
VLOOKUP(B1836,[1]Peptides!$A:$BV,35,0)	VNQIGSVTEAIQACK	15	0	160.91	0	0	0	0	98320000	16442000	0.88122
VLOOKUP(B1837,[1]Peptides!$A:$BV,35,0)	IIHGSGYSDEDKR	13	1	160.91	0	0	0	0	51739000	0	-1.5454
VLOOKUP(B1838,[1]Peptides!$A:$BV,35,0)	QVSLEAWLQR	10	0	160.88	0	0	0	0	103410000	0	-1.3469
VLOOKUP(B1839,[1]Peptides!$A:$BV,35,0)	LITAANFCQNGK	12	0	160.88	0	0	0	0	0	0	NaN
VLOOKUP(B1840,[1]Peptides!$A:$BV,35,0)	LTDQLPLIIVCDR	13	0	160.86	0	0	0	0	335320000	0	-0.00080834
VLOOKUP(B1841,[1]Peptides!$A:$BV,35,0)	MAPYQGPDAVPGALDYK	17	0	160.84	0	21703000	0	0	238980000	0	-0.2676
VLOOKUP(B1842,[1]Peptides!$A:$BV,35,0)	SALTLQFMYDEFVEDYEPTK	20	0	160.78	0	0	0	0	21195000	16248000	-0.53306
VLOOKUP(B1843,[1]Peptides!$A:$BV,35,0)	EIFVDFAPFLSR	12	0	160.75	0	0	0	0	102420000	0	1.5319
VLOOKUP(B1844,[1]Peptides!$A:$BV,35,0)	LQAEAQQLR	9	0	160.75	0	0	0	0	21040000	0	1.8083
VLOOKUP(B1845,[1]Peptides!$A:$BV,35,0)	HCTTLGDALR	10	0	160.74	0	0	0	0	68826000	0	-0.39204
VLOOKUP(B1846,[1]Peptides!$A:$BV,35,0)	TCNTMNQFVNK	11	0	160.74	0	0	0	0	58685000	0	1.1479
VLOOKUP(B1847,[1]Peptides!$A:$BV,35,0)	LVVECVMNNVTCTR	14	0	160.67	0	0	0	0	76668000	0	0.90135
VLOOKUP(B1848,[1]Peptides!$A:$BV,35,0)	GMATCFAYGQTGSGK	15	0	160.67	0	9598000	0	0	0	23061000	0.44432
VLOOKUP(B1849,[1]Peptides!$A:$BV,35,0)	NTLIQFEDFGNHNAFR	16	0	160.65	0	13753000	0	0	219110000	57552000	0.083573
VLOOKUP(B1850,[1]Peptides!$A:$BV,35,0)	LIALLEVLSQK	11	0	160.59	71208000	1478100000	82685000	16745000	15734000	2001500000	-1.1299
VLOOKUP(B1851,[1]Peptides!$A:$BV,35,0)	VTVFPIGIGDR	11	0	160.59	9390900	75344000	0	0	1290500000	133890000	-0.073907
VLOOKUP(B1852,[1]Peptides!$A:$BV,35,0)	ELTPQVVSAAR	11	0	160.59	46776000	129070000	43457000	33368000	699120000	275380000	0.4857
VLOOKUP(B1853,[1]Peptides!$A:$BV,35,0)	FDVSGYPTLK	10	0	160.59	0	0	0	0	645950000	103220000	0.17537
VLOOKUP(B1854,[1]Peptides!$A:$BV,35,0)	GILDLNTYNVVK	12	0	160.59	0	0	0	0	155140000	0	-1.6437
VLOOKUP(B1855,[1]Peptides!$A:$BV,35,0)	TFVLEVMGR	9	0	160.54	0	50221000	0	0	713460000	148940000	-0.33739
VLOOKUP(B1856,[1]Peptides!$A:$BV,35,0)	ELISNSSDALDK	12	0	160.53	0	13559000	0	0	175570000	40085000	-0.60466
VLOOKUP(B1857,[1]Peptides!$A:$BV,35,0)	NPGNQAAYEHFETMK	15	0	160.52	36262000	69589000	42919000	23156000	639790000	152600000	0.05628
VLOOKUP(B1858,[1]Peptides!$A:$BV,35,0)	VPLDSSPATCHNNIMK	16	0	160.52	8964600	36579000	7688500	0	641910000	112580000	-0.67894
VLOOKUP(B1859,[1]Peptides!$A:$BV,35,0)	THLGLIMDGWNSMIR	15	0	160.48	0	0	0	0	116660000	0	0.072785
VLOOKUP(B1860,[1]Peptides!$A:$BV,35,0)	SVGSQWASPENPCLINECVR	20	0	160.47	0	0	0	0	136860000	31292000	-1.1378
VLOOKUP(B1861,[1]Peptides!$A:$BV,35,0)	IQVHYYEDGNVQLVSHK	17	0	160.45	31352000	33293000	0	0	139530000	91629000	NaN
VLOOKUP(B1862,[1]Peptides!$A:$BV,35,0)	AITIANQTNCPLYITK	16	0	160.38	0	0	0	0	0	0	NaN
VLOOKUP(B1863,[1]Peptides!$A:$BV,35,0)	FGSAIAPLGDLDR	13	0	160.36	49205000	332310000	68117000	0	5465600000	935220000	0.28567
VLOOKUP(B1864,[1]Peptides!$A:$BV,35,0)	HFSGLEEAVYR	11	0	160.36	0	0	0	0	305240000	0	0.1169
VLOOKUP(B1865,[1]Peptides!$A:$BV,35,0)	HSYLHLAENYLIR	13	0	160.36	0	38638000	9625100	0	0	29961000	0.56418
VLOOKUP(B1866,[1]Peptides!$A:$BV,35,0)	GPVTDVAYSHDGAFLAVCDASK	22	0	160.3	35335000	87527000	0	0	1283800000	361530000	-0.011672
VLOOKUP(B1867,[1]Peptides!$A:$BV,35,0)	LQTVLEAVHDLLRPR	15	0	160.27	0	0	0	0	3543900000	466870000	0.22083
VLOOKUP(B1868,[1]Peptides!$A:$BV,35,0)	EVPGLSGSEEPGEVPQTR	18	0	160.27	0	0	0	0	98821000	0	-0.47296
VLOOKUP(B1869,[1]Peptides!$A:$BV,35,0)	ADNFEYSDPVDGSISR	16	0	160.23	0	0	0	0	69208000	12827000	-0.52898
VLOOKUP(B1870,[1]Peptides!$A:$BV,35,0)	YSTHLHLADDCMK	13	0	160.18	0	15704000	0	0	445870000	69256000	0.57038
VLOOKUP(B1871,[1]Peptides!$A:$BV,35,0)	ALDTVLFGPPLLTR	14	0	160.18	0	17889000	0	0	267870000	59605000	0.10656
VLOOKUP(B1872,[1]Peptides!$A:$BV,35,0)	QSGLYFIKPLK	11	0	160.16	15078000	167970000	30005000	0	0	1455200000	0.21412
VLOOKUP(B1873,[1]Peptides!$A:$BV,35,0)	LAATNALLNSLEFTK	15	0	160.16	0	0	0	0	203510000	0	0.47457
VLOOKUP(B1874,[1]Peptides!$A:$BV,35,0)	ITEEQR	6	0	160.1	0	1466500000	1134300000	0	0	0	-0.89442
VLOOKUP(B1875,[1]Peptides!$A:$BV,35,0)	SISLPR	6	0	160.1	0	0	1094500000	0	0	0	0.22675
VLOOKUP(B1876,[1]Peptides!$A:$BV,35,0)	LPVQLQR	7	0	160.1	0	0	0	0	0	378140000	0.12884
VLOOKUP(B1877,[1]Peptides!$A:$BV,35,0)	NMDHHILHVAVDVIR	15	0	160.05	0	181040000	9887300	0	1338600000	356520000	0.4577
VLOOKUP(B1878,[1]Peptides!$A:$BV,35,0)	GLTSVINQK	9	0	160.03	0	232350000	59073000	0	1560300000	545220000	0.42797
VLOOKUP(B1879,[1]Peptides!$A:$BV,35,0)	YLSNAYAR	8	0	160.03	0	145920000	0	0	785870000	287340000	0.72672
VLOOKUP(B1880,[1]Peptides!$A:$BV,35,0)	HALVNK	6	0	160	0	0	0	0	87270000	0	0.10544
VLOOKUP(B1881,[1]Peptides!$A:$BV,35,0)	YYTSASGDEMVSLK	14	0	159.94	13973000	21745000	7061200	0	225640000	51853000	-2.1016
VLOOKUP(B1882,[1]Peptides!$A:$BV,35,0)	ANLPQSFQVDTSK	13	0	159.83	0	221480000	0	0	2414600000	272580000	0.56714
VLOOKUP(B1883,[1]Peptides!$A:$BV,35,0)	ETFDVTLEPLSFK	13	0	159.83	0	0	0	0	1859400000	0	0.77067
VLOOKUP(B1884,[1]Peptides!$A:$BV,35,0)	LLDAVDTYIPVPAR	14	0	159.83	0	0	0	0	233910000	0	0.18568
VLOOKUP(B1885,[1]Peptides!$A:$BV,35,0)	SQNKEDYAGLK	11	1	159.83	0	0	0	0	30050000	0	0.3225
VLOOKUP(B1886,[1]Peptides!$A:$BV,35,0)	MVNHFIAEFK	10	0	159.79	0	112530000	0	0	1368600000	0	3.099
VLOOKUP(B1887,[1]Peptides!$A:$BV,35,0)	IPASWTNPSGK	11	0	159.79	0	0	0	0	248600000	25890000	-0.44906
VLOOKUP(B1888,[1]Peptides!$A:$BV,35,0)	HLQLAIR	7	0	159.75	921980000	0	0	907710000	0	0	0.10275
VLOOKUP(B1889,[1]Peptides!$A:$BV,35,0)	VVSIGVPVSELLDDPSGPAGSLTSVEFCGGTHLR	34	0	159.75	0	0	0	0	68037000	0	1.0322
VLOOKUP(B1890,[1]Peptides!$A:$BV,35,0)	LGVEPSDDDCVSVQHVCTIVSFR	23	0	159.74	0	0	0	0	72311000	54375000	1.7809
VLOOKUP(B1891,[1]Peptides!$A:$BV,35,0)	NVLGHMQQGGAPSPFDR	17	0	159.69	0	0	0	0	719160000	135990000	1.0164
VLOOKUP(B1892,[1]Peptides!$A:$BV,35,0)	FTVETR	6	0	159.65	0	0	0	0	0	293730000	0.13856
VLOOKUP(B1893,[1]Peptides!$A:$BV,35,0)	IINEPTAAAIAYGLDR	16	0	159.64	0	18248000	0	0	524270000	35567000	-0.82007
VLOOKUP(B1894,[1]Peptides!$A:$BV,35,0)	YAPSEAGLHEMDIR	14	0	159.44	155500000	771140000	84744000	0	3102800000	934770000	-1.2071
VLOOKUP(B1895,[1]Peptides!$A:$BV,35,0)	LHFFMPGFAPLTAQGSQQYR	20	0	159.4	0	377120000	0	0	1347600000	12580000	0.81785
VLOOKUP(B1896,[1]Peptides!$A:$BV,35,0)	VIAAEGEMNASR	12	0	159.4	0	0	0	0	0	0	NaN
VLOOKUP(B1897,[1]Peptides!$A:$BV,35,0)	HLEIIYAINQR	11	0	159.37	0	0	7839200	0	403420000	57654000	1.1486
VLOOKUP(B1898,[1]Peptides!$A:$BV,35,0)	IALYETPTGWK	11	0	159.37	0	0	0	0	426970000	39272000	-0.071728
VLOOKUP(B1899,[1]Peptides!$A:$BV,35,0)	ATAVMPDGQFK	11	0	159.37	6499400	17899000	0	0	204570000	38687000	-1.0631
VLOOKUP(B1900,[1]Peptides!$A:$BV,35,0)	ALTLIAGSPLK	11	0	159.37	0	0	0	0	194890000	40921000	-0.43203
VLOOKUP(B1901,[1]Peptides!$A:$BV,35,0)	LVQAFQYTDK	10	0	159.37	0	0	0	0	192100000	0	0.092476
VLOOKUP(B1902,[1]Peptides!$A:$BV,35,0)	SGTSEFLNK	9	0	159.2	0	0	0	0	307120000	50172000	0.21606
VLOOKUP(B1903,[1]Peptides!$A:$BV,35,0)	GCSHPSVK	8	0	159.2	0	6371300	0	0	177330000	0	-0.66664
VLOOKUP(B1904,[1]Peptides!$A:$BV,35,0)	STELLIR	7	0	159.19	0	0	0	221770000	0	0	-0.47177
VLOOKUP(B1905,[1]Peptides!$A:$BV,35,0)	VDISLENPGTSPALEAYSETAK	22	0	159.18	0	0	0	0	107690000	0	-0.18928
VLOOKUP(B1906,[1]Peptides!$A:$BV,35,0)	NFTEVHPDYGSHIQALLDK	19	0	159.14	0	18770000	0	0	142170000	0	0.013713
VLOOKUP(B1907,[1]Peptides!$A:$BV,35,0)	APMAAQGMVETR	12	0	159.11	0	8518600	0	0	137420000	14962000	0.42471
VLOOKUP(B1908,[1]Peptides!$A:$BV,35,0)	LLVPSPEGMSEIYLR	15	0	159.09	61965000	861660000	0	0	12521000000	1396500000	1.2895
VLOOKUP(B1909,[1]Peptides!$A:$BV,35,0)	EDPTVSALLTSEK	13	0	159.09	9581400	18977000	9424600	0	323540000	0	0.5949
VLOOKUP(B1910,[1]Peptides!$A:$BV,35,0)	SSLLDDLLTESEDMAQR	17	0	159.08	0	0	0	0	27841000	0	-1.1435
VLOOKUP(B1911,[1]Peptides!$A:$BV,35,0)	VANVELYYR	9	0	159.04	0	62437000	0	0	270070000	108300000	-1.3566
VLOOKUP(B1912,[1]Peptides!$A:$BV,35,0)	VFDKEGNGTVMGAELR	16	1	159	0	12045000	0	0	62604000	15627000	0.9094
VLOOKUP(B1913,[1]Peptides!$A:$BV,35,0)	TCQNYDLECMSMGCVSGCLCPPGMVR	26	0	158.94	0	18102000	0	0	167500000	72893000	-1.4963
VLOOKUP(B1914,[1]Peptides!$A:$BV,35,0)	SGGGGDIHQGFQSLLTEVNK	20	0	158.89	0	0	0	0	272480000	0	-0.15555
VLOOKUP(B1915,[1]Peptides!$A:$BV,35,0)	DQALTEEHAR	10	0	158.87	0	0	0	0	44938000	14314000	-0.38423
VLOOKUP(B1916,[1]Peptides!$A:$BV,35,0)	NFLDLISSSGR	11	0	158.85	0	0	0	0	0	0	NaN
VLOOKUP(B1917,[1]Peptides!$A:$BV,35,0)	NVFDEAILAALEPPEPK	17	0	158.81	0	15079000	0	0	170230000	76931000	1.1827
VLOOKUP(B1918,[1]Peptides!$A:$BV,35,0)	ADQIETQQLMR	11	0	158.76	8254300	23229000	8203500	0	193560000	47590000	-0.047024
VLOOKUP(B1919,[1]Peptides!$A:$BV,35,0)	LTDPVPNPNPHESKPWYYDSLSR	23	0	158.73	0	0	0	0	40313000	0	-0.3657
VLOOKUP(B1920,[1]Peptides!$A:$BV,35,0)	TIDGQQTIIACIESHQFQPK	20	0	158.65	0	34315000	0	0	844330000	107800000	0.062896
VLOOKUP(B1921,[1]Peptides!$A:$BV,35,0)	GLVVLGFPCNQFGHQENAK	19	0	158.64	24143000	94519000	76081000	31044000	0	206130000	-1.2018
VLOOKUP(B1922,[1]Peptides!$A:$BV,35,0)	DNCCILDER	9	0	158.61	57408000	179350000	46861000	39331000	1285000000	386290000	-0.73791
VLOOKUP(B1923,[1]Peptides!$A:$BV,35,0)	HLTEYFTFK	9	0	158.61	0	12346000	0	0	142380000	25833000	-1.7964
VLOOKUP(B1924,[1]Peptides!$A:$BV,35,0)	QGFNVVVESGAGEASK	16	0	158.58	0	0	0	0	24491000	0	-0.42319
VLOOKUP(B1925,[1]Peptides!$A:$BV,35,0)	EATNPPVIQEEKPK	14	0	158.56	0	14265000	2901700	0	70654000	0	-0.93153
VLOOKUP(B1926,[1]Peptides!$A:$BV,35,0)	LSDETLIDIMTR	12	0	158.47	0	0	0	0	0	0	NaN
VLOOKUP(B1927,[1]Peptides!$A:$BV,35,0)	VHTECCHGDLLECADDR	17	0	158.45	20894000	72561000	21358000	20852000	1120600000	150000000	-0.46837
VLOOKUP(B1928,[1]Peptides!$A:$BV,35,0)	NAVITVPAYFNDSQR	15	0	158.42	0	0	0	0	142940000	0	-0.36701
VLOOKUP(B1929,[1]Peptides!$A:$BV,35,0)	MSGGWELELNGTEAK	15	0	158.42	39451000	0	5355000	0	0	0	-2.5046
VLOOKUP(B1930,[1]Peptides!$A:$BV,35,0)	NQYDNDVTVWSPQGR	15	0	158.42	0	0	0	0	36002000	0	1.7963
VLOOKUP(B1931,[1]Peptides!$A:$BV,35,0)	NQFNLEDPHQK	11	0	158.37	0	0	0	0	69736000	0	-1.1087
VLOOKUP(B1932,[1]Peptides!$A:$BV,35,0)	TYNEALAR	8	0	158.36	0	8290200	0	0	106800000	21263000	0.18921
VLOOKUP(B1933,[1]Peptides!$A:$BV,35,0)	AALCAVHVIR	10	0	158.36	0	0	0	0	72817000	51313000	-0.78238
VLOOKUP(B1934,[1]Peptides!$A:$BV,35,0)	SAIQAAWPSGTECIAK	16	0	158.34	0	0	0	0	60520000	0	-0.26843
VLOOKUP(B1935,[1]Peptides!$A:$BV,35,0)	FSAICQGDGTWSPR	14	0	158.3	0	0	0	0	48669000	0	-3.556
VLOOKUP(B1936,[1]Peptides!$A:$BV,35,0)	ILIVGGGVAGLASAGAAK	18	0	158.2	9269800	0	0	0	211960000	0	-0.9116
VLOOKUP(B1937,[1]Peptides!$A:$BV,35,0)	MDELQLFR	8	0	158.12	0	0	0	0	206900000	49482000	0.113
VLOOKUP(B1938,[1]Peptides!$A:$BV,35,0)	CQYVTEK	7	0	158.12	0	0	0	0	106430000	0	-0.69767
VLOOKUP(B1939,[1]Peptides!$A:$BV,35,0)	LLLAGYDDFNCNIWDAMK	18	0	158.11	0	0	0	0	85054000	0	-1.5454
VLOOKUP(B1940,[1]Peptides!$A:$BV,35,0)	EHPYLFSQCQAIHCR	15	0	158.11	0	0	0	0	20553000	0	0.55356
VLOOKUP(B1941,[1]Peptides!$A:$BV,35,0)	ELSDIAHR	8	0	158.08	4795600	34832000	0	0	892840000	0	0.0055206
VLOOKUP(B1942,[1]Peptides!$A:$BV,35,0)	AMIEVINHK	9	0	158.08	0	11410000	0	0	267580000	30957000	1.0279
VLOOKUP(B1943,[1]Peptides!$A:$BV,35,0)	NMVVNQAQSCPEHIIYIQEPSDVVNSLDLR	30	0	158.06	0	0	0	0	115550000	0	0.85564
VLOOKUP(B1944,[1]Peptides!$A:$BV,35,0)	IASFSQNCDIYPGK	14	0	158.05	0	0	0	0	43621000	0	-0.18527
VLOOKUP(B1945,[1]Peptides!$A:$BV,35,0)	RPPLCYHNGVQYR	13	0	158.04	50161000	230110000	14426000	12053000	223850000	1384500000	-0.71773
VLOOKUP(B1946,[1]Peptides!$A:$BV,35,0)	GRPYDYNGPR	10	0	157.99	0	0	0	0	63861000	10324000	0.6095
VLOOKUP(B1947,[1]Peptides!$A:$BV,35,0)	DLQQYQSQAK	10	0	157.96	0	0	0	0	64985000	10497000	1.3145
VLOOKUP(B1948,[1]Peptides!$A:$BV,35,0)	MEGPLSVFGDR	11	0	157.96	0	0	0	0	58168000	0	-0.455
VLOOKUP(B1949,[1]Peptides!$A:$BV,35,0)	FLEEYLSSTPQR	12	0	157.95	0	0	0	0	688040000	83127000	-1.7558
VLOOKUP(B1950,[1]Peptides!$A:$BV,35,0)	ITAIITQGCK	10	0	157.91	0	63761000	0	0	282410000	0	0.40957
VLOOKUP(B1951,[1]Peptides!$A:$BV,35,0)	KLAVNMVPFPR	11	1	157.91	0	0	0	0	0	33986000	-0.026506
VLOOKUP(B1952,[1]Peptides!$A:$BV,35,0)	LCTVATLR	8	0	157.9	0	632430000	76575000	29790000	2647200000	978120000	-0.47663
VLOOKUP(B1953,[1]Peptides!$A:$BV,35,0)	AFDTAGNGYCR	11	0	157.86	0	0	0	0	22394000	3249100	0.88405
VLOOKUP(B1954,[1]Peptides!$A:$BV,35,0)	HTQVCINGQCAGSICEK	17	0	157.83	0	0	0	0	57083000	8408400	-1.2751
VLOOKUP(B1955,[1]Peptides!$A:$BV,35,0)	VAGTGEGGLEEMVEELNSGK	20	0	157.82	0	0	0	0	43804000	0	0.27019
VLOOKUP(B1956,[1]Peptides!$A:$BV,35,0)	NDQCYDDIR	9	0	157.8	0	0	0	0	79016000	21536000	-0.4115
VLOOKUP(B1957,[1]Peptides!$A:$BV,35,0)	MMHSNMETLYK	11	0	157.78	0	0	0	0	119170000	0	-1.1791
VLOOKUP(B1958,[1]Peptides!$A:$BV,35,0)	YPLNCSDPTSER	12	0	157.78	0	0	0	0	59424000	9854500	0.57477
VLOOKUP(B1959,[1]Peptides!$A:$BV,35,0)	AANILVGENLVCK	13	0	157.75	11320000	49544000	21465000	10223000	939610000	247730000	0.44207
VLOOKUP(B1960,[1]Peptides!$A:$BV,35,0)	NNAYLAQSPQLYK	13	0	157.75	0	0	0	0	87626000	0	-0.3351
VLOOKUP(B1961,[1]Peptides!$A:$BV,35,0)	ELFSNLQEFAGPSGK	15	0	157.74	0	0	0	0	185550000	0	0.078894
VLOOKUP(B1962,[1]Peptides!$A:$BV,35,0)	AAAAVGAGHGAGGPGAASSSGGAR	24	0	157.73	0	0	0	0	31957000	3228200	-1.5139
VLOOKUP(B1963,[1]Peptides!$A:$BV,35,0)	NTMAACDLR	9	0	157.68	0	114690000	40948000	0	1756200000	260950000	-1.2461
VLOOKUP(B1964,[1]Peptides!$A:$BV,35,0)	ALESPERPFLAILGGAK	17	0	157.68	0	0	0	0	1325200000	161890000	0.28656
VLOOKUP(B1965,[1]Peptides!$A:$BV,35,0)	VSDILHSIFSSYK	13	0	157.68	0	0	0	0	67862000	0	0.38111
VLOOKUP(B1966,[1]Peptides!$A:$BV,35,0)	KEIHTVPDMGK	11	1	157.68	0	0	0	0	17979000	0	0.20077
VLOOKUP(B1967,[1]Peptides!$A:$BV,35,0)	MMNGGHYTYSENR	13	0	157.68	0	0	0	0	15757000	0	0.44467
VLOOKUP(B1968,[1]Peptides!$A:$BV,35,0)	GQDLLSTVSIR	11	0	157.59	37847000	175760000	59004000	51523000	2393600000	420270000	-0.26116
VLOOKUP(B1969,[1]Peptides!$A:$BV,35,0)	TIYTPGSTVLYR	12	0	157.59	0	10874000	0	0	150910000	38403000	-0.40227
VLOOKUP(B1970,[1]Peptides!$A:$BV,35,0)	DAVLLVFANK	10	0	157.58	50399000	175530000	0	0	2276900000	726890000	0.065848
VLOOKUP(B1971,[1]Peptides!$A:$BV,35,0)	GAFGEVQLVR	10	0	157.58	0	0	0	0	460110000	0	1.1758
VLOOKUP(B1972,[1]Peptides!$A:$BV,35,0)	VGTECGNQK	9	0	157.58	0	13579000	0	0	152300000	0	NaN
VLOOKUP(B1973,[1]Peptides!$A:$BV,35,0)	RDETLQDGCDTHFCK	15	1	157.58	0	7303200	0	0	77353000	17641000	-0.59951
VLOOKUP(B1974,[1]Peptides!$A:$BV,35,0)	GIDQNMFQK	9	0	157.52	12255000	59784000	16919000	0	851180000	112250000	-0.67967
VLOOKUP(B1975,[1]Peptides!$A:$BV,35,0)	NAAQFLLSTNDK	12	0	157.49	0	0	0	0	46753000	0	-2.4192
VLOOKUP(B1976,[1]Peptides!$A:$BV,35,0)	AFFESHPAPSAER	13	0	157.38	0	0	0	0	135700000	0	2.3431
VLOOKUP(B1977,[1]Peptides!$A:$BV,35,0)	ASFSQPLFQAVAAICR	16	0	157.35	0	160770000	31529000	0	2381700000	268380000	0.39208
VLOOKUP(B1978,[1]Peptides!$A:$BV,35,0)	MWFQWSEQR	9	0	157.34	0	0	0	0	137530000	0	0.06358
VLOOKUP(B1979,[1]Peptides!$A:$BV,35,0)	CNGVLEGIR	9	0	157.33	0	76585000	0	0	1461200000	208970000	-0.14874
VLOOKUP(B1980,[1]Peptides!$A:$BV,35,0)	FVMQEEFSR	9	0	157.33	0	0	0	0	456700000	0	-0.29587
VLOOKUP(B1981,[1]Peptides!$A:$BV,35,0)	AVAEQIPLLVQGVR	14	0	157.24	119370000	826200000	174910000	0	8492900000	2041800000	-0.9859
VLOOKUP(B1982,[1]Peptides!$A:$BV,35,0)	WAAVVVPSGEEQR	13	0	157.24	0	26261000	0	0	772600000	78800000	-1.6566
VLOOKUP(B1983,[1]Peptides!$A:$BV,35,0)	LGTLSALDILIK	12	0	157.24	0	0	0	0	154500000	41067000	-0.4251
VLOOKUP(B1984,[1]Peptides!$A:$BV,35,0)	TLVGICSEHQSR	12	0	157.24	0	0	0	0	25857000	0	0.42346
VLOOKUP(B1985,[1]Peptides!$A:$BV,35,0)	TFVNITPAEVGVLVGK	16	0	157.22	379070000	806350000	558330000	283010000	10543000000	1136200000	0.62637
VLOOKUP(B1986,[1]Peptides!$A:$BV,35,0)	LADFGVAGQLTDTQIK	16	0	157.22	0	0	0	0	129390000	0	1.0245
VLOOKUP(B1987,[1]Peptides!$A:$BV,35,0)	LLQDSVDFSLADAINTEFK	19	0	156.96	95806000	57998000	0	0	0	0	0.77323
VLOOKUP(B1988,[1]Peptides!$A:$BV,35,0)	LTLSALLDGK	10	0	156.92	0	124430000	0	0	2027300000	368940000	0.0072538
VLOOKUP(B1989,[1]Peptides!$A:$BV,35,0)	FSLIDLAGNER	11	0	156.83	0	13062000	0	0	278850000	58729000	-0.33988
VLOOKUP(B1990,[1]Peptides!$A:$BV,35,0)	VVVVQAISALCQK	13	0	156.83	0	0	0	0	264920000	0	0.44818
VLOOKUP(B1991,[1]Peptides!$A:$BV,35,0)	EGGQTAPASTR	11	0	156.83	0	0	0	0	197490000	49122000	0.33186
VLOOKUP(B1992,[1]Peptides!$A:$BV,35,0)	ASAATTAILIAR	12	0	156.83	0	11216000	5557400	4990200	114580000	42292000	0.91271
VLOOKUP(B1993,[1]Peptides!$A:$BV,35,0)	AFSGYLGTDQSK	12	0	156.83	0	0	0	0	114260000	23679000	0.81748
VLOOKUP(B1994,[1]Peptides!$A:$BV,35,0)	DLNSDMDSILASLK	14	0	156.71	0	0	0	0	67850000	9150400	0.48334
VLOOKUP(B1995,[1]Peptides!$A:$BV,35,0)	SFAGNLNTYK	10	0	156.62	0	0	0	0	475990000	0	0.96478
VLOOKUP(B1996,[1]Peptides!$A:$BV,35,0)	DLELQAASSR	10	0	156.62	0	0	0	0	90839000	18311000	0.30731
VLOOKUP(B1997,[1]Peptides!$A:$BV,35,0)	TYSWDNAQVLLVGNK	15	0	156.58	0	0	0	0	133530000	0	-0.081775
VLOOKUP(B1998,[1]Peptides!$A:$BV,35,0)	VLALPEPSPAAPTLR	15	0	156.51	0	0	0	0	133100000	0	0.086689
VLOOKUP(B1999,[1]Peptides!$A:$BV,35,0)	SETVICSSR	9	0	156.51	19826000	0	0	0	92371000	0	0.1805
VLOOKUP(B2000,[1]Peptides!$A:$BV,35,0)	HDAATCFVDAGNAFK	15	0	156.46	0	0	0	0	114090000	0	-1.7296
[truncated: 6,630 more rows]

## Sheet: TableHeaderDescription
Protein identification table header description
Header	Description
Protein IDs	Protein identification number
Unique peptides	Number of specific peptides
Sequence coverage [%]	Sequence coverage of the identified peptides in the protein
Mol. weight [kDa]	protein molecular weight
Score	Score
Intensity	The sum of the Peptides response peak areas to which the protein belongs
Peptide identification table header description
Header	Description
Sequence	Peptide sequence
Length	Peptide length
Missed cleavages	Number of missed cleavage sites
Mass error [ppm]	quality error [ppm]
Score	Peptide score
Intensity	Peptide peak area
